# Supplementary material for: Duplication of a Pks gene cluster and subsequent functional diversification facilitate environmental adaptation in Metarhizium species
Source: PLoS Genet. 2018 Jun 29;14(6):e1007472. doi: 10.1371/journal.pgen.1007472 (PMC6042797; doi:10.1371/journal.pgen.1007472)
Supplement: S1 Dataset — (ZIP) [file pgen.1007472.s029.zip]

Archive with 4 entries (3 files):
- Supplementary dataset 1/KS Domain Alternative tree1.nwk
- Supplementary dataset 1/KS Domain Alternative tree2.nwk
- Supplementary dataset 1/KS Domain Alternative tree3.nwk
- Supplementary dataset 1/
