# Supplementary material for: Duplication of a Pks gene cluster and subsequent functional diversification facilitate environmental adaptation in Metarhizium species
Source: PLoS Genet. 2018 Jun 29;14(6):e1007472. doi: 10.1371/journal.pgen.1007472 (PMC6042797; doi:10.1371/journal.pgen.1007472)
Supplement: S1 Dataset — (ZIP) [file pgen.1007472.s029.zip › Supplementary dataset 1/KS Domain Alternative tree2.nwk]

(((((((((((PKS1 Metarhizium robertsii,PKS1 Metarhizium brunneum),PKS1 Metarhizium anisopliae),PKS1 Metarhizium guizhouense),PKS1 Metarhizium majus),PKS1 Metarhizium acridum),PKS1 Metarhizium album),(PKS2  Metarhizium brunneum,(PKS2  Metarhizium acridum,((PKS2  Metarhizium robertsii,PKS2  Metarhizium anisopliae),(PKS2  Metarhizium guizhouense,PKS2  Metarhizium majus))))),Trichoderma reesei),(Colletotrichum fioriniae,Fusarium graminearum)),(Talaromyces marneffei,(Penicillium oxalicum,(Aspergillus fumigatus,Aspergillus clavatus)))),(Cladophialophora carrionii,((Sclerotinia sclerotiorum,Exophiala dermatitidis),((Bipolaris oryzae,Pyrenophora teres f. teres),(Chaetomium globosum CBS,(Eutypa lata,(Pestalotiopsis fici,(Grosmannia clavigera,(Scedosporium apiospermum,(((Verticillium dahliae,Verticillium alfalfae),Colletotrichum lagenaria),(Magnaporthe oryzae,(Podospora anserina,(Neurospora crassa,Sordaria macrospora)))))))))))))
