# Supplementary material for: Duplication of a Pks gene cluster and subsequent functional diversification facilitate environmental adaptation in Metarhizium species
Source: PLoS Genet. 2018 Jun 29;14(6):e1007472. doi: 10.1371/journal.pgen.1007472 (PMC6042797; doi:10.1371/journal.pgen.1007472)
Supplement: S2 Dataset — (FASTA) [file pgen.1007472.s030.fasta]

>Metarhizium_robertsii_ARSEF_23
MSLNIPNAPNAGLFKQGYNNYDSEDGAVLRNIDACRAIASTVQTSLGPYGRNKVVINHLQKMILTSDAATILRELDVVHPAAKLLVMASQQQEAEMGDATNLVIILAGELLRKAEDLLRMGLKTSDIVMGYEKAQNFALETLEKLAVDKVEDIRDQEELSKAIRTVIASKQNGNEDFLADLVAEAVLAVLPKNPTNFNVDNIRVVKIMGGSLEQSRVVKGMVFPKEPDGSVKKARRAKVAVFTCPIDTSQTETKGTVLLHNAKEMMDFSKGEEAQLETAIKELHDSGLRVVVCGDKVGDLAMHYLNRFGILCIRILSKFELRRVCRVVGATPLARLGAPMPDEMGNIDVVETLEIGGDRVTVFRQEDEVTRTATLVLRGATQNHLDDVERAVDDGVNVVKAITRDPRLVPGAGATEIQLSARIQAQGEKTPGLSQYAIKKYGEAFEVIPRTLAESCGLDATEVLSKLYAAHHKNEDGDTGVDVENNDNTGTLDANSEGILDLLTSKSWAIKLATEAARTVLSVDQIIVARQAGGPKPPGPNPNWDEDMATATMTATAVPMPKKKGADLAPESERFLRCCADVANALIEDHESTKD-GKAGRDINLNSLRSKLAKKHKLANIPPLTAIIAAIPEHYKKYILPKLIAKPIRTSSGIAVVAVMCKPHRCPHIAYTGNICVYCPGGPDSDFEYSTQSYTGYEPTSMRAIRARYDPFEQARGRVDQLKSLGHSVDKVEYIIMGGTFMSLPESYREDFISQLHNALSGYQTSKVDEAVEAGEMSNVKCVGITIETRPDYCLQPHLSDMLRYGCTRLEVGVQSLYEDVARDTNRGHTVAAVAETFCLAKDAGFKVVSHMMPDLPNVGMERDIDQFREYFENPAFRTDGLKIYPTLVIRGTGLYELWRTGRYQNYTPNGLIDLVARILALIPPWTRIYRIQRDIPMPLVTSGVENGNLRELALARMKDFGTTCRDVRTREVGINEVKNKIRPNQIELVRRDYTANGGWETFLAYEDPKQDILVALLRLRKCTEKYTYREELTGQPSSMVRELHVYGTAVPVHARDPRKFQHQGFGTLLMEEAERIAREEHGSDKISIISGVGVRSYYKKLGYWLDGPYMSKWLDGRDENGHQMASLRETRKRKDLDIPDDTSDLEFDGCTLDGVLSQSENESEDESTEFEDFDSDPDESQSDLDSNSVDN-----EPKTVDATLDSEAEGGGEG---------PSYRIVTDANGGERYEYDEVDPIYDSDDTDAQGLANTIGNIPLSFYDSYPHIGYDINGKKIMRPATGEALDALLDSIELPKGWTGLTDPETGKPLNLSQDELELLRRLQLGEVPEEGYDRYPDMIPYFTSIEEQMPISAAPEPKRRFIPSKHEAKRVGQLVRAIKDGRILPYKPSEAKAEEGEEEEGSYYDIWANEEPRDHHIMNIPAPKLSPPGYDLSYNPPQEYLPTAEERKAWEDADPEEREKEYLPARFESLRKVPGYTELVKERFERCLDLYLAPRVRKNRLNIDPNSLLPKLPRPEELKPFPTMCQTIFNGHEGRVRSVAFSPDGEWLASGGDDGTVRLWAINGHQEWMARLSSEDAVDCIRWRPNRETFILAAAAGESLFFVVPPVCSNAMEQASRAVLDAGFGYAAPSKPGSGVDGGAKEFSAKWSRPGSKLEDAGVLLKATVRAAIKTLNWHRRGDFLCSVSPTGQRSSVAIHTLSRHLSQIPFRRLPGLAQTAQFHPSRPLFFVATQRMIRCYDLQKQELVKIVQPGARWISSFDIHFGGDNLIVGSYDRRLLWHDLDLSSRPYKTMRFHSEAIRAVKYHR-NLPLFADASDDGTLQIFHGKVVSDLMENATIVPVKMLKGHAVVSKLGVMDVDWHPRHPWCLSAGADGTCRLWTMASSLLKSKFLADVQSEESSRKPSPQPTHVSLPYSSLPNGNGNRTLRSATVGYVAPEFAGKLEQMNSVKNILQQAGYIPETLIDEQIKWFYEQLGIDDVYFRIETPDAIANHISSLYAAKVAAYSREDKKEEIRLDMEANDHAIYIDTSEPGESNVSGPRYESRLEAKYLDHQGKTKYRVETFRSPAVIGASPSSKATLRCYFVYQCQFAQSPKQTDPKETNIERISDAGFWQKATENTKQIYQEIIELAVNRTGPVIEVFDIEDVAEKRLVVAFRTRTARGMFSALSDLYHYYGVTSSRKYVEQFSNGITVMSIYLKPSSHTDGYFPPLDESIHQITKEISLLYCLPQNKFHNLFAIGALSLQEAVYAHSAWVFVQHFLNRLGPEYASLSDVLDMDDPAQAALLSKLKRRLRTETFTPDYILEIIQTYPELVRLLYASFANVHLGA----KNEQVAVTPAVDVLSDEKLKDKISKTVANEHDEMVMTAFRVFNNAILKTNYFTPTKVALSFRLDPAFLPEVEYPRRLYGMFLVIGAESRGFHLRFRDISRGGIRIVKSRSKEAYGINARNLFDENYGLASTQQRKNKDIPEGGSKGVILLDPKQQDRAQEAFEKYIDSILDLLLPAQTPGIKNKLVDLYGKEEILFMGPDENTADLVNWATEHARARGAPWWKSFFTGKSQKLGGIPHDKYGMTTLSVREYVKGIYRKLELDPATVRKMQTGGPDGDLGSNEILLGNEKWTAIVDGSGVIADPNGLDKDELVRLAKKRAMISEYDMSKVSKDGYRVLCEDTNITLPTGEVITNGTSFRNTYHLRDTGMTDAFVPCGGRPESIDLISVSRLIKDGKSTIPYIVEGANLFITQDAKLRLEAAGCILYKDASANKGGVTSSSLEVLASLSFDDAGFVENMCVDAKGQAPQFYNDYVCEVQAKIRENARLEFEAIWREHEATGVPRSILSDKLSNAITTLDEELQQSDLWGNEKIRHAVLQDALPNLLLQKIGLKTIISRVPESYLRAIFGSFLASRFVYEFGSEPSQFAFFDFMSKRMAQITGQMAQNRHWEQDKEATIYIGNIDERATTATIYEIMLQMGPIHNIHMPRDRVTQNHQGFGFVEFRTPSDAEYAANVMNGIKLFGKSLRVNKASADKQKGADIGAELFIGNLDPMVDEKLLYDTFSRFGPLLSLPKVARDDSGMSKGFGFVSFGDFESSDAAVANLDGQYMLSKEVSVQYAFKKDGKGERHGDEAERELAKQAKKRNIVPEAQALPAFVTQQSQPQQPPPAPHQPPQGGQQPPPVPAGFDPAMIPPPPAGLGAHAMPPMAAHHHA-PPPP-KPRAAAADAAKLPPQPSSFSSSISQN---YTNPADFHPGAFRPPSGSPNPPGYPVAPPPGFPAAPPGAPGQQAPPGAGPPGFMPPPGFQPPPGFGRRMKLPLLSFRSSLSPRNALSTRAPRLAKSGTINSLSIRAAFAENRQIIRSYSAVAVSAADLKFGQPVYETHPHILKAGE------PQEYADRRAALADSMSEGGVAVLHAASLQYKSGAVFHPYRQESNFLWLTGWNEDDAVAVIEKTGPGWGEYSFHMFVKRKDPKEEQWNGYRNGIEAAKDVFNADEAHSIDGVDSLLPDILRSAKLVYADVQPVRDTSKNSLWRFFSSKDSTHPARTPLYPVMNKLRVIKSAAEVANMRKAGQISGRAITEAMKHGWAKEKDLHAFLDYQFIVNGCDGPAYIPVIAGGERANCIHYTVNNNTFKDGEFILVDAGGEYGTYITDISRTWPVSGKFSAAQRDLYEAVLKVQRTSVSLCRESARLSLEDIHGITARGLVDQLRSIGFNVSMSNIDQLFPHHVGHYIGLDVHDCPGYSRRETLKRGHCVTIEPGVYVPHDERWPKHFHGMGIRIEDSICVDDDSPFILTTEAVKEVDDIEALRMSIDFPKEEVATIERWRAINAFHRQLELSSGRPHYTFYDGPPFATGLPHYGHLLASTIKDIIPRYWSMKGYHVERRFGWDTHGLPIEHEIDKKLGISGKAAVTKFGIEKYNEECRAIVMRYASEWRLTIERLGRWIDFDNDYKTMDPKFMESLWWVFKQLFEKGQVYQGHRVMPYSTVLTTALSNFEANQNYQDVTDPAVVVSFPLVEDPNVHLLAWTTTPWTLPSHTGLAVHPDFEYIKIHDEKSGKVFVILEQLLSTLYKDPKKAKYSVVGKVKGKDMLGWQYKPLFDYFYEDFKDCGFRVLNGTYVTADSGTGIVHQAPAFGEEDYNVAVAAGVISEKRPPPDPLDDTGHFTEKVPDFAGMHVKQADKLIIKHLKAADRLVVESQLRHSYPMCPRSDTPLIYRAVPSWFIRIPEVIPDMLKNIEGSHWVPSFVKERRFASWIANARDWNVGRNRYWGTPIPLWVSDDLEERVCIGSIEELRELSGYQGKLTDLHRDKVDHITIPSKMGKGTLRRVDEVFDCWFESGSMPYASQHYPFENVEKFQKSFPGDFIAEGLDQTRGWFYTLLVLGTHLFGCSPFQNCVVNGIVLAEDGKKMSKRLKNYPDPSIVMDKYGSDALRLYLINSPVVRAEPLRFKESGVKEVVQKVLLPLWNSFKFFEGQTALLRKAEGVDYMWNPDMESKNENVMDRWILASCQSLLEFVNEEMRGYRLYTVVPRLLELIDNTTNWYIRFNRRRLKGENGLQDTQHALNALFEVLYTLCRGLAPFTPFLSDTIYLKLLPHIPPELQAEDPRSVHFLPFPEVRQELFNSEVERRVSRMQRVIELARVSRERRSLGLKTPLKTLVIIHHDPQYLDDVKSLENYITEELNVRDLVLSGDEANYNVQLSVTADWPVLGKKLRKDMARVKAALPSLTSEQVQEYLQNKEILVDGIRLEEGDLVVRRGLREDATSKNLEINSDNEVLTILDSEIHPELAQEGLAREIINRVQRLRKKAGLQATDDVKMEYQVLSDPEGVGLADVLVSQSSTFEKTLRRPLEQAQENGAPSAIIVEEEQEVQQATFLLRLLNIM----CLPAGIGHIFALDHFELTT---------------------TTLNSRVRAVPSPAFNAADQSHVQPLANQPKNDMDESFIGKTGGEIFHEMMLRQGVKHIFGYPGGAILPVFDAIYNSKHFDFILPRHEQGAGHMAEGYARASGKPGVVLVTSGPGATNVITPLQDALSDGTPLVVFCGQVPTTAIGSDAFQEADVVGISRACTKWNVMVKNVAELPRRINEAFEIATSGRPGPVLVDLPKDVTAGILRKAIPTETALPSLPSAASRAAMEHSHKQLQASIKRVAELVNISKQPVIYAGQGIVQSENGPEFLRELSEKCSIPVTTTLHGLGGYDELNEKALHMLGMHGSAYANMAMQEADLIIALGGRFDDRVTGNIAKFAPGAKAAAAQKRGGIVHFEIMPKNINKVVQATEAIEGDVAASIKLLLPEVEPRSMEDRKAWFDKINEWKKKWPLSHYDRSERNGLIKPQTLIEELSNLTADRKHKTYIATGVGQHQMWTAQHFRWRHPRTMITSGGLGTMGFGLPAAIGAKVAQPEALVIDIDGDASFGMTLTELATAAQFNIGVKVIVLNNEEQGMVTQWQNLFYEDRYAHTHQVNPDFVKLAESMHVQSRRLVDPAETVDALKWLIDSEGPALLEVVTDKKVPVLPMVPAGSALHEFLVFDGEKDKERRDLMRQRTGGLHGMTLRSDLNGSLPSAPTTNGIGHANG--ETSTSRFRGQGDSSPDRDDLSNDTGDNIRPSSAPGRKNGVVFVESGDELGERSENHRVKPPLLRSKSDFAPRPVEESDTEEEISEWGARHGFEDHYQSEHIISQLASNWYMYFTDKRHETTGKPKRLEYELQDWRQRDRLKTVSAALAVCLNIGVEPPDQLKTTPGAKLEAWTDPTVPPIQKALENIGKALQTQYETLAIRARYKQYLDPSVEETKKFCVSLRRNAKDERVLLHYNGHGVPKPTASGEIWVFNKTYTQYIPVSLYDLQQWLQAPTIFVWDCSEAGNILNNYHRFVEKHEEEEEEAADRDPHYEKTSFRPYIHLAACAVKENLPTNPQLPADLFTACLTTPIEMALWFFVLQNPLKTNLTPERAKQLPGRLQERRTPLGELNWIFTAITDSIAWTTLPRDLFRKFFRQDLMVAALFRNFLLAQRVMTVYGCHPQSYPALPDTHQHPLWETWDLAVDMALAQLPMLERKESESIEYEYQNSTFFTEQLTAFDVYLTRGDAMAQKPPDQLPVVLQVLLSQQHRVRALILLGRFLDLGPWSVQLALSIGIFPYVLKLLQSAAAELKPVMVFIWARLIAVDISCQQDLIKDSGYSYFAQILKPSEGLPVVDGDEHKAMCAFILAMLCKDYKNGQMVCNQTDIMSYCLAHLQNESNPLLRQWACLCISQLWQDLPEAKWRGIRENAYVKLAYLMRDPCCEVRAAMIHAMTNFLGIPDLTDEVARIEESIAWTILEMGTDGSPMVRKEFINFLSHFMIRFESKFLVAAYEQLQEEKEYLIFPPQDDGQDHKMGLHYARPENRNKDGTIKPMAHGLSHNTVYMACWKHALILSVDPHPEVQREATIIVDYIHNALINSTVGEAAQLLMREIQTRARQTAILRNAAQAAQKSHTVG--GQATQPPPSPGILRRTASLLFQSFIGSEERSRPSTPASPVPPRSP-SKLAPDQMAAPPEQSDLSS--ATYNVAREPMTGAYEERDLSRAPSMPLKSRFLEWSIEYFREPQMKPSEADEPGSTEYNERLWRRARNENMLRETQPLKQMAGTHKWNNQLGIVNNGAQPAKMTFHQYEDHLAVSDDGNTVYVWDWKKQGRLSRFSNGNPQGSNISDMRFINEDDQAFLLTGSSDGVIRVYRNYDSDKEIELATSWRALTHMVPSNVNSGMVFDWQQVTGRILVAGDVRVIRVWYAAHETCVMDIPARSGSCVTSLTSDQMTGNIFVAGFGDGAVRVFDTRLRPQDSMVRKWKDESDRQWIKSVHMQRGGQRELVSASRNGKVKVWDIRMDRPLHSFQTTRDTLRTASTHEHLPVFAVGTSQHAVKVFNLDGNELSRLEPYSSFLQQNRGVPIAATAFHPHRPILGCAARGDHHINLFTCEKTEALHFGMALREYKAPVNYDEQQSAFEEFLNDFKTSPEHTITTAMGDITIDDDDLSDGYDFMDEDDESGDRRRQEKANKRIPQHKYKDLLQQLADRTIDEITIDLDDLYAWESQGQEELHLVDSIELNTKHYVDVLSKAVDKIMPQPSTDVSFKDDVLDVLMARRQARNRELQEAAER--DPTAEDDQFPAELTRRYTLVFKPRSRTAEEPTKALAVRQVRGDHIGHLITVRAIATRVSDVKPIVQVSAYTCDSCGCEIFQPITDKQYGPLTMCPSQDCKANQAKGQLNPSTRASKFLPFQEVKVQEMAEQVPIGQIPRSLTVLCYGSLVRKINPGDVVDISGIFLPTPYTGFKAMKAGLLTDTYLEAHHIHQHKKAYSEMIVDPRLVRRIDKYRQTGQVYELLAKSIAPEIYGHLDVKKALLLLLIGGVSKEMGDGMKIRGDINICLMGDPGVAKSQLLKYISKVAPRGVYTSGRGSSGVGLTAAVMRDPVTDEMVLEGGALVLADNGICCIDEFDKMDDTDRTAIHEVMEQQTISISKAGISTTLNARTSILAAANPIYGRYNPRISPVENINLPAALLSRFDVLFLLLDTPSRETDEQLAKHVAFVHMNNRHPDIGTDNVVFTPHEVRSYVAQARTYRPVVPESVSDYMIKTYVRLRDQQQRAEKKGKQFTHTTPRTLLGVVRLAQALARLRFSNQVSQDDVDEALRLVEASKESLNAEVNTGRRGLNASSRIYNLVKALADSGACRADDAEDDDLGVELSMRKVKERVIAKGFTEDQWLNALDEYTTLDVWQTTGSGARLVFVTAGNDDEDNMDDMAPKPKSAEKKQQSLISFFTPKAVDGLAVHPKPRTEARAADAAVNHDAESPSRKRPLEENTDNGNEGPERSSKRPRDDE-NDVNGEKSAFIATRKPTNSSGAVAAPRAGRYLYDGSTESTR--DDDYEDDQVRD-RNQDLHRRFVKKLGHPDAMAWRSRVAQDDGATGGEDGDAEDADEDESPAPAK-AKKKGAKSGKLTPMEIQFLDIKRKHLDTILIVEVGYKFRFFGEDARTAAKELGIVCIPGKMRYDEHPSEAHLDRFASASVPVHRLSVHAKRLVAAGHKVGVVRQIETAALKKAGDNRNTPFVRKLTNVYTKGTYIDEVGELDQR-AEGAPAGGYLLCITETKSKGSGTDEKVDVGILAVQPATGDIIHDNFEDGFMRSEIETRLLHISPCEFLIVGDLTKGTDKLVQHLSGSSTNVFGDRSRVERVPRPPTMAAEAYSHVTQFYADKLKDTSQNETASALLDKVLKLPEPVTICLSAMINHLKEYGLEHIFDLTKYFQSFTTRSHMLVNGTTLESLEVYRNSTDHAERGSLFWALDKTLTRFGQRLLRKWVGRPLLDQDRLDERLAAVEELLNKQSTAPVDDLEKLLATTKTDLERSLIRIYYGKCTRPELLSVLHTLQKIATHYSSIKSPSGNPFSSPLLATSINALPQILNTVVSYLERINLEAARKDDKYAFFREDYQTEDIQDQQMGIAHVEHELGEHLKVAAAKLKKKK-VDYVTVAGIEFLIEVPNSDIKNVPASWSKISGTKKVSRFHTPEVMRMISERDQHREALAAACDKAFKDLLAEISSDYQPLRDAVSSLASLDCLLSLSKVAAQPGYNKPTFLPSSSEPTVAITQGRHPIAEHTIESGYIPFSTTLAHPSPLAHLITGPNMGGKSSYVRALALIVLLAQIGSFVPADAISLTLCDAIHTRTGARDNLFAGESTFMVEVSETARILRSATPRSLVILDELGRGTSTHDGAAIAQAVLEHVATETRCLTLFITHYQNLARVVEGLPG--VSNLHMRFKAGKGPDGDEEITFLYEVGEGVAHRSYGLNVARLARIPKKVIDVAANKSGEMELDMRMRRLKGASRMLAEVMSDGPDQLEHLMASIEQLMELVTEVADLGLKLLRRDDSEE---EGDGATKELYAAWTIFIAILLLIAAFFTSYMLQIKKVTAIHETVISIFAGMTVGLILIVTSGDSIRTMINFNYQIFFNLLLPPIILSSGYELHQANFFRNIGTILTFAFAGTFLSAVVIGFILWLYSLIP-GTLKMTFVDAISVGATLSATDPVTILAIFNTYKVDPKLYTIIFGESILNDAIAIVIFETAQKYNKGEASSYGILSFFEGTGIFLLVFFSSLLIGIVVGIGTALLLKFTYLRRYTKIESCLVFLIAYATYFFSQGVHLSGIVSLLFCGITLKHYAYFNMSRRTQLTTKYIFQVISQLSENFIFIYLGLALFTDSALSFQPPLIMITILAVCVARWVAVFPLSKAINWFISYRARRRGVEAAEELPYNYQAMLFWAGLRGAVGVALAELLTGDNALALRATVLVVVVLTVIIFGGTTARMLEILGIRTGVVEEIDSDDEFDIETIASGLHAKRSGGGIGYTPRRNGNIVLHNLEE---GRSASYVSGHRSPHLRGNSLNRKNSNRNQDEFERADLLGRSGEDSDFDTDIDTSDLPPPARPARHTSSQPCPQTDSAFMSPAGEASQPTPMTATGAIRQLWSAEDPAGLFRQLDEDFIKPHLLLQGDNNKSMPKVNYRAKLAELYALRQSGKKTFDSYRVEDAADLYDEVDEDGYKKIVRDRLNEDDFVVDDNGEGYADDGREDWDRVHRYDSANDVDELPVRGRSNKAAKNNKGDSQAKRDANDRNISEYFTKGAGKTQPKSKVAKTKDDDNFLADLIKEVDTNIPSPSPRSAKIERSGGRRKSRALSPVV---EPIQKRQKRTDTRLLSPPVASIDSDDGLAPDAADDGVLGFQDGPMSDPAPSSPAAKKAERRAQIKSDSQDDEDDDMMEVAHAGAVHSASVNIAGSRQVKKLLKQDPYPSPTSSSPLKQVSGDAVDSSSWNNLTNKLNVVSSS-TETRSIGKIDYKDAIEADGSLNFFWTDYTEINGSLCLFGKVLNKKTKSYVSCFVKIDNILRKLYFLPRQQRVRDGDSIEETVEMASVYEEIDEIMTKLKVDMYKIKACTRKYAFELPNVPKEAQYMKLFYPYTRPQIDA-AAGETYSHVFGANTALFEQFVLWKNIMGPCWLKIQDADFGAIHNASHCKLEVLAEHPNMVSTMSESDNLDAPPLTLMSVAIRTAFNAKENKQEILAISARVYDKVSLSDTTPAEKLPCRTFTVIRPHGPSFPFGFDQLVQKRNRGLLVLKKQEVDILSFFLAQVDVADPDVILGHQFEGVDYSVLLSRLREKKIHQWSRLGRLRRREWPASIGKVGGNVFAERQVIAGRLLCDLANDAGKSAMYKCQNWSLTEMCSLYLSGDNRRRDVDNEAALSSWAKEKQGLMDYITHMEADTHFIAALALSVQLLPLTKVLTNLAGNSWARTLTGTRAERNEYILLHEFHRNKYICPDKQSFRGRQKREDENQEEATGEGKKKDKYKGGLVFEPEKGLYDKFVLVMDFNSLYPSIIQEFNICFTTVDRTALADDEDAVPEVPADQDQGILPRLIATLVGRRRQVKALMKDKNATPEQLATWDIKQLALKLTANSMYGCLGYTKSRFYARPLAVLTTYKGREILRSTKELAESKSLQVIYGDTDSVMINANVDSVADAFRVGNEFKRAVNDQYKLLEIDIDNVFRRILLQAKKKYAAINLIEKDGKFVEKMEVKGLDMRRREYCALSKEISKHLLDEILSGDEAEVAITRIHEYLRDIAGKMREQSIPVAKYIIYTQLGKGPTEYPNADSMPQVQVALRDIARGKTIRKGDVVSYIITGDGTSSEPAPKRAYAPADLKSDSTLVPDVEWYLGKQIFPPVERLCANIVGTSTSQLAEQLGLDIRRYSSNQTQQNSSNDDLEIHPLESQIPDEVRFGDCARLSLRCRKCKASTKFEGLVVSPDRVSASGVLCGGCGAVIPTLSVVAQVEHAVRSQTSRYYEGWLVCDDSQCGNRTRQMSVYGTRCLGPKGLARDCLGRMRYEYTEKAIYNQLVYFSSLWDVDKARSKATDTNNSTLSRQGRDTILALAEHNRVRFGTVKGVVDKYLDKCGRQWVAMDTLFAKLGFNKLLAAAMKTDFKFSNLLGTVYCQGNLLFSPDGTHLFSPVGNRVTVFNLVENKSHTLPFAHRKNISRIGLTPRGNLLLTVDEDGQAILTNVPRRIPIYHFSFRSKVTALSFSASGRHFAVGLGRVIEVWHVPSTPDTNADGELEFAPFVRHHRHTGHFDDVRHIEWSSDSRFFLTASKDLTARIWSLDQEEGFSPTVLSGHKQAVLGAWFSEDQETIYTVSKDGAVFEWRYVKPINPKEDEEMGETNDDSDMRWRIVQKHYFMQGSAHVRCAAFHPESNLLVAGFSDGIFGLYEMPDFNNIHKLSISQNDIDFVTINKSGEWLAFGASKLGQLLVWEWQSESYILKQQGHFDSMNSLVYSPDGQRIITTADDGKIKVWDIESGFCIVTFTEHTSGVTACEFAKKGNVLFTASLDGSIRAWDLIRYRNFRTFTAPTRLSFSCMAVDPSGEVVAAGSLDSFDVHIWSVQTGQLLDQMSGHEGPVSALAFSPNGDSLVSGSWDRTARIWSIFNRAQTSEPLQLQADVLDIAIRPDSLQLAISTLDGQLTFWSMADAEQVAGLDGRRDVSGGRKFSDRRTAANVQGTKSFNSIRYSTDGSCLLAGGNSKYICLYSVTTMVLLKKFTVSVNLSLSGTQEFLNSKHLTEAGPVDELDDQGEASDREDRVDRSLPGSKRGGDPSARKKLPAVRVNGIAFSPAGTAFCAASTEGLLIYSLDNTVQFDPFDLNMEITPASTLHVLESEKDYLKALVMAFRLNEAGLIKRVFQAVPPSDIALVVGDLPTVYVSRLLRFVAAQTEESPHIEFCLLWIKALVDKHGKWLTANRGKVDVELRVVSRAVSKMRDEIRRLADENVYMVDYLLGQAGKEIPMGKGVKMVTGGERMAIDVADGEEDTDDEDEWIGLEMVQISEVKGNKRDNRTAAHTHIRGLGLKSDGFAEKNAAGFVGQVPARESCGVVVDLIRSHKMAGRGVLLAGGPGTGKTALALAVSQELGTKIPFCPIVGSEIYSTEVKKTEVLMENFRRAIGLKVRETKEVYEGEVTELTPEEAENPLGGYGKTISTLLIGLKSAKGQKKLRLDPSIYEAIQKERVTVGDVIYIEANTGACKRVGRSDAYATEFDLEAEEYVPIPKGEVHKKKEIVQDVTLHDLDVANARPQGGQDIMSMMGQLMKPKMTEITEKLRAEINKVVSKYIDQGVAELVPGVLFIDEAHMLDVECFTYLNRALESPIAPIVVLASNRGMCTIRGTDDIVAAHGIPTDFLARLLIIPTAPYQADEIKQIVRIRASTEGVAITDAAIDKISDHGVRISLRYCLQLLTPASILAKANGRSQIDVQDVGECEDLFLDARRSASLLSSEAGRDYISMAAPLVTVSESKDLRGLNLIAAHSHIRGLGVDATSLEPRAASQGLVGQEKARKAAAVILQMIKDGKIAGRAVLIAGPPSTGKTAIAMGMAQSLGPDVPFTSLASSEIFSLEMSKTEALTQAFRKSIGVRIKEESEVMEGEVVEIQIDRSVMGSTKQGKLTIKTTDMEAVYDMGSKMIDAMTKERVMAGDIISIDKSSGKITKLGRSYARSRDYDAMGVDTKFLSCPDGELQKRKEAVHTVTLHEIDVINSRTQGFLALFSGDTGEIRSEIRDQINTKVGEWKEEGKAEIVPGVLFIDEVHMLDIECFSYINRALEDDLAPIVIMASNRGNSRIRGTDYRSPHGLPIDFLDRVVIINTHPYASEEIKQILSIRAQEEEIDVSPDALALLTKIGHEAGLRYASNLISTSQLVSAKRRAKQVSVEDVQRSFQLFYDPARSVKFVAESEKRLIGNDGAVDLSVTNGSAAATERMDLSMSLINVRRDVSDAFYRYKMERLQTKVEGKGNGIKTVVVNVSSVAASLARPASYIMKYFGFELGAMTRDDIKDDRWIINGAHEAGKLQDHLDGFINKFVLCKSCKNPETDIKIDNDRILLDCKACGQRTAVDLRLKLSGYILKNQPKKNKKDKAERRAAKKAKQNGTATENGHVSG-GDEGSENGSNENEENGDAVSDHEFNKLQAEAIEDAAVKVKDDEWAVDMSEEAVKARQAQLPGEFKQKLSLNDEDEDGEGGNTVYDEFGTWIQTEAEEKGGIDEVDSINIYLKAKEMGIENKHRTVLVLAQTVFDKDVCVQIPKRAGMLKQIINSERHEKALLGGTERLIGSLAQSNPDFLQQIVKILQLYYHHDLISEEVVTKWGTHASKKYTDKNTSRKIRQAAKPFLEWLAEADEEESDEEEDEMGTKLPEVDPMTRMQVDESVVGHTEIDESLYSRQLYVLGHEAMKRMGASNVLVVGLKGLGVEIAKNIALAGVKSLTLYDPAPVHISDLSSQFFLTPADVGIPRHDATAPRVAELNAYTPVKIHESTGLDADLSQFDKYQVVVLTNTPLQSQKTIGNYCHSKGIYVIVADTFGLFGSIFCDFGENFTVIDPTGETPLSGIVAGIDEEGLVSALDETRHGLEDGDYVTFSEIEGMEGLNGAEPRKITVKGPYTFSIGDVTGLGQYQRGGMYQQVKMPNPINFKDFTASLKEPEFVVSDFAKFDRPQQLHVGFQALHAFQLSKGRLPNPMDDDDATVLLGAARLFIKEEKLEIELDEKLLKELSYQARGDLSPMAAFFGGITAQEILKAVSGKFQPIQQWMYFDSLESLPTSTKRSPELCKPLGSRYDGQIAVFGTEYQEKIANLTQFLVGAGAIGCEMLKNWAMMGLGTGPKGKIFVTDMDSIEKSNLNRQFLFRADDVGNMKSDCAAKAVQRMNPDLVGHIQTFKDRVGPDTEGIFGEAFWESLDGVTNALDNVEARTYVDRRCVFFRKPLLESGTLGTKGNTQVVLPHLTESYSSSQDPPEKEFPMCTIRSFPNRIEHTIAWAKEYMFEKCFVKAPQTVNLYLTQPNFMETTLKQGGNQKETLETIRNYLTTERPRTFEDCIAWARMQFETEFTNKIQQLLYNFPKDSETSSGTPFWSGPKRAPDALKFDPNNPTHFGFVVAAANLHAFNFNIKSPGDDKNIYLRELENVIVPDFTPDANVKIQADDKEPDPNAGGSEDEDDLQKIISSIPSPSTLSGFQLQPVEFEKDDDSNHHIDFITACSNLRAENYKIEAADRHKTKFIAGKIIPAIATTTALVTGLVVMELYKVVDGKNDIEQYKNGFINLALPFFGFSEPIASPKVVYKGPEGKVTLDKIWDRFEIGDVTLQELLDHFKAKGLTIVMLSSGVSLLYASFHAPAKMKERLGWKLSQLVENISKKPIPEHQKEVIFEMVAEDMDEEDAEVPYIKVRVRMSQHALSDQQVDNELRKMTAFIKQEAMEKAREIEIKANEEFEIEKSKLVRQETDAIDIQYEKKFKQATMSQQITRSTVSNKTRLKVLSARQELLDDIFQEAQKKLADGAKDKAKYQKVLKGLILEGFYALNEPTLQVQARKKDYDVVKKAIDEAAKEYKKEVGQDIEGKLDEANPLPEGSAGGVIILSGSGKIDINNTFETRLELLKDSAAPAVREALFGKNPNRKFFDMPPKRKAEAAVQGGSKAGRSSRVSTPGAATPRSLESTDDVEEDDGPVDEVLERDIDKNIDLFSLDRFQKRHAVREPLPHIFGDRDFSYLDLKKDHQNRPLWIDPQKGRIILESFNPLAEQAQDFLITIAEPLSRPTFMHEYALTTHSLYAAVSVGLSPTDIINTLERFLKTPLPDEIRSFITSCTQSYGKVKLVLKNTKYYVESPDPEMLQMLLKNPVIGPLRVQGTEEITTSAAPKIGGLVIPGTKNAAGVKQANGLSQGAEQQNEQAVNEGDVLATLNEEDDDDQEVTHSFEIADKDVETVQKECLNLGYPVLEEYDFRRDEVNSNLEIDLKPGTQIRPYQEKSLSKMFGNGRAKSGLIVLPCGAGKTLVGITAACTIKKGVIVLCTSSMSVVQWRNEFLKWSNINPDDIVAFTSDSKGSVFTGSTGIIVTTYSMVTQSRARSYDADKMMKFLTGREWGLMLLDEVHVVPANIFRKVTSSIKTHSKLGLTATLLREDDKISDLNFLIGPKLFEANWMELSKQGHIARVQCAEVWCPMPTEFYDEYLRAPSRKKNLLYIMNPRKFQACQYLINYHEARGDKIIVFSDNVYALKAYALKLGKAFIYGGTGQPERLKVLENFQHNPLVNTLFLSKIGDTSLDLPEATCLIQISSHYGSRRQEAQRLGRILRAKRRNDEGFNAFFYSLVSKDTQEMYFSSKRQAFLVDQGYAFKVITQLANIEKTPGLAFATAGERRELLQKVLVENESMEDEDITDDLFHSGSMGRKKKKGPRRTAGTLGELSGGQDMAYIEQNKRVNQGLKKGKGKKDSNAFFKKIGRENARRAAAQ
>Metarhizium_majus_ARSEF_297
MSLNIPNAPNAGLFKQGYNNYDSEDGAVLRNIDACRAITSTVQTSLGPYGRNKVVINHLQKMILTSDAATILRELDVVHPAAKLLVMASQQQEAEMGDATNLVIILAGELLRKAEDLLRIGLKTSDIVMGYEKAQNFALETLEKLAVDKVEDIRDQEELSKAIRTVIASKQNGNEDFLADLVAEAVLAVLPKNPTNFNVDNIRVVKIMGGSLEQSRVVKGMVFPKEPDGSVKKARRAKVAVFTCPIDTSQTETKGTVLLHNAKEMMDFSKGEEAQLETAIKELHDSGLRVVVCGDKVGDLAMHYLNRFGILCIRILSKFELRRVCRVVGATPLARLGAPMPDEMGNIDVVETLEIGGDRVTVFRQEDEVTRTATLVLRGATQNHLDDVERAVDDGVNVVKAITRDPRLVPGAGATEIQLSARIQAQGEKTPGLSQYAIKKYGEAFEVIPRTLAESCGLDATEVLSKLYAAHHKNEDGDTGVDVENNDNTGTLDANSEGILDLLTSKSWAIKLATEAARTVLSVDQIIVARQAGGPKPPGPNPNWDEDMATATMTATAVPMPKKKGADLAPESERFLRCCADVANALIEDHESTKD-GKAGRDINLNSLRSKLAKKHKLANIPPLTAIIAAIPEHYKKYILPKLIAKPIRTSSGIAVVAVMCKPHRCPHIAYTGNICVYCPGGPDSDFEYSTQSYTGYEPTSMRAIRARYDPFEQARGRVDQLKSLGHSVDKVEYIIMGGTFMSLPESYREDFISQLHNALSGYQTSKVDEAVEAGEMSNVKCVGITIETRPDYCLQPHLSDMLRYGCTRLEVGVQSLYEDVARDTNRGHTVAAVAETFCLAKDAGFKVVSHMMPDLPNVGMERDIDQFREYFENPAFRTDGLKIYPTLVIRGTGLYELWRTGRYQNYTPNGLIDLVARILALIPPWTRIYRVQRDIPMPLVTSGVENGNLRELALARMKDFGTTCRDVRTREVGINEVKNKIRPNQIELVRRDYTANGGWETFLAYEDPKQDILVALLRLRKCTEKHTYREELTGQPSSMVRELHVYGTAVPVHARDPRKFQHQGFGTLLMEEAERIAREEHGSDKISIISGVGVRSYYKKLGYWLDGPYMSKWLDGRDENGNQMASLRETRKRKDLDIPDDTSDLEFDGCTLDGVLSQSENESEDESTEFEDFDSDPDESQSDLDSNSVDN-----EPKTVDATLDSEAEGGGEG---------PSYRIVTDANGGERYEYDEVDPVYDSDDTDAQGLANTIGNIPLSFYDSYPHIGYDINGKKIMRPATGEALDALLDSIELPKGWTGLTDPETGKPLNLSQDELELLRRLQLGEVPEECYDRYPDMIPYFTSIEEQMPISAAPEPKRRFIPSKHEAKRVGQLVRAIKDGRILPYKPSEAKAEEGEEEEGSYYDIWANEEPRDHHIMNIPAPKLSPPGYDLSYNPPQEYLPTAEERKAWEDADPEEREKEYLPARFESLRKVPGYTDLVKERFERCLDLYLAPRVRKNRLNIDPNSLLPKLPRPEELKPFPTMCQTIFNGHEGRVRSVAFSPDGEWLASGGDDGTVRLWAINGHQEWMARLSSEDAVDCIRWRPNRETFILAAAAGESLFFVVPPVCSNAMEQTSRAVLDAGFGYAAPSKPGSGVDGGAKEFSAKWSRPGSKLEDAGVLLKATVRAAIKTLNWHRRGDFLCSVSPTGQRSSVAIHTLSRHLSQIPFRRLPGLAQTAQFHPSRPLFFVATQRMIRCYDLQKQELMKIVQPGARWISSFDIHSGGDNLIVGSYDRRLLWHDLDLSSRPYKTMRFHSEAIRAVKYHR-NLPLFADASDDGTLQIFHGKVVSDLMENATIVPVKMLKGHAVVSKLGVMDVDWHPRHPWCLSAGADGTCRLWTMASSLLKSKFLADVQSEESSRKPSPQPTHVSLPYSSLPNGNGNRTLRSATVGYVAPEFAGKLEQMNSVKNILQQAGYIPETLIDEQIKWFYEQLGIDDVYFRIETPDAIANHISSLYAAKVAAYSREDKKEEIRLDMEANDHAIYIDTSEPGESNVSGPRYESRLEAKYLDHQGKTKYRVETFRSPAVIGASPSSKATLRCYFVYQCQFAQSPKETDPKETNIERISDAGFWQKATENTKQIYQEIIELAVNRTGPVIEVFDIEDVAEKRLVVAFRTRTARGMFSALSDLYHYYGVTSSRKYVEQFSNGITVMSIYLKPSSHTDGYFPPLDESIHQITKEISLLYCLPQNKFHNLFAIGALSLQEAVYAHSAWVFVQHFLNRLGPEYASLSDVLDMDDPAQAALLSKLKRRLRTETFTPDYILEIIQTYPELVRLLYASFANVHLGA----KNEQVAVTPAVDVLSDEKLKDKISKTVANEHDEMVMTAFRVFNNAILKTNYFTPTKVALSFRLDPAFLPEVEYPRRLYGMFLVIGAESRGFHLRFRDISRGGIRIVKSRSKEAYGINARNLFDENYGLASTQQRKNKDIPEGGSKGVILLDPKQQDRAQEAFEKYIDSILDLLLPAQTPGIKNKLVDLYGKEEILFMGPDENTADLVNWATEHARARGAPWWKSFFTGKSQKLGGIPHDKYGMTTLSVREYVKGIYRKLELDPATVRKMQTGGPDGDLGSNEILLGNEKWTAIVDGSGVIADPNGLDKDELVRLAKKRAMISEYDMSKVSKDGYRVLCEDTNITLPTGEVITNGTSFRNTYHLRDTGMTDAFVPCGGRPESIDLISVSRLIKDGKSTIPYIVEGANLFITQDAKLRLEAAGCILYKDASANKGGVTSSSLEVLASLSFDDAGFVENMCVDAKGQAPQFYNDYVCEVQAKIRENARLEFEAIWREHEATGVPRSILSDKLSNAITTLDEELQQSDLWGNEKIRHAVLQDALPNLLLQKIGLKTIISRVPESYLRAIFGSFLASRFVYEFGSEPSQFAFFDL-----------MAQNRHWEQDKEATIYIGNIDERATTATIYEIMLQMGPIHNIHMPRDRVTQNHQGFGFVEFRTPSDAEYAANVMNGIKLFGKSLRVNKASADKQKGADIGAELFIGNLDPMVDEKLLYDTFSRFGPLLSLPKVARDDSGMSKGFGFVSFGDFESSDAAVANLDGQYMLSKEVSVQYAFKKDGKGERHGDEAERELAKQAKKRNIVPEAQALPAFVTQQTQPQQPPAAPHQPPQGGQQPPPVPAGFDPAMIPPPPAGLGAHAMPPMAAHHHA-PPPPNPPHSQARSSVPLPPPPTGLPARPPQSQN-YTNPADFHPGAFRPPSGSPNPPGYPVAPPPGFPAAPPGAPGQQAPPGAGPPGFMPPPGFQPPPGFGRRMKFPLLSFRSSLSPRNALSTRAPRLAKSGTINSLSIRAAFAENRQIIRSYSAVAVSAADLKFGQPVYETHPHILKAGE------PQEYADRRAALADSMSEGGVAVLHAASLQYKSGAVFHPYRQESNFLWLTGWNEDDAVAVIEKTGPGWGEYSFHMFVKRKDPKEEQWNGYRNGIEAAKDVFNADEAHSIDGVDSLLPDILRSAKLVYADVQPVRDTSKNSLWRYFSSKDSTHPARTLLYPVMNKLRVIKSAAEVANMRKAGQISGRAITEAMKHGWAKEKDLHAFLDYQFIVNGCDGPAYIPVIAGGERANCIHYTVNNNTFKDGEFILVDAGGEYGTYITDISRTWPVSGKFSAAQRDLYEAVLKVQRTSVSLCRESARLSLEDIHGITARGLVDQLRSIGFNVSMSNIDQLFPHHVGHYIGLDVHDCPGYSRRETLKRGHCVTIEPGVYVPHDERWPKHFHGMGIRIEDSICVDDDSPFILTTEAVKEVDDIEALRMSIDFPKEEVATIERWRAINAFHRQLELSSGRPHYTFYDGPPFATGLPHYGHLLASTIKDIIPRYWSMKGYHVERRFGWDTHGLPIEHEIDKKLGISGKAAVTKFGIEKYNEECRAIVMRYASEWRLTIERLGRWIDFDNDYKTMDPKFMESLWWVFKQLFEKGQVYQGHRVMPYSTVLTTALSNFEANQNYQDVTDPAVVVSFPLVEDPNVHLLAWTTTPWTLPSHTGLAVHPDFEYIKIHDEKSGKVFVILEQLLSTLYKDPKKAKYSVVGKVKGKDMLGWQYKPLFDYFYEDFKDCGFRVLNGTYVTADSGTGIVHQSPAFGEEDYNVAVAAGVISEKRPPPDPLDDTGHFTEKVPDFAGMHVKQADKLIIKHLKAADRLVVESQLRHSYPMCPRSDTPLIYRAVPSWFIRIPEVIPDMLKNIEGSHWVPSFVKERRFASWIANARDWNVGRNRYWGTPIPLWVSDDLEERVCIGSIEELRELSGYQGKLTDLHRDKVDHITIPSKMGKGTLRRVDEVFDCWFESGSMPYASQHYPFENVEKFQKSFPGDFIAEGLDQTRGWFYTLLVLGTHLFGCSPFQNCVVNGIVLAEDGKKMSKRLKNYPDPSIVMDKYGSDALRLYLINSPVVRAEPLRFKESGVKEVVQKVLLPLWNSFKFFEGQTALLRKAEGVDYMWNPDMESKNENVMDRWILASCQSLLEFVNEEMRGYRLYTVVPRLLELIDNTTNWYIRFNRRRLKGENGLQDTQHALNALFEILYTLCRGLAPFTPFLSDTIYLKLLPHIPPELQAEDPRSVHFLPFPEVRQELFNSEVERRVSRMQRVIELARVSRERRSLGLKTPLKTLVIIHHDPQYLDDVKSLENYITEELNVRDLVLSGDEANYNVQLSVTADWPVLGKKLRKDMARVKAALPSLTSEQVQEYLQNKEILVDGIRLEEGDLVVRRGLREDATSKNLEINSDSEVLTILDSEIHPELAQEGLAREIINRVQRLRKKAGLQATDDVKMEYQVLSDPEGVGLADVLVSQSSTFEKTLRRPLEQAQENGAPSAILVEEEQEVQQATFLLRLLNIM----SLPAGIGHIFALDHFELTT---------------------TTLNSRVRAVPSPAFNAADQSHVQPLANQPKNDMDESFIGKTGGEIFHEMMLRQGVKHIFGYPGGAILPVFDAIYNSKHFDFILPRHEQGAGHMAEGYARASGKPGVVLVTSGPGATNAITPLQDALSDGTPLVVFCGQVPTTAIGSDAFQEADVVGISRACTKWNVMVKNVAELPRRINEAFEIATSGRPGPVLVDLPKDVTAGILRKAIPTETALPSLPSAASRAAMEHSHKQLQASIKRVAELVNISKQPVIYAGQGIIQSENGPEFLRELSEKCSIPVTTTLHGLGGYDELNEKALHMLGMHGSAYANMAMQEADLIIALGGRFDDRVTGNIAKFAPGAKAAAAQKRGGIVHFEIMPKNINKVVQATEAIEGDVAASIKLLLPEVEPRSMEDRKAWFDKINEWKKKWPLSHYDRSERNGLIKPQTLIEELSNLTADRKHKTYIATGVGQHQMWTAQHFRWRHPRTMITSGGLGTMGFGLPAAIGAKVAQPEALVIDIDGDASFGMTLTELATAAQFNIGVKVIVLNNEEQGMVTQWQNLFYEDRYAHTHQVNPDFVKLAESMHVQSRRLVDPAETVDALKWLIDSEGPALLEVVTDKKVPVLPMVPAGSALHEFLVFDGEKDKERRELMRQRTGGLHGMTLRSDLNGSLPSAPTTNGIGHGNG--ESSTSRFRGQGDSSPDRDDLSNGTGDNIRPSSAPGRKNGVVFVESGDELGDRPENHRVKPPLLRSKSDFAPRPAEESDTEEEISEWGARHGFEDHYQSEHIISQLASNWYMYFTDKRHETTGKPKRLEYELQDWRQRDRLKTVSAALAVCLNIGVEPPDQLKTTPGAKLEAWTDPTVPPIQKALENIGKALQTQYETLAIRARYKQYLDPSVEETKKFCVSLRRNAKDERVLLHYNGHGVPKPTASGEIWVFNKTYTQYIPVSLYDLQQWLQAPTIFVWDCSEAGNILNNYHRFVEKHEEEEEEAADKDPHYEKTNFRPYIHLAACAVKENLPTNPQLPADLFTACLTTPIEMALWFFVLQNPLKTNLTPERAKQLPGRLQERRTPLGELNWIFTAITDSIAWTTLPRDLFRKFFRQDLMVAALFRNFLLAQRVMTVYGCHPQSYPALPDTHQHPLWETWDLAVDMALAQLPMLERKESESIEYEYQNSTFFTEQLTAFDVYLTRGDAMAQKPPDQLPVVLQVLLSQQHRVRALILLGRFLDLGPWSVQLALSIGIFPYVLKLLQSAAAELKPVMVFIWARLIAVDISCQQDLIKDSGYSYFAQILKPSEGLPVVDGDEHKAMCAFILAMLCKDYKNGQMVCNQTDIMSYCLAHLQNESNPLLRQWACLCISQLWQDLPEAKWRGIRENAYVKLAYLMRDPCCEVRAAMIHAMTNFLGIPDLTDEVARIEESIAWTILEMGTDGSPMVRKEFINFLSHFMVRFENKFLVAAYEQLQEEKEYLIFPPQDDGQDHKMGLHYARPENRNKDGTIKPMAHGLSHNTVYMACWKHALILSVDPHPEVQREATIIVDYIHNALINSTVGEAAQLLMREIQTRARQTAILRNAAQAAQKSHTVG--GQATQPLPSPGILRRTASLLFQSFIGSEERSRPSTPASPVPPRSP-SKLAPDQMAAPPEQSDLSS--ATYNVAREPMTGAYEERDLSRAPSMPLKSRFLEWSIEYFREPQMKPSEADEPGSTEYNERLWRRARNENMLRETQPLKQMAGTHKWNNQLGIVNNGAQPAKMTFHQYEDHLAVSDDGNTVYVWDWKKQGRLSRFSNGNPQGSNISDMKFINEDDQAFLLTGSSDGVIRVYRNYDSDKEIELATSWRALTHMVPSNVNSGMVFDWQQVTGRILVAGDVRVIRVWYAAHETCVMDIPARSGSCVTSLTSDQMTGNIFVAGFGDGAVRVFDTRLRPQDSMVRKWKDESDRQWIKSVHMQRGGQRELVSASRNGKVKVWDIRMDRPLHSFQTTRDTLRTASTHEHLPVFAVGTSQHAVKVFNLDGNELSRLEPYSSFLQQNRGVPIAATAFHPHRPILGCAARGDHHINLFTCEKTEALHFGMALREYKAPVNYDEQQSAFEEFLNDFKTSPEHTITTAMGDITIDDDDLSDGYDFMDEDDESGDRRHQEKANKRIPQYKYKHLLQQLADRTIDEITIDLDDLYTWESQGQEELHLVGSIELNTKHYVDVLSKAVDKVMPQPSTDVSFKDDVLDVLMARRQARNRELQEAAER--DPTAEDDQFPAELTRRYTLVFKPRSRTAEEPTKALAVRQVRGDHIGHLITVRAIATRVSDVKPIVQVSAYTCDSCGCEIFQPITDKQYGPLTMCPSQDCKANQAKGQLNPSTRASKFLPFQEVKVQEMAEQVPIGQIPRSLTVLCYGSLVRKINPGDVVDISGIFLPTPYTGFKAMKAGLLTDTYLEAHHIHQHKKAYSEMIVDPRLVRRIDKYRQTGQVYELLAKSIAPEIYGHLDVKKALLLLLIGGVSKEMGDGMKIRGDINICLMGDPGVAKSQLLKYISKVAPRGVYTSGRGSSGVGLTAAVMRDPVTDEMVLEGGALVLADNGICCIDEFDKMDDTDRTAIHEVMEQQTISISKAGISTTLNARTSILAAANPIYGRYNPRISPVENINLPAALLSRFDVLFLLLDTPSRESDEQLAKHVAFVHMNNRHPDIGTDNVVFTPHEVRSYVAQARTYRPVVPESVSDYMIKTYVRLRDQQQRAEKKGKQFTHTTPRTLLGVVRLAQALARLRFSNQVSQDDVDEALRLVEASKESLNAEVNTGRRGLNASSRIYNLVKALADSGACRADDAEDDDLGVELSMRKVKERVIAKGFTEDQWLNALDEYTTLDVWQTTGSGARLVFVTAGNDDEDGMDDMAPKPKSAEKKQQSLTSFFTPKAVDGLAVHPKPQTEARVADAAVNHDAESPPRKRPLEENTDNGNEGPERSSKRSRGDE-NHVNGENSTFIATRKPTNSSAAVAAPRAGRYLYDGSTQSTQ--DDDDEDDQVRG-RNQDLHRRFVKKLGHPDAMAWRSRVAQEDGATGGEDGDAEDADEDESPAPAK-AKKKGAKSGKLTPMEIQFLDIKRKHLDTILIVEVGYKFRFFGEDARTAAKELGIVCIPGKMRYDEHPSEAHLDRFASASVPVHRLSVHAKRLVAAGHKVGVVRQIETAALKKAGDNRNTPFVRKLTNVYTKGTYIDEVGELDQR-AEGAPAGGYLLCITETKSKGSGTDEKVDVGILAVQPATGDIIHDNFEDGFMRSEIETRLLHISPCEFLIVGDLTKGTDKLVQHLSGSSTNVFGDRSRVERVPRPPTMAAEAYSHVTQFYADKLKDTSQNETASALLDKVLKLPEPVTICLSAMINHLKEYGLEHIFDLTKYFQSFTTRSHMLVNGTTLESLEVYRNSADHAERGSLFWALDKTLTRFGQRLLRKWVGRPLLDQDRLDERLAAVEELLNKQSTAPVDDLEKLLATTKTDLERSLIRIYYGKCTRPELLSVLHTLQKIATHYSSIKSPSGNPFSSPLLATSINALPQILNTVVSYLERINLEAARKDDKYAFFREDYQTEDIQDQQMGIAHVEHELGEHLKVAAAKLKKKK-VDYVTVAGIEFLIEVPNSDIKNVPASWSKISGTKKVSRFHTPEVMRMISERDQHREALAAACDKAFKDLLAEISSDYQPLRDAVSSLASLDCLLSLSKVAAQPGYNKPTFLPSSSEPTVAITQGRHPIAEHTIESGYIPFSTTLAHPSSLAHLITGPNMGGKSSYVRALALIVLLAQIGSFVPADAISLTLCDAIHTRTGARDNLFAGESTFMVEVSETARILRSATPRSLVILDELGRGTSTHDGAAIAQAVLEHVATETRCLTLFITHYQNLARVVEGLPG--VSKLHMKFKAGRGPDGDEEITFLYEVGEGVAHRSYGLNVARLARIPKKVIDVAANKSGEMELDMRMRRLKGASRMLAEVMSDGPDQLEHLIASIEQLM-------------------------ANYTSQENKGIWAVFNILVALLGGFISVFGLLLKETFYLSEALISLLVGVAFGWSYAACHRDGLTDAQCQDRLNAITLNFSRLVLGAGIQLPSKYLWKELKPVLLLVGPGMACMWMATSLLIWGLVGTP------SFLHALAVGACVTPTDPILSAVIFADHNIPKDLQDLIVAESGTNDGLGFLFFAIGSGATEGGAKAMGLWAFTWGYTIILSIIY-----GAVVGWIGKELLYFAKQRNYVDRESFLVFAVALALFVLGTC-GLIGTDDVLACFIAGNAFTWDDWF-RLQTKDDSLQPTIDMLLNVTIFLWYGAYLFAHNSIITLSRLIPLGLLVLLIRRLPWIFGMHKAIHQISQVR----------------QAI--FVGFFGPIGVSIQQHLSDENSVTITVVVWFLVVCSIVVHGLSAPRLHRVL---SESLSETVSTDRFSVQARRRGRFVREPDVEANLAAQRQGTAPIRRTGQ-------VVPSKIKQPEQRGAPAAGQSS------HEDAESSGTRT-------DVEA-EARVSGGPTGRIQSSDEPEARKS------EASTPAP----SARREI-----------QFSDEVPKS------PPAPAMPKVNYRAKLAELYALRQSGKKTFDSYRVEDAADLYDEVDDDGYKKIVRDRLNEDDFVVDDNGEGYADDGREDWDRVHRYNSDSDVDELPVRGRSNKAAKNNKGDSQAKRDANDRNISEYFTKGAGKTQPKSKVAKTKDDDNFLADLIKEVDTNIPSPSPRSAKIERSGGRRKSRALSPVV---EPIQKRQKRTDTRPLSPPVASIDSDDGFAPDAADDGVLGFQDGPMSDPAPSSPAAKKAERRAQIKSESQDDEDDDMMEVAHAGAVHSASVNIAGSRQVKKLLKQDPYPSPTSSSPLKQVSGDAVDSSSWNNLTNKLNVVSSS-TETRSIGKIDYKDAIEADGSLNFFWTDYTEINGSLCLFGKVLNKKTKSYVSCFVKIDNILRKLYFLPRKQRVRDGDSTEETVEMADVYEEVDEIMTKLKVDMYKIKACTRKYAFELPNVPKEAQYMKLFYPYTKPQIDA-AAGETYSHVFGANTALFEQFVLWKNIMGPCWLKIQDADFGAIHNASHCKLEVLAEHPNMVSTISESDNLDAPPLTLMSVAIRTAFNAKENKQEILAISARVYDKVSLSDTTPAEKLPCRTFTVIRPHGPSFPFGFDQLVQNRNRGLLVLKKQEVDILSFFLAQVDVADPDVILGHQFEGVDYSVLLSRLREKKIHQWSRLGRLRRREWPASIGKVGGNVFAERQVIAGRLLCDLANDAGKSAMYKCQNWSLTEMCSLYLSGDNRRRDVDNEAALSSWAKEKQGLMDYITHMEADTHFIAALALSVQLLPLTKVLTNLAGNSWARTLTGTRAERNEYILLHEFHRNKYICPDKQSFRGRQKREDENQEEATGEGKKKDKYKGGLVFEPEKGLYDKFVLVMDFNSLYPSIIQEFNICFTTVDRTALADDEDAVPEVPADQDQGILPRLIATLVGRRRQVKALMKDKNATSEQLATWDIKQLALKLTANSMYGCLGYTKSRFYARPLAVLTTYKGREILRSTKELAESKSLQVIYGDTDSVMINANVDSVADAFRVGNEFKRAVNDQYKLLEIDIDNVFRRILLQAKKKYAAINLIEKDGKFVEKMEVKGLDMRRREYCALSKEISKHLLDEILSGDEAEVAITRIHEYLRDIAGKMREQSIPVAKYIIYTQLGKGPTEYPNADSMPQVQVALRDIARGKTIRKGDVVSYIITGDGTSSEPAPKRAYAPADLKSDSTLVPDVEWYLGKQIFPPVERLCANIVGTSTSQLAEQLGLDIRRYSSNQTQQNSSNDDLEIHPLESQIPDEVRFGDCARLSLRCRKCKASTKFEGLVVSPDRVSASGVLCGGCGAVIPTLSVVAQVEHAVRSQTSRYYEGWLVCDDSQCGNRTRQMSVYGTRCLGPKGLARDCLGRMRYEYTEKAIYNQLVYFSSLWDVDKARSKATDTNYSTLSRQGRDTILALAEHNRVRFGTVKGVVDKYLDKCGRQWVAMDTLFAKLGFNKLLAAAMKTDFKFSNLLGTVYCQGNLLFSPDGTHLFSPVGNRVTVFNLVENKSHTLPFAHRKNISRIGLTPRGNLLLTVDEDGQAILTNVPRRIPIYHFSFRSKVTALSFSASGRHFAVGLGRVIEVWHVPSTPDTNADGELEFAPFVRHHRHTGHFDDVRHIEWSSDSRFFLTASKDLTARIWSLDQEEGFSPTVLSGHKQAVLGAWFSEDQETIYTVSKDGAVFEWRYVKPINPKEDEEMGETDDDSDMRWRIVQKHYFMQGSAHVRCAAFHPESNLLVAGFSDGIFGLYEMPDFNNIHKLSISQNDIDFVTINKSGEWLAFGASKLGQLLVWEWQSESYILKQQGHFDSMNSLVYSPDGQRIITTADDGKIKVWDIESGFCIVTFTEHTSGVTACEFAKKGNVLFTASLDGSIRAWDLIRYRNFRTFTAPTRLSFSCMAVDPSGEVVAAGSLDSFDVHIWSVQTGQLLDQMSGHEGPVSALAFSPNGDSLVSGSWDRTARIWSIFNRAQTSEPLQLQADVLDIAIRPDSLQLAISTLDGQLTFWSMADAEQVAGLDGRRDVSGGRKFSDRRTAANVQGTKSFNSIRYSTDGSCLLAGGNSKYICLYSVTTMVLLKKFTVSVNLSLSGTQEFLNSKHLTEAGPVDELDDQGEASDREDRVDRSLPGSKRGGDPSARKKLPAVRVNGIAFSPAGTAFCAASTEGLLIYSLDNTVQFDPFDLNMEITPASTLHVLESEKDYLKALVMAFRLNEAGLIKRVFQAVPPSDIGLVVGDLPTVYVSRLLRFVAAQTEESPHIEFCLLWIKALVDKHGKWLTANRGKVDVELRVVSRAVSKMRDEIRRLADENVYMVDYLLGQAGKEIAMSKGVKMVTGGERMVIDVADEEEDTDDEDEWIGLEM-------------------------------------------------------------AGRGVLLAGGPGTGKTALALAISQELGTKIPFCPIVGSEIYSTEVKKTEVLMENFRRAIGLKVRETKEVYEGEVTELTPEEAENPLGGYGKTISTLLIGLKSAKGQKKLRLDPSIYEAIQKERVTVGDVIYIEANTGACKRVGRSDAYATEFDLEAEEYVPIPKGEVHKKKEIVQDVSLHDLDVANARPQGGQDIMSMMGQLMKPKMTEITEKLRAEINKVVSKYIDQGVAELVPGVLFIDEAHMLDVECFTYLNRALESPIAPIVVLASNRGMCTIRGTDDIVAAHGIPTDFLARLLIIPTAPYQADEIKQIVRIRASTEGVAITDAAIDKISDHGVRISLRYCLQLLTPASILAKANGRSQIDVQDVGECEDLFLDARRSASLLSSEAGRDYISMAAPLVTVSESKDLRGLNLIAAHSHIRGLGVDATSLEPRAASQGLVGQEKARKAAAVILQMIKDGKIAGRAVLIAGPPSTGKTAIAMGMAQSLGPDVPFTSLASSEIFSLEMSKTEALTQAFRKSIGVRIKEESEVMEGEVVEIQIDRSVMGSTKQGKLTIKTTDMEAVYDMGSKMIDAMTKERVMAGDIISIDKSSGKITKLGRSYARSRDYDAMGVDTKFLSCPDGELQKRKEAVHTVTLHEIDVINSRTQGFLALFSGDTGEIRSEIRDQINTKVGEWKEEGKAEIVPGVLFIDEVHMLDIECFSYINRALEDDLSPIVIMASNRGNSRIRGTDYRSPHGLPIDFLDRVVIINTHPYASEEIKQILSIRAQEEEIDVSPDALALLTKIGHEAGLRYASNLISTSQLVSAKRRAKQVSVEDVQRSFQLFYDPARSVKFVTESEKRLIGNDGAVDLSVTNGSAAATERMDLSM--------------------------------VTATEEPKETAQSHTTPP------LSAALGAFTDAS---------AQAATDDAPPPADGGLD-LSLMKKKKK----------------------------------------KKVKKENEEDDFAAKLKQLEVK------------DAEDAAATAEENMDAGTG---------------------IWAHDET------KTIGYSLLLQRFFHQSQKNPDHTTGTKSFKIPPPQCMREGNRKTVFANIADI-----CKRMKRTEDHLTAYLFAELGTNGSVD-------GNRRLVIKGRFQQKQIEGMVRKYISTLL--SPSLYHQVERIQNLSYVTCKTCKSPDTELSKGENRLYFVTCNNCGSRRSVTAIKTGFSAQVGKRKKMQG--MGTKLPEVDPLTRMQVDESVVGHTEIDESLYSRQLYVLGHEAMKRMGASNVLVVGLKGLGVEIAKNIALAGVKSLTLYDPAPVHISDLSSQFFLTSADVGIPRHDVTAPRVAELNAYTPVKIHESTGLDADLSQFDKYQVVVLTNTPLQSQKTIGNYCHSKGIYVIVADTFGLFGSIFCDFGENFTVIDPTGETPLSGIVAGIDEEGLVSALDETRHGLEDGDYVTFSEIEGMAGLNGAEPRKITVKGPYTFSIGDVTGLGQYQRGGMYQQVKMPKPINFKDFTASLKEPEFVVSDFAKFDRPQQLHVGFQALHAFQLSKGRLPNPMDDDDATVLLGAARLFIKEEKLEIELDEKLLKELSYQARGDLSPMAAFFGGITAQEILKAVSGKFQPIQQWMYFDSLESLPTSTKRSPELCKPLGSRYDGQIAVFGTEYQEKIANLTQFLVGAGAIGCEMLKNWAMMGLGTGHKGKIFVTDMDSIEKSNLNRQFLFRADDVGNMKSDCAAKAVQRMNPDLVGHIQTFKDRVGPDTEGIFDEAFWESLDGVTNALDNVEARTYVDRRCVFFRKPLLESGTLGTKGNTQVVLPHLTESYSSSQDPPEKEFPMCTIRSFPNRIEHTIAWAKEYMFEKCFVKAPQTVNLYLTQPNFMETTLKQGGNQKETLETIRNYLTTERPRTFEDCIAWARMQFETEFTNKIQQLLYNFPKDSETSSGTPFWSGPKRAPDALKFDPNNPTHFGFVVAAANLHAFNFNIKSPGDDKNIYLRELENVIVPDFTPDANVKIQADDKEPDPNAGGSEDEDELQKIISSIPSPSTLSGFQLQPVEFEKDDDSNYHIDFITACSNLRAENYKIEAADRHKTKFIAGKIIPAIATTTALVTGLVVMELYKVVDGKNDIEQYKNGFINLALPFFGFSEPIASPKVVYKGPEGKVTLDKIWDRFEIGDVTLQELLDHFKAKGLTIVMLSSGVSLLYASFHAPAKMKERLGWKLSQLVENISKKPIPGHQKEVIFEMVAEDMDEEDAEVPYIKVRVRMSQHALSDQQVDNELRKMTAFIKQEAMEKAREIEIKANEEFEIEKSKLVRQETDAIDIQYEKKFKQATMSQQITRSTVSNKTRLKVLSARQELLDNIFQEAEKKLADGAKDKAKYQKVLKGLILEGFYALNEPTLQVQARKKDYDVVKKAIDEAAKEYKKEVGQDIEGKLDEANPLPEGSAGGVIILSGSGKIDINNTFETRLELLKDSAAPAVREALFGKNPNRKFFDMPPKRKAEAAVQGGSKAGRSSRVSTPGAATPRSLESTDDVEEDDGPVDEVLERDIDKNIDLFSLDRFQKRHAVREPLPHIFGDRDFSYLDLKKDHQNRPLWIDPQKGRIILESFNPLAEQAQDFLITIAEPLSRPTFMHEYALTTHSLYAAVSVGLSPTDIINTLERFLKTPLPDEIRSFITSCTQSYGKVKLVLKNTKYYVESPDPEMLQMLLKNPVIGPLRVQGTEEITTSAAPKIGGLVIPGTKNAAGVKQANGLSQGAEQQNEQAVNEGDVLATLNEEDDDDQEVTHSFEIADKDVETVQKECLNLGYPVLEEYDFRRDEVNSNLEIDLKPGTQIRPYQEKSLSKMFGNGRAKSGLIVLPCGAGKTLVGITAACTIKKGVIVLCTSSMSVVQWRNEFLKWSNINPDDIVAFTSDSKGSVFTGSTGIIVTTYSMVTQSRARSYDADKMMKFLTGREWGLMLLDEVHVVPANIFRKVTSSIKTHSKLGLTATLLREDDKISDLNFLIGPKLFEANWMELSKQGHIARVQCAEVWCPMPTEFYDEYLRAPSRKKNLLYIMNPRKFQACQYLINYHEARGDKIIVFSDNVYALKAYALKLGKAFIYGGTGQPERLKVLENFQHNPLVNTLFLSKIGDTSLDLPEATCLIQISSHYGSRRQEAQRLGRILRAKRRNDEGFNAFFYSLVSKDTQEMYFSSKRQAFLVDQGYAFKVITQLANIEKTPGLAFATAGERRELLQKVLVENESMEDEDITDDLFHSGSMGRKKKKGPRRTAGTLGELSGGQDMAYIEQNKRVNQGLKKGKGKKDSNAFFKKIGRENARRAAAQ
>Metarhizium_brunneum_ARSEF_3297
MSLNIPNAPNAGLFKQGYNNYDSEDGAVLRNIDACRAIASTVQTSLGPYGRNKVVINHLQKMILTSDAATILRELDVVHPAAKLLVMASQQQEAEMGDATNLVIILAGELLRKAEDLLRMGLKTSDVVMGYEKAQNFALETLEKLAVDKVEDIRDQEELSKAIRTVIASKQNGNEDFLADLVAEAVLAVLPKNPTNFNVDNIRVVKIMGGSLEQSRVVKGMVFPKEPDGSVKKARRAKVAVFTCPIDTSQTETKGTVLLHNAKEMMDFSKGEEAKLETAIKELHDSGLRVVVCGDKVGDLAMHYLNRFGILCIRILSKFELRRVCRVVGATPLARLGAPMPDEMGNIDVVETLEIGGDRVTVFRQEDEVTRTATLVLRGATQNHLDDVERAVDDGVNVVKAITRDPRLVPGAGATEIQLSARIQAQGEKTPGLSQYAIKKYGEAFEVIPRTLAESCGLDATEVLSKLYAAHHKNEDGDTGVDVENNDNTGTLDANSEGILDLLTSKSWAIKLATEAARTVLSVDQIIVARQAGGPKPPGPNPNWDEDMATATMTVTAVPMPKKKGADLAPESERFLRCCADVANALIEDHESTKD-GKAGRDINLNSLRSKLAKKHKLANIPPLTAIIAAIPEHYKKYILPKLIAKPIRTSSGIAVVAVMCKPHRCPHIAYTGNICVYCPGGPDSDFEYSTQSYTGYEPTSMRAIRARYDPFEQARGRVDQLKSLGHSVDKVEYIIMGGTFMSLPESYREDFISQLHNALSGYQTSKVDEAVEAGEMSNVKCVGITIETRPDYCLQPHLSDMLRYGCTRLEVGVQSLYEDVARDTNRGHTVAAVAETFCLAKDAGFKVVSHMMPDLPNVGMERDIDQFREYFENPAFRTDGLKIYPTLVIRGTGLYELWRTGRYQNYTPNGLIDLVARILALIPPWTRIYRVQRDIPMPLVTSGVENGNLRELALARMKDFGTTCRDVRTREVGINEVKNKIRPNQIELVRRDYTANGGWETFLAYEDPKQDILVALLRLRKCTEKYTYREELTGQPSSMVRELHVYGTAVPVHARDPRKFQHQGFGTLLMEEAERIAREEHGSDKISIISGVGVRSYYKKLGYWLDGPYMSKWLDGRDENGNQMASLREIRKRKDLDIPDDTSDLEFDGCTLDGVLSQSENESEDESTEFEDFDSDPDESQSDLDSNSVDN-----EPKTVDATLDSEAEGGGEG---------SSYRIVTDANGGERYEYDEVDPVYDSDDTDAQGLANTIGNIPLSFYDSYPHIGYDINGKKIMRPATGEALDALLDSIELPKGWTGLTDPETGKPLNLSQDELELLRRLQLGEVPEEGHDRYPDMIPYFTSIEEQMPISAAPEPKRRFIPSKHEAKRVGQLVRAIKDGRILPYKPSEAKAEEGEEEEGSYYDIWANEEPRDHHVMNIPAPKLSPPGYDLSYNPPQEYLPTAEERKAWEDADPEEREKEYLPARFESLRKVPGYTELVKERFERCLDLYLAPRVRKNRLNIDPNSLLPKLPRPEELKPFPTMCQTIFNGHEGRVRSVAFSPDGEWLASGGDDGTVRLWAINGHQEWMARLSSEDAVDCIRWRPNRETFILAAAAGESLFFVVPPVCSNAMEQASRAVLDAGFGYAAPSKPGSGVDGGAKEFSAKWSRPGSKLEDAGVLLKATVRAAIKTLNWHRRGDFLCSVSPTGQRSSVAIHTLSRHLSQIPFRRLPGLAQTAQFHPSRPLFFVATQRMIRCYDLQKQELVKIVQPGARWISSFDIHSGGDNLIVGSYDRRLLWHDLDLSSRPYKTMRFHSEAIRAVKYHR-NLPLFADASDDGTLQIFHGKVVSDLMENATIVPVKMLKGHAVVSKLGVMDVDWHPRHPWCLSAGADGTCRLWTMASSLLKSKFLADVQSEESSRKPSPQPTHVSLPYSSLPNGNGNRTLRSATVGYVAPEFAGKLEQMNSVKNILQQAGYIPETLIDEQIKWFYEQLGIDDVYFRIETPDAIANHISSLYAAKVAAYSREDKKEEIRLDMEANDHAIYIDTSEPGESNVSGPRYESRLEAKYLDHQGKTKYRVETFRSPAVIGASPSSKATLRCYFVYQCQFAQSPKETDPKETNIERISDAGFWQKATENTKQIYQEIIELAVNRTGPVIEVFDIEDVAEKRLVVAFRTRTARGMFSALSDLYHYYGVTSSRKYVEQFSNGITVMSIYLKPSSHADGYFPPLDESIHQITKEISLLYCLPQNKFHNLFAIGALSLQEAVYAHSAWVFVQHFLNRLGPEYASLSDMLDMDDPAQAALLSKLKRRLRTETFTPDYILEIIQTYPELVRLLYASFANVHLGA----KNEQVAVTPAVDVLSDEKLKDKISKTVANEHDEMVMTAFRVFNNAILKTNYFTPTKVALSFRLDPAFLPEVEYPRRLYGMFLVIGAESRGFHLRFRDISRGGIRIVKSRSKEAYGINARNLFDENYGLASTQQRKNKDIPEGGSKGVILLDPKQQDRAQEAFEKYIDSILDLLLPAQTPGIKNKLVDLYGKEEILFMGPDENTADLVNWATEHARARGAPWWKSFFTGKSQKLGGIPHDKYGMTTLSVREYVKGIYRKLELDPATVRKMQTGGPDGDLGSNEILLGNEKWTAIVDGSGVIADPNGLDKDELVRLAKKRAMISEYDMSKVSKDGYRVLCEDTNITLPTGEVITNGTSFRNTYHLRDTGMTDAFVPCGGRPESIDLISVSRLIKDGKSTIPYIVEGANLFITQDAKLRLEAAGCILYKDASANKGGVTSSSLEVLASLSFDDAGFVENMCVDAKGQAPQFYNDYVCEVQAKIRENARLEFEAIWREHEATGVPRSILSDKLSNAITTLDEELQQSDLWGNEKIRHAVLQDALPNLLLQKIGLKTIISRVPESYLRAIFGSFLASRFVYEFGSEPSQFAFFDFMSKRMAQITGQMAQNRHWEQDKEATIYIGNIDERATTATIYEIMLQMGPIHNIHMPRDRVTQNHQGFGFVEFRTPSDAEYAANVMNGIKLFGKSLRVNKASADKQKGADIGAELFIGNLDPMADEKLLYDTFSRFGPLLSLPKVARDDSGMSKGFGFVSFGDFESSDAAVANLDGQYMLSKEVSVQYAFKKDGKGERHGDEAERELAKQAKKRNIVPEAQALPAFVTQQSQPQQPPPAPHQPPQGGQQPPPVPAGFDPAMIPPPPAGLGAHAMPPMAAHHHA-PPPPNPPHSQARSSVPLPPPPTGLPARPPQSQN-YTNPADFHPGAFRPPSGSPNPPGYPVAPPPGFPAAPPGAPGQQAPPGAGPPGFMPPPGFQPPPGFGRRMKLPPLSFRSSLSPRNALSTRAPRLAKSGTINSLSIRAAFAENRQIIRSYSAVALSAADLKFGQPVYETHPHILKAGE------PQEYADRRAALADSMSEGGVAVLHAASLQYKSGAVFHPYRQESNFLWLTGWNEDDAVAVIEKTGPGWGEYSFHMFVKRKDPKEEQWNGYRNGIEAAKDVFNADEAHSIDGVDSLLPDILRSAKLVYADVQPVRDTSKNSLWRFFSSKDSTHPARTPLYPVMNKLRVIKSAAEVANMRKAGQISGRAITEAMKHGWAKEKDLHAFLDYQFIVNGCDGPAYIPVIAGGERANCIHYTVNNNTFKDGEFILVDAGGEYGTYITDISRTWPVSGKFSAAQRDIYEAVLKVQRTSVSLCRESARLSLEDIHGITARGLVDQLRSIGFNVSMSNIDQLFPHHVGHYIGLDVHDCPGYSRRETLKRGHCVTIEPGVYVPHDERWPKHFHGMGIRIEDSICVDDDSPFILTTEAVKEVDDIEALRMSIDFPKEEVATIERWRAINAFHRQLELSSGRPHYTFYDGPPFATGLPHYGHLLASTIKDIIPRYWSMKGYHVERRFGWDTHGLPIEHEIDKKLGISGKAAVTKFGIEKYNEECRAIVMRYASEWRLTIERLGRWIDFDNDYKTMDPKFMESLWWVFKQLFEKGQVYQGHRVMPYSTVLTTALSNFEANQNYQDVTDPAVVVSFPLVEDPNVHLLAWTTTPWTLPSHTGLAVHPDFEYIKIHDEKSGKIFVILEQLLSTLYKDPKKAKYSVVGKVKGKDMLGWQYKPLFDYFYEDFKDSGFRVLNGTYVTADSGTGIVHQAPAFGEEDYNVAVAAGVISEKRPPPDPLDDTGHFTEKVPDFAGMHVKQADKLIIKHLKAADRLVVESQLRHSYPMCPRSDTPLIYRAVPSWFIRIPEVIPDMLKNIEDSHWVPSFVKERRFASWIANARDWNVGRNRYWGTPIPLWVSDDLEERVCIGSIEELRELSGYQGKLTDLHRDKVDHITIPSKMGKGTLRRVDEVFDCWFESGSMPYASQHYPFENVEKFQKSFPGDFIAEGLDQTRGWFYTLLVLGTHLFGCSPFQNCVVNGIVLAEDGKKMSKRLKNYPDPSIVMDKYGSDALRLYLINSPVVRAEPLRFKESGVKEVVQKVLLPLWNSFKFFEGQTALLRKAEGVDYMWNPDMESKNENVMDRWILASCQSLLEFVNEEMRGYRLYTVVPRLLELIDNTTNWYIRFNRRRLKGENGLQDTQHALNALFEVLYTLCRGLAPFTPFLSDTIYLKLLPHIPPELQAEDPRSVHFLPFPEVRQELFNSEVERRVSRMQRVIELARVSRERRSLGLKTPLKTLVIIHHDPQYLDDVKSLENYITEELNVRDLVLSGDEANYNVQLSVTADWPVLGKKLRKDMARVKAALPSLTSEQVQEYLQNKEILVDGIRLEEGDLVVRRGLREDATSKNLEINSDNEVLTILDSEIHPELAQEGLAREIINRVQRLRKKAGLQATDDVKMEYQVLSDPEGVGLADVLVSQSSTFEKTLRRPLEQAQESGAPSAIIVEEEQEVQQATFLLRLLNIMLRSRQASKALRAVSQTRSFTSTTSPAALKASKKIPSGRNQATAATSSAPRVRAVPSPAFNAADQSHVQPLANQPKNDMDESFIGKTGGEIFHEMMLRQGVKHIFGYPGGAILPVFDAIYNSKHFDFILPRHEQGAGHMAEGYARASGKPGVVLVTSGPGATNVITPLQDALSDGTPLVVFCGQVPTTAIGSDAFQEADVVGISRACTKWNVMVKNVAELPRRINEAFEIATSGRPGPVLVDLPKDVTAGILRKAIPTETALPSLPSAASRAAMEHSHKQLQASIKRVAELVNISKQPVIYAGQGIVQSENGPEFLRELSEKCSIPVTTTLHGLGGYDELNEKALHMLGMHGSAYANMAMQEADLIIALGGRFDDRVTGNIAKFAPGAKAAAAQKRGGIVHFEIMPKNINKVVQATEAIEGDVAASIKLLLPEVEPRSMEDRKAWFDKINEWKKKWPLSHYDRSERNGLIKPQTLIEELSNLTADRKHKTYIATGVGQHQMWTAQHFRWRHPRTMITSGGLGTMGFGLPAAIGAKVAQPEALVIDIDGDASFGMTLTELATAAQFNIGVKVIVLNNEEQGMVTQWQNLFYEDRYAHTHQVNPDFVKLAESMHVQSRRLVDPAETVDALKWLIDSEGPALLEVVTDKKVPVLPMVPAGSALHEFLVFDGEKDKERRDLMRQRTGGLHGMTLRSDLNGSLPSAPTTNGIGHGNG--ETSTSRFRGQGDSSPDRDDLSNGTGDNIRPSSAPGRKNGVVFVESGDELGERPENHRVKPPLLRAKSDFAPRSVEESDTEEEISEWGARHGFEDHYQSEHIISQLASNWYMYFTDKRHETTGKPKRLEYELQDWRQRDRLKTVSAALAVCLNIGVEPPDQLKTTPGAKLEAWTDPTVPPIQKALENIGKALQTQYETLAIRARYKQYLDPSVEETKKFCVSLRRNAKDERVLLHYNGHGVPKPTASGEIWVFNKTYTQYIPVSLYDLQQWLQAPTIFVWDCSEAGNILNNYHRFVEKHEEEEEEAADRDPHYEKTSFRPYIHLAACAVKENLPTNPQLPADLFTACLTTPIEMALWFFVLQNPLKTNLTPERAKQLPGRLQERRTPLGELNWIFTAITDSIAWTTLPRDLFRKFFRQDLMVAALFRNFLLAQRVMTVYGCHPQSYPALPDTHQHPLWETWDLAVDMALAQLPMLERKESESIEYEYQNSTFFTEQLTAFDVYLTRGDAMAQKPPDQLPVVLQVLLSQQHRVRALILLGRFLDLGPWSVQLALSIGIFPYVLKLLQSAAAELKPVMVFIWARLIAVDISCQQDLIKDSGYSYFAQILKPSEGLPVVDGDEHKAMCAFILAMLCKDYKNGQMVCNQTDIMSYCLAHLQNESNPLLRQWACLCISQLWQDLPEAKWRGIRENAYVKLAYLMRDPCCEVRAAMIHAMTNFLGIPDLTDEVARIEESIAWTILEMGTDGSPMVRKEFINFLSHFMIRFESKFLVAAYEQLQEEKEYLIFPPQDDGQDHKMGLHYARPENRNKDGTIKPMAHGLSHNTVYMACWKHALILSVDPHPEVQREATIIVDYMHNALINSTVGEAAQLLMREIQTRARQTAILRNAAQAAQKSHTVG--GQATQPLPSPGILRRTASLLFQSFIGSEERSRPSTPGSPVPPRSP-SKLAPDQMAAPPEQSDLSS--ATYNVAREPMTGAYEERDLSRAPSMPLKSRFLEWSIEYFREPQMKPSEADEPGSTEYNERLWRRARNENMLRETQPLKQMAGTHKWNNQLGIVNNGAQPAKMTFHQYEDHLAVSDDGNTVYVWDWKKQGRLSRFSNGNPQGSNISDMKFINEDDQAFLLTGSSDGVIRVYRNYDSDKEIELATSWRALTHMVPSNVNSGMVFDWQQVTGRILVAGDVRVIRVWYAAHETCVMDIPARSGSCVTSLTSDQMTGNIFVAGFGDGAVRVFDTRLRPQDSMVRKWKDESDRQWIKSVHMQRGGQRELVSASRNGKVKVWDIRMDRPLHSFQTTRDTLRTASTHEHLPVFAVGTSQHAVKVFNLDGNELSRLEPYSSFLQQNRGVPIAATAFHPHRPILGCAARGDHHINLFTCEKTEALHFGMALREYKAPVNYDEQQSAFEEFLNDFKTSPEHTITTAMGDITIDDDDLSDGYDFMDEDDESGDRRRQEKANNRIPQHKYKDLLQQLADRTIDEITIDLDDLYAWESQGQEELHLVDSIELNTKHYVDVLSKAVDKIMPQPSTDVSFKDDVLDVLMARRQARNRELQEAAER--DPTAEDDQFPAELTRRYTLVFKPRSRTAEEPTKALAVRQVRGDHIGHLITVRAIATRVSDVKPIVQVSAYTCDSCGCEIFQPITDKQYGPLTMCPSQDCKANQAKGQLNPSTRASKFLPFQEVKVQEMAEQVPIGQIPRSLTVLCYGSLVRKINPGDVVDISGIFLPTPYTGFKAMKAGLLTDTYLEAHHIHQHKKAYSEMIVDPRLVRRIDKYRQTGQVYELLAKSIAPEIYGHLDVKKALLLLLIGGVSKEMGDGMKIRGDINICLMGDPGVAKSQLLKYISKVAPRGVYTSGRGSSGVGLTAAVMRDPVTDEMVLEGGALVLADNGICCIDEFDKMDDTDRTAIHEVMEQQTISISKAGISTTLNARTSILAAANPIYGRYNPRISPVENINLPAALLSRFDVLFLLLDTPSRETDEQLAKHVAFVHMNNRHPDIGTDNVVFTPHEVRSYVAQARTYRPVVPESVSDYMIKTYVRLRDQQQRAEKKGKQFTHTTPRTLLGVVRLAQALARLRFSNQVSQDDVDEALRLVEASKESLNAEVNTGRRGLNASSRIYNLVKALADSGACRADDAEDDDLGVELSMRKVKERVIAKGFTEDQWLNALDEYTTLDVWQTTGSGARLVFVTAGNDDEDNMDDMAPKPKSAEKKQQSLISFFTPKAVDGLAVHPKPQTEALAADAAVNHDAESPPRKRPLEENTDNGNEGQERSSKRPRGDE-NHVNGEKSTFIATRKPTNSSGAVAAPRAGRYLYNGSTQSTQ--DDDDEDDQVRD-RNQDLHRQFVKKLGHPDAMARRSRVAQDEGAAGGEDGDAEDADEDESPAPAK-AKKKGAKSGKLTPMEIQFLDIKRKHLDTILIVEVGYKFRFFGEDARTAAKELGIVCIPGKMRYDEHPSEAHLDRFASASVPVHRLSVHAKRLVAAGHKVGVVRQIETAALKKAGDNRNTPFVRKLTNVYTKGTYIDEVGELDQR-AEGAPAGGYLLCITETKSKGSGTDEKVDVGILAVQPATGDIIHDNFEDGFMRSEIETRLLHISPCEFLIVGDLTKGTDKLVQHLSGSSTNVFGDRSRVERVPRPPTMAAEAYSHVTQFYADKLKDTSQNETASALLDKVLKLPEPVTICLSAMINHLKEYGLEHIFDLTKYFHSFTTRSHMLVNGTTLESLEVYRNSTDHAERGSLFWALDKTLTRFGQRLLRKWVGRPLLDQDRLDERLAAVEELLNKQSTAPVDDLERLLATTKTDLERSLIRIYYGKCTRPELLSVLHTLQKIATHYSSIKSPSGNPFSSPLLATSINALPQILNTVVSYLERINLEAARKDDKYAFFREDYQTEDIQDQQMGIAHVEHELGEHLKVAAAKLKKKK-VDYVTVAGIEFLIEVPNSDIKNVPASWSKISGTKKVSRFHTPEVMRMISERDQHREALAAACDKAFKDLLAEISSDYQPLRDAVSSLASLDCLLSLSKVAAQPGYNKPTFLPSSSEPTVAITQGRHPIAEHTIESGYIPFSTTLAHPSPLAHLITGPNMGGKSSYVRALALIVLLAQIGSFVPADAISLTLCDAIHTRTGARDNLFAGESTFMVEVSETARILRSATPRSLVILDELGRGTSTHDGAAIAQAVLEHVATETRCLTLFITHYQNLARVVEGLPG--VSNLHMRFKAGKGPDGDEEITFLYEVGEGVAHRSYGLNVARLARIPKKVIDVAANKSGEMELDMRMRRLKGASRMLAEVMSDGPDQLEHLIASIEQLMELVTEVADLGLKLLRRDDSEE---EGDGATKELYAAWTIFIAILLLIAAFFTSYMLQIKKVTAIHETVISIFAGMTVGLILIVTSGDSIRTMINFNYQIFFNLLLPPIILSSGYELHQANFFRNIGTILTFAFAGTFLSAVVIGFILWLYSLIP-GTLKMTFVDAISVGATLSATDPVTILAIFNTYKVDPKLYTIIFGESILNDAIAIVIFETAQKYNKGEASSYGVLSFFEGTGIFLLVFFSSLLIGIVVGIGTALLLKFTYLRRYTKIESCLVFLIAYATYFFSQGVHLSGIVSLLFCGITLKHYAYFNMSRRTQLTTKYIFQVISQLSENFIFIYLGLALFTDSALSFQPPLIMITILAVCVARWVAVFPLSKAINWFISYRARRRGVEAAEELPYNYQAMLFWAGLRGAVGVALAELLTGDNALALRATVLVVVVLTVIIFGGTTARMLEILGIRTGVVEEIDSDDEFDIETVATGLHAKRSGGGIGYTPRRNGNIVLHNLEE---GRSASYVSGHRSPHLRGNSLNRKNSNRNQDEFERADLLGRSGEDSDFDTDIDTSDLPPPARPARHTSSQPSPQTDSAFMSPAGEASQPTPMTATGAIRQLWSAEDPAGLFRQLDEDFIKPHLLLQGDNNKSMPKVNYRAKLAELYALRQSGKKTFDSYRVEDAADLYDEVDEDGYKKIVRDRLNEDDFVVDDNGEGYADDGREDWDRVHRYDSDNDVDELPVRGRSNKAAKNNNGDSQAKRDANDRNISEYFTKGAGKTQPKSKVAKTKDDDNFLADLIKEVDTNIPSPSPRSAKIERSGGRRKSRALSPVV---EPIQKRQKRTDTRLLSPPVASIDSDDGLAPDAADDGVLGFQDGPMSDPAPSSPAAKKAERRAQIKSDSQDDEDDDMMEVAHAGAVHSASVNIAGSRQVKKLLKQDPYPSPTSSSPLKQVSGDAVDSSSWNNLTDKLNVVSSS-TETRSIGKIDYKDAIEADGSLNFFWTDYTEINGSLCLFGKVLNKKTKSHISCFVKIDNILRKLYFLPRQQRVRDGDSTEETVEMADVYEEVDEIMTRLKVDMYKIKACTRKYAFELPNVPKEAQYMKLFYPYTKPQIDA-AAGETYSHAFGANTALFEQFVLWKNIMGPCWLKIQDADFGAIHNASHCKLEVLAEHPNMVSTISESDNLDAPPLTLMSVAIRTAFNAKENKQEILAISARVYDKVSLSETMPAEKLPCRTFTVIRPHGPSFPFGFDQLVQKRNRGLLVLKKQEVDILSFFLAQVDVADPDVILGHQFEGVDYSVLLSRLREKKIHQWSRLGRLRRREWPASIGKVGGNVFAERQVIAGRLLCDLANDAGKSAMYKCQNWSLTEMCSLYLSGDNRRRDVDNEAALSSWAKEKQGLMDYITHMEADTHFIAALALSVQLLPLTKVLTNLAGNSWARTLTGTRAERNEYILLHEFHRNKYICPDKQSFRGRQKREDENQEEATGEGKKKDKYKGGLVFEPEKGLYDKFVLVMDFNSLYPSIIQEFNICFTTVDRTALADDEDAVPEVPADQDQGILPRLIATLVGRRRQVKALMKDKNATPEQLATWDIKQLALKLTANSMYGCLGYTKSRFYARPLAVLTTYKGREILRSTKELAESKSLQVIYGDTDSVMINANVDSVADAFRVGNEFKRAVNDQYKLLEIDIDNVFRRILLQAKKKYAAINLIEKDGKFVEKMEVKGLDMRRREYCALSKEISKHLLDEILSGDEAEVAITRIHEYLRDIAGKMREQSIPVAKYIIYTQLGKGPTEYPNADSMPQVQVALRDIARGKTIRKGDVVSYIITGDGTSSEPAPKRAYAPADLKSDSTLVPDVEWYLGKQIFPPVERLCANIVGTSTSQLAEQLGLDIRRYSSNQTQQNSSNDDLEIHPLESQIPDEVRFGDCTRLSLRCRKCKVSTKFEGLVVSPDRVSASGVLCGGCGAVIPTLSVVAQVEHAVRSQTSRYYEGWLVCDDSQCGNRTRQMSVYGTRCLGPKGLARDCLGRMRYEYTEKAIYNQLVYFSSLWDVDKARSKATDTNNSTLSRQGRDTILALAEHNRVRFGTVKGIVDKYLDKCGRQWVAMDTLFAKLGFNKLLAAAMKTDFKFSNLLGTVYCQGNLLFSPDGTHLFSPVGNRVTVFNLVENKSHTLPFAHRKNISRIGLTPRGNLLLTVDEDGQAILTNVPRRIPIYHFSFRSKVTALSFSASGRHFAVGLGRVIEVWHVPSTPDTNADGELEFAPFVRHHRHTGHFDDVRHIEWSSDSRFFLTASKDLTTRIWSLDQEEGFSPTVLSGHKQAVLGAWFSKDQEIIYTVSKDGAVFEWRYVKPINPKEDEEMGETDDDSNMRWRIVQKHYFMQGSAHVRCAAFHPESNLLVAGFSDGIFALYEMPDFNNIHKLSISQNDIDFVTINKSGEWLAFGASKLGQLLVWEWQSESYILKQQGHFDSMNSLVYSPDGQRIITTADDGKIKVWDIESGFCIVTFTEHTSGVTACEFAKKGNVLFTASLDGSIRAWDLIRYRNFRTFTAPTRLSFSCMAVDPSGEVVAAGSLDSFDVHIWSVQTGQLLDQMSGHEGPVSALAFSPNGDSLVSGSWDRTARIWSIFNRAQTSEPLQLQADVLDIAIRPDSLQLAISTLDGQLTFWSMADAEQVAGLDGRRDVSGGRKFSDRRTAANVQGTKSFNSIRYSTDGSCLLAGGNSKYICLYSVTTMVLLKKFTVSVNLSLSGTQEFLNSKHLTEAGPVDELDDQGEASDREDRVDRSLPGSKRGGDPSARKKLPAVRVNGIAFSPAGTAFCAASTEGLLIYSLDNTVQFDPFDLNMEITPASTLHVLESEKDYLKALVMAFRLNEAGLIKRVFQAVPPSDIALVVGDLPTVYVSRLLRFVAAQTEESPHIEFCLLWIKALVDKHGKWLTANRGKMDVELRVVSRAVSKMRDEIRRLADENVYMVDYLLGQAGKEVAMGKGVKMVTGGERMAIDAADGEEDTDDEDEWIGLEMVTVSESKDLRGLNLIAAHSHIRGLGVDATSLEPRAASGLVGQEKARKAAAVILQMIKDGKIAGRAVLIAGPPSTGKTAIAMGMAQSLGPDVPFTSLASSEIFSLEMSKTEALTQAFRKSIGVRIKEESEVMEGEVVEIQIDRSVMGSTKQGK------LTIKTTDMEAVYDMGSKMIDAMTKERVMAGDIISIDKSSGKITKLGRSYARSRDYDAMGTKFLSCPDGELQKRKEAVHTVTLHEIDVINSRTQG-------FLALFSGDTGEIRSEIRDQINTKVGEWKEEGKAEIVPGVLFIDEVHMLDIECFSYINRALEDDLSPIVIMASNRGNSRIRGTNY-RSPHGLPIDFLDRVVIINTHPYASEEIKQILSIRAQEEEVDVSPDALALLTKIGHEAGLRYASNLISTSQLVSAKRRAKQVSVEDVQRSFQLFYDPARSVKFV-ADSEKRLIGMAAPLVTVSESKDLRGLNLIAAHSHIRGLGVDATSLEPRAASQGLVGQEKARKAAAVILQMIKDGKIAGRAVLIAGPPSTGKTAIAMGMAQSLGPDVPFTSLASSEIFSLEMSKTEALTQAFRKSIGVRIKEESEVMEGEVVEIQIDRSVMGSTKQGKLTIKTTDMEAVYDMGSKMIDAMTKERVMAGDIISIDKSSGKITKLGRSYARSRDYDAMGVDTKFLSCPDGELQKRKEAVHTVTLHEIDVINSRTQGFLALFSGDTGEIRSEIRDQINTKVGEWKEEGKAEIVPGVLFIDEVHMLDIECFSYINRALEDDLSPIVIMASNRGNSRIRGTNYRSPHGLPIDFLDRVVIINTHPYASEEIKQILSIRAQEEEVDVSPDALALLTKIGHEAGLRYASNLISTSQLVSAKRRAKQVSVEDVQRSFQLFYDPARSVKFVADSEKRLIGNDGAVDLSVTNGSAAATERMDLSMSLINVRRDVSDAFYRYKMERLQTKVEGKGNGIKTVVVNVSSVAASLARPASYIMKYFGFELGAMTRDDIKDDRWIINGAHEAGKLQDHLDGFINKFVLCKSCKNPETDIKIDNDRILLDCKACGQRTAVDLRLKLSGYILKNQPKKNKKDKAERRAAKKAKQNGTATENGHASG-GDEGSENGSNENEENGDAVSDHEFNKLQAEAIEDAAVKVKDDEWAVDMSEEAVKARQAQLPGEFKQKLSLNDEDDDGEGGNTVYDEFGTWIQTEAEEKGGIDGVDSINIYLKAKEMGIENKHRTVLVLAQTVFDKDVCVQIPKRAGMLKQIVNSERHEKALLGGTERLLGSLAESNPDFLQQIVKILQLYYHHDLISEEVVTKWGTHASKKYTDKNTSRKIRQAAKPFLEWLAEADEEESDEEEDEMGTKLPEVDPMTRMQVDESVVGHTEIDESLYSRQLYVLGHEAMKRMGASNVLVVGLKGLGVEIAKNIALAGVKSLTLYDPAPVHISDLSSQFFLTPADVGIPRHDVTAPRVAELNAYTPVKIHESTGLDADLSQFDKYQVVVLTNTPLQSQKTIGNYCHSKGIYVIVADTFGLFGSIFCDFGENFTVIDPTGETPLSGIVAGIDEEGLVSALDETRHGLEDGDYVTFSEIEGMEGLNGAEPRKITVKGPYTFSIGDVTGLGQYQRGGMYQQVKMPKPINFKDFTASLKEPEFVVSDFAKFDRPQQLHVGFQALHAFQLSKGRLPNPMDDDDATVLLGAARLFIKEEKLEVELDEKLLKELSYQARGDLSPMAAFFGGITAQEILKAVSGKFQPIKQWMYFDSLESLPTSTKRSPELCKPLGSRYDGQIAVFGAEYQEKIANLTQFLVGAGAIGCEMLKNWAMMGLGTGPKGKIIVTDMDSIEKSNLNRQFLFRAGDVGNMKSDCAAKAVQRMNPDLVGHIQTFKDRVGPDTEGTFDEAFWESLDGVTNALDNVEARTYVDRRCVFFRKPLLESGTLGTKGNTQVVLPHLTESYSSSQDPPEKEFPMCTIRSFPNRIEHTIAWAKEYMFEKCFVKAPQTVNLYLTQPNFMETTLKQGGNQKETLETIRNYLTTERPRTFEDCIAWARMQFETEFTNKIQQLLYNFPKDSETSSGTPFWSGPKRAPDALKFDPNNPTHFGFVVAAANLHAFNFNIKSPGADKNIYLRELENVIVPDFTPDANVKIQADDKEPDPSAGGSDDEDELQKIISSIPSPSTLSGFQLQPVEFEKDDDSNHHIDFITACSNLRAENYKIEAADRHKTKFIAGKIIPAIATTTALVTGLVVMELYKVVDGKNDIEQYKNGFINLALPFFGFSEPIASPKVVYKGPEGKVTLDKIWDRFEIGDVTLQELLDHFKAKGLTIVMLSSGVSLLYASFHAPAKMKERLGWKLSQLVENISKKPIPEHQKEVIFEMVAEDMDEEDAEVPYIKVRVRMSQHALSDQQVDNELRKMTAFIKQEAMEKAREIEIKANEEFEIEKSKLVRQETDAIDIQYEKKFKQATMSQQITRSTVSNKTRLKVLSARQELLDDIFQEAQKKLADGAKDKAKYQKVLKGLILEGFYALNEPTLQVQARKKDHDVVKKAIDEAAKEYKKEVGQDIEGKLDEANPLPEGSAGGVIILSGSGKIDINNTFETRLELLKDSAAPAVREALFGKNPNRKFFDMPPKRKAETAVQGGSKAGRSSRVSTPGAATPRSLESTDDVEEDDGPVDEVLERDIDKNIDLFSLDRFQKRHAVREPLPHIFGDRDFSYLDLKKDHQNRPLWIDPQKGRIILESFNPLAEQAQDFLITIAEPLSRPTFMHEYALTTHSLYAAVSVGLSPTDIINTLERFLKTPLPDEIRSFITSCTQSYGKVKLVLKNTKYYVESPDPEMLQMLLKNPVIGPLRVQGTEEITTSAAPKIGGLVIPGTKNAAGVKQANGLSQGAEQQNEQAVNEGDVLATLNEEDDDDQEVTHSFEIADKDVETVQKECLNLGYPVLEEYDFRRDEVNSNLEIDLKPGTQIRPYQEKSLSKMFGNGRAKSGLIVLPCGAGKTLVGITAACTIKKGIIVLCTSSMSVVQWRNEFLKWSNINPDDIVAFTSDSKGSVFTGSTGIIVTTYSMVTQSRARSYDADKMMKFLTGREWGLMLLDEVHVVPANIFRKVTSSIKTHSKLGLTATLLREDDKISDLNFLIGPKLFEANWMELSKQGHIARVQCAEVWCSMPTEFYDEYLRAPSRKKNLLYIMNPRKFQACQYLINYHETRGDKIIVFSDNVYALKAYALKLGKAFIYGGTGQPERLKVLENFQHNPLVNTLFLSKIGDTSLDLPEATCLIQISSHYGSRRQEAQRLGRILRAKRRNDEGFNAFFYSLVSKDTQEMYFSSKRQAFLVDQGYAFKVITQLANIEKTPGLAFATAGERRELLQKVLVENDSMEDEDITDDLFHSGSMGRKKKKGPRRTAGTLGELSGGQDMAYIEQNKRVNQGLKKGKGKKDSNAFFKKIGRENARRAAAQ
>Metarhizium_acridum_CQMa_102
MSLNIPSAPNAGLFKQGYNNYDSEDGAVLRNIDACRAIASTVQTSLGPYGRNKVVINHLQKMILTSDAATILRELDVVHPAAKLLVMASQQQEAEMGDATNLVIILAGELLRKAEDLLRMGLKTTDIVMGYEKAQNFALETLEKLAVDKVEDIRHQEELSKAIRTVIASKQNGNEDFLADLVAEAVLAVLPKNPTNFNVDNIRVVKIMGGSLEQSRVVRGMVFPKEPDGSVKKARRAKVAVFTCPIDTSQTETKGTVLLHNAKEMMDFSKGEEAQLETAIKELHDSGLRVVVCGDKVGDLAMHYLNRFGILCIRILSKFELRRVCRVVGATPLARLGAPMPDEMGNIDVVETLEIGGDRVTVFRQEDEVTRTATLVLRGATQNHLDDVERAVDDGVNVVKAITRDPRLVPGAGATEIQLSARIQAQGEKTPGLSQYAIKKYGEAFEVIPRTLAESCGLDATEVLSKLYAAHHKNEDGDTGVDVENNDNTGTLDANSEGILDLLTSKSWAIKLATEAARTVLSVDQIIVARQAGGPKPPGPNPNWDEDM-----PATAVPMPKKKGADLAPESERFLRCCADVANALIEDHESTKD-GKAGRDINLNSLRSKLAKKHKLANIPPLTAIIAAIPEHYKKYILPKLIAKPIRTSSGIAVVAVMCKPHRCPHIAYTGNICVYCPGGPDSDFEYSTQSYTGYEPTSMRAIRARYDPFEQARGRVDQLKSLGHSVDKVEYIIMGGTFMSLPESYREDFISQLHNALSGYQTSKVDEAVEAGEMSNVKCVGITIETRPDYCLQPHLSDMLRYGCTRLEVGVQSLYEDVARDTNRGHTVAAVAETFCLAKDAGFKVVSHMMPDLPNVGMERDIDQFREYFENPAFRTDGLKIYPTLVIRGTGLYELWRTGRYQNYTPNGLIDLIARIFALIPPWTRIYRVQRDIPMPLVTSGVENGNLRELALARMKDFGTTCRDVRTREVGINEVKNKIRPNQIELVRRDYTANGGWETFLAYEDPKQDILVALLRLRKCTEKYTYREELIGQPSSMVRELHVYGTAVPVHARDPRKFQHQGFGTLLMEEAERIAREEHGSEKISIISGVGVRSYYKKLGYWLDGPYMSKWLDGRDENGNQMASLRGIRKRKGLDMPDDTSDLEFDGCTLDGVLSQSENESEDESTEFEDFDSDPDESQSDLDSNSVDN-----EPKTVNATLDSGAKGGGEG---------PSYRVVTDANGGERYEYDEVDPVYDSDDTDAQGLANTIGNIPLSFYDSYPHIGYDINGKKIMRPATGEALDALLDSIELPKGWTGLTDPETGKPLNLSQDELELLRRLQLGEVPEEGYDPYPDMIPYFTSIEEQMPISATPEPKRRFIPSKHEAKRVAQLVRAIKDGRILPYKPSEAKAEEGEEEEGSFYDIWANEEPRDHHIMNIPAPKLSPPGYDLSYNPPQEYLPTAEERKAWEDADPEEREKEYLPARFESLRKVPGYAELVKERFERCLDLYLAPRVRKNRLNIDPNSLLPKLPRPEELKPFPTMCQTIFNGHEGRVRSVAFSPDGEWLASGGDDGTVRLWAINGHQEWMAKLSSEDAVDCIRWRPNRETFILAAAAGESLFFVVPPVCSDAMEQASRAVLDAGFGYAAPSKPGSGVDGGAKESSAKWSRPGSKFEDAGVLLKATVRAAIKTLNWHRRGDFLCSVSPTGQRSSVAIHTLSRHLSQIPFRRLPGLAQAAQFHPSRPLFFVATQRMIRCYDLQKQELVKIVQPGARWISSFDIHSGGDNLIVGSYDRRLLWHDLDLSSRPYKTMRFHSEAIRAVKYHR-NLPLFADASDDGTLQIFHGKVVSDLMENATIVPVKMLKGHAVVSKLGVMDVDWHPRHPWCLSAGADGTCRLWTMASSLLKSKFLADVQSEESSRKPSPQPTHFSLPYSSLTNGNGNRTLRSATVGYVAPEFAGKLEQMNSVKSILQQAGYIPETLIDEQIKWFYEKLGIDDVYFRIETPDAIASHISSLYAAKVAAYSREDKKEEIRLDMEANDHAIYIDTSEPGESNVGGPRYESRLEAKYLDHQGKTKYRVETFRSPAVIGASPSSKATLRCYFVYQCQFAQSPKVTDPKETNIERISDAGFWQKATENTKQIYQEIIELAVNRTGPVIEVFDIEDVAEKRLVVAFRTRTARGMFSALSDLYHYYGVTSSRKYVEQFSNGITVMSIYLKPSSHTDGYFPPLDESIHQITKEISLLYCLPQNKFHNLFAIGALSLQEAVYAHSAWVFVQHFLNRLGPEYASLSEVLDMDDPAQAALLSKLKRRLRTETFTPDYILEIIQTYPELVRLLYASFANVHLGA----KNEQVAVTPAVDVLSDEKLKDKISKTVANEHDEMVMTAFRVFNNAILKTNYFTPTKVALSFRLDPAFLPEVEYPRRLYGMFLVIGAESRGFHLRFRDISRGGIRIVKSRSKEAYAINARNLFDENYGLASTQQRKNKDIPEGGSKGVILLDPKQQDRAQEAFEKYIDSILDLLLPAQTPGIKNKLVDLYGKEEILFMGPDENTADLVNWATEHARARGAPWWKSFFTGKSQKLGGIPHDKYGMTTLSVREYVKGIYRKLELDPATVRKMQTGGPDGDLGSNEILLGNEKWTAIVDGSGVIADPNGLDKDELVRLAKKRAMINEYDMTKVSKDGYRVLCEDTNITLPTGEVITNGTSFRNTYHLRDTGMTDVFVPCGGRPESIDLISVSRLIKDGKSTIPYIVEGANLFITQDAKLRLEAAGCILYKDASANKGGVTSSSLEVLASLSFDDAGFVENMCVDAKGQAPQFYNDYVCEVQAKIRENARLEFEAIWREHEATGVPRSILSDKLSNAITTLDEELQQSDLWSNEKIRHAVLQDALPNLLLQKIGLETIISRVPESYLRAIFGSFLASRFVYEFGSEPSQFAFFDL-----------MAQNRHWEQDKEATIYIGNIDERATTATIYEIMLQMGPIHNIHMPRDRVTQNHQGFGFVEFRTPSDAEYAANVMNGIKLFGKSLRVNKASADKQKGADIGAELFIGNLDPMVDEKLLYDTFSRFGPLLSLPKVARDDSGMSKGFGFVSFGDFESSDAAVANLDGQYMLSKEVSVQYAFKKDGKGERHGDEAERELAKQAKKRNIVPEAQALPAFVTQQSQPQQPPPPPHQPPQGGQQPP-VPAGFDPVMIPPPPAGLGGHAMPPIAAHHHA-PPPPNPPHSQARSSVPLPPPPTGPPARPPQSQN-YTNPADFHPGAFRPPSGSPTPPGYPVAPPPGFPAAPPGVPGQQGPPGAGPPGFMPPPGFQPPPGFGRRMKFPLPSFRSSLSPRNALSTRAPRLAKTDTINNLSIRAAFAGDRQIIRSYSAAAVSAADLKFGQPVYETHPHILKAGE------PQEYADRRAALADSMSEGGVAVLHAASLQYKSGAVFHPYRQESNFLWLTGWNEDDAVAVIEKTGPGWGEYSFRMFVKRKDPKEEQWNGYRNGIGAAKDVFNADEAHSIDGVDSLLPDILRSAKLVYADVQPVRDTSRNSLWRFFSSKDSTQPARTPLYPVMNKLRVIKSAAEVANMRKAGQISGRAITEAMKHGWAKEKHLHAFLDYQFIVNGCDGPAYIPVIAGGERANCIHYTVNNDTFKDGEFILVDAGGEYGTYITDISRTWPVSGKFSAAQRDLYEAVLKVQRTSVSLCRESARLSLEDIHGVTARGLVDQLRSIGFNVSMSNIDQLFPHHVGHYIGLDVHDCPGYSRREILKRGHCVTIEPGVYVPHDDRWPKHFRGMGIRIEDSICVDDDSPFILTTEAVKEVDDIEALRMSIDFPKEEVATIERWRAINAFHRQLELSSGRPHYTFYDGPPFATGLPHYGHLLASTIKDIIPRYWSMKGYHVERRFGWDTHGLPIEHEIDKKLGISGKAAVTKFGIEKYNEECRAIVMRYASEWRLTIERLGRWIDFDNDYKTMDPKFMESLWWVFKQLFEKGQVYQGHRVMPYSTVLTTALSNFEANQNYQDVTDPAVVVSFPLVEDPNVHLLAWTTTPWTLPSHTGLAVHPDFEYLKIHDEKSGKVFVILEQLLSTLYKDPKKAKYSVVGKVKGKDMLGWQYEPLFNYFYEDFKDCGFRVVNGTYVTADSGTGIVHQAPAFGEEDYNIAVAAGVISEKRPPPDPLDDTGHFTEKVPDFAGMHVKKADKHIIKHLKATDRLVVESQLRHSYPMCPRSDTPLIYRAVPSWFIRIPEVIPDMLKNIEGSHWVPSFVKERRFASWIANARDWNVGRNRYWGTPIPLWVSDDLEERVCIGSIEELRELSGYQGELTDLHRDKVDHITIPSKMGKGTLRRVDEVFDCWFESGSMPYASQHYPFENAEKFQKSFPGDFIAEGLDQTRGWFYTLLVLGTHLFGCSPFQNCVVNGIVLAEDGKKMSKRLKNYPDPSIVMDKYGSDALRLYLINSPVVRAEPLRFKESGVKEVVQKVLLPLWNSFKFFEGQIALLKKAEGVDYMWNPDMESENENVMDRWILASCQSLLEFVNEEMRGYRLYTVVPRLLELIDNTTNWYIRFNRRRLKGENGLQDTQHALNALFEVLYTLCRGLAPFTPFLSDTIYLKLLSHIPPELQAEDPRSVHFLPFPEVRQELFNSEVERRVSRMQRVIELARVSRERRSLGLKTPLKTLVIIHHDPQYLDDVKSLENYITEELNVRDLVLSGDEANYNVQLSVTADWPVLGKKLRKDMARVKAALPSLTSEQVQEYLQNKEILVDGIRLEEGDLVVRRGLREDATSKNLEINSDSEVLTILDSEIHPELAQEGLAREIINRVQRLRKKAGLQATDDVKMEYRVLSDPEGVGLADVLVSQSSTFEKTLRRPLEQAQENDAPSALIVEEDQEVQQATFLLRLINVMLRNRPTRKAVRDLGQARAWSTPPTATLAQS--KLPATRTKATATTSSAPQTRPVPSPAFNPESRRHVQPLINRSKPEMDESFIGKTGGEIFHEMMLRH-----VGYPGGAILPVFDAIYNSKYFDFILPRHEQGAGHMAQGYARASGKPGVVLVTSGPGATNVITPMQDALSDGTPIVVFTGQVVTSAIGLDAFQECDTVGISRSACKWNCMVTSIADLPRRINEAFEIATSGRPGPVLIDLPKDITAGILRKAIPTQTCLPSFPSIASQAAKRLMQKQLNTSLGHAAELIKVAKQPIIYAGQGIIQSKDGTDLLRELADKCSIPVTTTLQGLGAFDERDEKSLGMLGMHGMAYANMSMQEADLIIALGARFDDRVVLNASKFAPNAKAAAAEKRGGIIHFDILPKNINKVIQATEAIEGDVATNLKLLIPMLTSTSMEQRSEWFNKISAWKAKWPLSNYERADSNGLIKPQSLIEELSDLTSKIDKKTIISTGVGQHQMWVAQHYTWREPRSFVTSGGLGTMGFGLPSAIGIAVARPDALVIDIDGDASFNMTLTELSTAAQFNIGVKVIVLNNEEQGMVTQWQNLFYEDRYAHTHQRNPDFVKLADAMGVQARKVSKPEDVRASLEWLINTDGPALLEVITDKKVPVLPMVPAGAGLHEFLVYDRGKL----------------MTLRSDLNGSLPSAPTTNGIGHGNGNGETSTSRFRGQGDSSPDRDDLSNGTGDNIRPSSAPGRKNGVVFVESGDELGERPEKHRVKPPLLRSKSDFAPRPVEESDTEEEISEWGARHGFEDHYQSEHIISQLASNWYMYFTDKRHETTGKPKRLEYELQDWRQRDRLKTVSAALAVCLNIGVEPPDQLKTNPGAKLEAWTDPTVPPIQKALENIGKALQTQYETLAIRARYKQYLDPSVEETKKFCVSLRRNAKDERVLLHYNGHGVPKPTASGEIWVFNKTYTQYIPVSLYDLQQWLQAPTIFVWDCSEAGNILNNYHRFVEKHEEEEEEAADRDPHYEKTSFRPYIHLAACAVKENLPTNPQLPADLFTACLTTPIEMALWFFVLQNPLKTNLTPERAKQLPGRLQERRTPLGELNWIFTAITDSIAWTTLPRDLFRKFFRQDLMVAALFRNFLLAQRVMTVYGCHPQSYPALPDTHQHPLWETWDLAVDMALAQLPMLERKESEGIEYEYQNSTFFTEQLTAFDVYLTRGDAMAQKPPDQLPVVLQVLLSQQHRVRALILLGRFLDLGPWSVQLALSIGIFPYVLKLLQSAAAELKPVMVFIWARLIAVDISCQQDLIKDSGYSYFAQILKPSEGLPVVDSDEHKAMCAFILAMLCKDYKNGQMVCNQTDIMSYCLAHLQNENNPLLRQWACLCISQLWQDLPEAKWRGIRENAYVKLAYLMRDPCCEVRAAMIHAMTTFLGIPDLTDEVARIEESIAWTILEMGTDGSPMVRKEFINFLSHFMIRFESKFLVAAYEQLQEEKEYLIFPPQDDGQDHKMGLHYARPENRNKDGTIKPMAHGLSHNTVYMACWKHALILSVDPHPEVQREATIIVDYIHNALINSTVGEAAQLLMREIQTRARQTAILRNAAQAVQKSHMVG--GQATQPLPSPGILRRTASLLFQSFKGGEERSRPSTPASPVPPRSPSSKIAPDQMTAPPEQSDLSS--ATYNVAREPMSGAYEERDFSRAPSMPLKSRFLEWSIEYFREPQMKPSEADEPGSTEYNERLWRRARNENMLRETQPLKQMAGTHKWNNQLGIVNNGAQPAKMTFHQYEDHLAVSDDGNTVYVWDWKKQGRLSRFSNGNPQGSNISDMKFINEDDQAFLLTGSSDGVIRVYRNYDSDKEIELATSWRALTHMVPSNVNSGMVFDWQQVTGRILVAGDVRVIRVWYAAHETCVMDIPARSGSCVTSLTSDQMTGNIFVAGFGDGAVRVFDTRLRPQDSMVRKWKDESDRQWIKSVHMQRGGQRELVSASRNGKVKLWDIRMDRPLHSFQTTRDTLRTASTHEHLPVFAVYSTSTATNSLASN------------------HTPASSNKIGEYPLQLLPSTHTDQSLAVPRAAITT-----MALREYKAPVDYDEQQSAFEEFLKDFKTSPEHTITTAMGDITIDEDDLSDEYDFMDEDEESGDRRRKEKGNQRTPQHKYKELLQQLADRTIDEITIDLDDVYDWESQGQEELHLVDSIELNTKQYVDILSKAVDNVMPQPSTDVSFKDDVLDVLMARRQARNRELQEAAER--DPTAEDDQFPAELTRRYTLVFKPRSRTAEEPTKALAVRQVRGDHMGHLITVRAIATRVSDVKPIVQVSAYTCDSCGCEIFQPITDKQYGPLTMCPSRDCEANQSKGQLNPSTRASKFLPFQEVKVQEMAEQVPIGQIPRSLTVLCYGSLVRKINPGDVVDISGIFLPTPYTGFKAMKAGLLTDTYLEAHHIHQHKRAYSEMIVDPRLVRRIDKYRQTGQVYELLAKSIAPEIYGHLDVKKALLLLLIGGVSKEMGDGMKIRGDINICLMGDPGVAKSQLLKYISKVAPRGVYTSGRGSSGVGLTAAVMRDPVTDEMVLEGGALVLADNGICCIDEFDKMDDNDRTAIHEVMEQQTISISKAGISTTLNARTSILAAANPIYGRYNPRISPVENINLPAALLSRFDVLFLLLDTPSRESDEQLAKHVAFVHMNNRHPDIGTDNVVFTPHEVRSYVAQARTYRPVVPESVSDYMIKTYVRLRDQQQRAEKKGKQFTHTTPRTLLGVVRLAQALARLRFSDQVSQDDVDEALRLVEASKESLNAEVNTGRRGLNASSRIYNLVKALADSGACRADDAEDDDLGVELSMRKVKERVIAKGFTEDQWLNALDEYTTLDVWQTTGSGARLVFVTAGNDDEDGMDDMAPKLKSAEKKQQSLTSFFTPKAVDGPAVPSKQQTEARVADAAVNHDAESPSRKRPLEENTDNGNEGPERSSKRPRGDE-NDVNGEKSTFVAKRKPTNASG---APRAGRYLYDDSTGSTQ--DDGGENDEVRY-RNQDLHRRFVKKLGHPDAMAWKSRVAQDDGATGGEDGDAEDADEDESPAPAK-AKKKGAKSGKLTPMEIQFLDIKRKHLDTILIVEVGYKFRFFGEDARTAAKELGIVCIPGKMRYDEHPSEAHLDRFASASVPVHRLSVHAKRLVAAGHKVGVVRQIETAALKKAGDNRNTPFIRKLTNVYTKGTYIDEVGELDQQ-AEGAPAGGYLLCITETKSKGSGTDEKVDVGILAVQPATGDIIYDNFEDGFMRSEIETRLLHISPCEFLIVGDLTRGTDKLVQHLSGSSTNVFGDRSRVERVPRPPTMAAEAYSHVTQFYADKLKDTSQNETASALLDKVLKLPEPVTICLSAMINHLKEYGLEHIFDLTKYFQSFTTRSHMLVNGTTLESLEVYRNSTDHAERGSLFWALDKTLTRFGQRLLRKWVGRPLLDQDRLEERLAAVEELLNKQSTAPVDDLEKLLATTKIDLERSLIRIYYGKCTRPELLSVLQTLQKIATHYSSIKSPSSNPFSSPLLATSINALPQILNTVVSYLERINLEAARKDDKYAFFREEYQTEDIQDQQMGIAHVEHELGEHLKVAAAKLKKKK-VDYVTVAGIEFLIEVPNSDIKNVPASWSKISGTKKVSRFHTPEVMRMISERDQHREALAAACDKAFKNLLAEISSDYQPLRDAVSSLASLDCLLSLSKVAAQPGYHRPTFLPSSSEPTVAITQGRHPIAEHTIETGYIPFSTTLAHPSPLAHLITGPNMGGKSSYVRALALIVLLAQIGSFVPADAISLTLCDAIHTRTGARDNLFAGESTFMVEVSETARILRSATPRSLVIFDELGRGTSTHDGAAIAQAVLEHVATETRCLTLFITHYQNLARVVEGLPG--VSNLHMKFKAGKGPDGDEEITFLYEVGEGVAHRSYGLNVARLARIPKKVIDVAANKSGEMELDMRMRRLRGASRMLAEVVSDGPDQLEHLIASIEQLMDLATEVADLGLKLLRRDDSEE---EGDGATKELYAAWTIFIAILLLIAAFFTSYMLQIKKVTAVHETVISIFAGMTVGLILIVTSGDSIRTMINFNYQIFFNLLLPPIILSSGYELHQANFFRNIGTILTFAFAGTFLSAVVIGFILWLYSLIP-GTLRMTFVDAISVGATLSATDPVTILAIFNTYKVDPKLYTIIFGESILNDAIAIVIFETAQKYNKGEASSYGILSFFEGTGIFLLVFFSSLLIGIVVGIGTALLLKFTYLRRYTKIESCLVFLIAYATYFFSQGVHLSGIVSLLFCGITLKHYAYFNMSRRTQLTTKYIFQVISQLSENFIFIYLGLALFTDSALSFQPPLIMITILAVCVARWVAVFPLSKAINWFISYRARRRGVEATEELPYNYQAMLFWAGLRGAVGVALAELLTGDNALALRATVLVVVVLTVIIFGGTTARMLEILGIRTGVVEEIDSDDEFDIETVSGALHAKRSGGGIGYTPRRNGNIVLHNLEE---GRSATYVSGHRSPHLRGNSLSRKNSNRNQDEFERADLLGRNGEDSDFDTDIDTSDLPPPARPARHTGSRPYPQTDSAFMSPAGEASQPMPMTATGAIRQLWSAEDPAGLFRQLDEDFIKPHLLLQGDSNKSMPKVNYRAKFAELQALRQSGKKAFDSYSVEDAADLYDEVDEDGYKKIVRDRLNEDDFVVDDNGEGYADDGREDWDRVRRYDSDSDADELPVRGRPNKAAQKKKDDSQAKRDANDRNISEYFTKGAGKAQPKSKVSKTKDDDNFLADLIKEVDTNIPSPSPRSAKIERSGGRRKSRALSPVV---EPIQKRQKRTDTRLLSPPVANINSDDGFVPDAADDGVLGTQDGPMSDPAPSSPAAKKAERRAQIKPESQDDEDCDMMEVAHAGAVHSASVNIAGSRQVKKLLKQDPYPSPASSSPLKQVPGDAVDSSSWNNLTNKLNVVNSS-TETRSIGKIDHEDAIEADGSLNFFWTDYTEINGSLCLFGKVLNKKTQSYVSCFVQIDNILRKLYFLPRQQRVRDGEGTDETVGMADVYEEVDEIMTKMKVNMYKIKACTRKYAFELPDVPKEAQYMKLFYPYTKPQIDV-AAGETYSHVFGANTALFEQFVLWKNIMGPCWLKIQDADFGAIKNASHCKLEVLAEHPNMVSPISESDNLDAPPLTLMSVAIRTAFNAKENRQEILAISARVYDKVSLSDTTPAEKLPCRTFTVIRPHGPSFPLGFDQLVQKRNRGLLVLKKQEVDILSFFLAQVDVADPDVILGHQFEGVDYSVLLSRLHEKKIHQWSRLGRLRRREWPASIGKVGGNVFAERQVIAGRLLCDLANDAGKSAMYKCQNWSLTEMCSLYLSGDNRRRDIDNEAALNSWAKEKQGLMDYITHMEADTHFIAALALSVQLLPLTKVLTNLAGNSWARTLTGTRAERNEYILLHEFHRNKYICPDKQSFRGRQKREDENQEEAVGEGKKKDKYKGGLVFEPERGLYDKFVLVMDFNSLYPSIIQEFNICFTTVDRTALADDEDAVPEVPTDQDQGILPRLIATLVGRRRQVKALMKDKNATLEQLATWDIKQLALKLTANSMYGCLGYTKSRFYARPLAVLTTYKGREILRSTKELAESKSLQVIYGDTDSVMINANVDSVADAFKVGNEFKKAVNDQYKLLEIDIDNVFRRILLQAKKKYAAINLIEKDGKFVEKMEVKGLDMKRREYCALSKEISKHLLDEILSGDEAEVVITRIHEYLRDIAGKMRAQSIPVAKYIIYTQLGKGPTEYPNADSMPQVQVALRDIARGKTIRKGDVVSYIITGDGTSSEPAPKRAYAPADLKSDSTLVPDVEWYLGKQIFPPVERLCANIVGTSTSQLAEQLGLDIRRYSSNQTQQNSSNDDLEIHPLESQIPDEVRFGDCARLCLRCRKCKASTRFEGLVISPDGVSASGVLCGGCGAVIPTLSVIAQVEHAVRSQTSRYYEGWLVCDDSQCGNRTRQMSVYGTRCLGPKGLARDCLGRMRYEYTEKAIYNQLVYFSSLWDVDKARSKALDTNNSTLSRQERDTILALAEHNRVRFGTVKGVVDKYLDKCGRQWVAMDTLFAKLGFKKLLAAVMKTDFKFSNLLGTVYCQGNLLFSPDGTHLFSPVGNRVTVFNLVENKSHTLPFAHRKNISRIGLTPRGNLLLTVDEDGQAILTNVPRRIPIYHFSFRSKVTALSFSPSGRHFAVGLGRVVEVWHVPSTPDTNAEGGLEFAPFVRHHRHTGHFDDVRHIEWSSDSRFFITASKDLTARIWSLDQEEGFSPTVLSGHKQAVLGAWFSEDQETIYTVSKDGAVFEWRYVKPINPKEDEEMRDTDDDSDMRWRIVQKHYFMQGSAHVRCAAFHPESNLLVAGFSNGIFGLYEMPDFNNIHKLSISQNDIDFVTINKSGEWLAFGASKLGQLLVWEWQSESYILKQQGHFDSMNSLVYSPDGQRIITTADDGKIKVWDIESGFCIVTFTEHTSGVTACEFAKKGNVLFTASLDGSIRAWDLIRYRNFRTFTAPTRLSFSCMAVDPSGEVVAAGSLDSFDVHIWSVQTGQLLDQMSGHEGPVSALAFSPNGDSLVSGSWDRTARIWSIFSRTQTSEPLQLQADVLDIAIRPDSLQLAISTLDGQLTFWSMADAEQVAGLDGRRDVSGGRKFSDRRTAANVQGTKSFNSIRYSTDGSCLLAGGNSKYICLYSVTTMVLLKKFTVSVNLSLSGTQEFLNSRRLTEAGPVDELDDQGEASDRENRIDSSLPGSKRGGDPSARKKLPAVRVNGIAFSPAGTAFCAASTEGLLIYSLDETVQFDPFDLNMEITPASTLHVLESEKDYLKALVMAFRLNEAGLIKRVFQAVPPPDIALVVGDLPTVYVSRLLRFVAAQTEESPHIEFCLLWIKALVDKHGKWLTANRGKVDVELRVVSRAVSKMRDEIRRLADENVYMVDYLLGQAGKEIAMDKGVKTVKGGERMAIDLADGEEDTDDEDEWIGLEMVQISEVKGNKRDNRTAAHTHIRGLGLKSDGFAEKNAAGFVGQVPARESCGVVVDLIRAHKMAGRGVLLAGGPGTGKTALALAISQELGTKIPFCPIVGSEIYSTEVKKTEVLMENFRRAIGLKVRETKEVYEGEVTELTPEEAENPLGGYGKTISTLLIGLKSAKGQKKLRLDPSIYEAIQKERVTVGDVIYIEANTGACKRVGRSDAYATEFDLEAEEYVPIPKGEVHKKKEIVQDVTLHDLDVANARPQGGQDIMSMMGQLMKPKMTEITEKLRAEINKVVSKYIDQGVAELVPGVLFIDEAHMLDVECFTYLNRALESPIAPIVVLASNRGMCTIRGTDDIVAAHGIPTDFLARLLIIPTAPYQADEIKQIVRIRASTEGVAITDAAIDKISDHGVRISLRYCLQLLTPASILAKANGRSQIDVQDVAECEDLFLDARRSASLLSSEAGRGYISMAAPLVTVSESKDLRGLNLIAAHSHIRGLGVDATSLEPRAASQGLVGQEKARKAAAVILQMIKDGKIAGRAVLIAGPPSTGKTAIAMGMAQSLGPDVPFTSLASSEIFSLEMSKTEALTQAFRKSIGVRIKEESEIMEGEVVEIQVDRSVTGSTKQGKLTIKTTDMEAVYDMGSKMIDAMTKERVMAGDIISIDKSSGKITKLGRSYARSRDYDAMGVDTKFLQCPDGELQKRKEVVHTVTLHEIDVINSRTQGFLALFSGDTGEIRSEIRDQINTKVGEWKEEGKAEIVPGVLFIDEVHMLDIECFSYINRALEDDLAPIVIMASNRGNSRIRGTDYRSPHGLPIDFLDRVVIINTHPYASEEIKQILSIRAQEEEIDVSPDALALLTKIGHEAGLRYASNLISTSQLVSAKRRAKQVSVEDVQRSFQLFYDPARSVKFVTDSEKRLIGNDGAVDLSVTNGSAAATEKMDLSMSLINVRRDVSDAFYRYKMERLQTKVEGKGNGIKTVVVNVSSVAASLARPASYIMKYFGFELGAMTRDDIKDDRWIINGAHEAGKLQDHLDGFINKFVLCKSCKNPETDIKIDNDRILLDCKACGQRTAVDLRLKLSGYILKNQPKKNKKDKAERRAAKKAKQNGTATENGHVSG-GDEGSENGSNENEENGDAVSDHEFNKLQAEAIEDAAVQVKDDEWAVDMSEEAVKARQAQLPGEFKQKLSLNDEEDDGEGGNTVYDEFGTWIQTEAEEKGGIDEVDSIKIYLKAKDMGIENKHRTVLVLAQVLFDKNVCAQIPKRAGMLKQIINSERHEKALLGGTERLVGSLAESNPDFLQQIVKILQLYYHHDLISEEVVTKWGTHASKKYTDKNTSRKIRQAAKPFLEWLAEADEEESDEEEDEMGTKLPEVDPVTRMQVDESVVGHTEIDESLYSRQLYVLGHEAMKRMGASNVLVVGLKGLGVEIAKNIALAGVKSLTLYDPAPVHISDLSAQFFLAPEDVGIPRHDVTAPRVAELNAYTPVKIHESTGLDADLSQFDKYQVVVLTNTPLQSQKTIGNYCHSKGIYVIVADTFGLFGSIFCDFGENFTVIDPTGETPLSGIVAGIDEEGLVSALDETRHGLEDGDYVTFSEIEGMEGLNGAEPRKITVKGPYTFSIGDVTGLGQYQRGGMYQQVKMPKPINFKDFTTSLKEPEFVVSDFAKFDRPQQLHIGFQALHAFQLSKGRLPDPMDDEDATVLLGAARQLIKEENLEIELDEKLLKELSYQARGDLSPMAAFFGGITAQEILKAVSGKFQPIKQWMYFDSLESLPASTKRSPEVCKPLGSRYDGQIAVFGTEYQEKIANLTQFLVGAGAIGCEMLKNWAMMGLGTGPRGKIFITDMDSIEKSNLNRQFLFRADDVGNMKSDCAAKAVQRMNPDLVGHIQTFKDRVGPDTEGIFDEAFWESLDGVTNALDNVEARTYVDRRCVFFRKPLLESGTLGTKGNTQVVLPHLTESYSSSQDPPEKEFPMCTIRSFPNRIEHTIAWAKEYMFEKCFVKAPQTVNLYLTQPNFVETTLKQGGNQKETLETIRNYLTTERPRTFEDCIAWARMQFETEFTNKIQQLLYNFPKDSETSSGTPFWSGPKRAPDALKFDPNNPTHFGFVVAAANLHAFNFNIKPPGDDKNIYLRELENVIIPDFTPDANVKIQADDKEPDPNAGGSEDEDELQKIISSLPSPSTLSGFQLHPVEFEKDDDSNHHIDFITACSNLRAENYKIEPADRHKTKFIAGKIIPAIATTTALVTGLVAMELYKVIDGKNDIEQYKNGFINLALPFFGFSEPIASPKVVYKGPEGKVTLDKIWDRFEIGDVTLQELLDHFKAKGLTIVMLSSGVSLLYASFHAPAKMKERLGWKLSQLVENISKKPIPEHQKEVIFEMVAEDMDEEDAEVPYIKVRVRMSQHALSDQQVDNELRKMTAFIKQEAMEKAREIEIKANEEFEIEKSKLVRQETDAIDIQYEKKFKQATMSQQITRSTVANKTRLKVLSARQELLDSIFQEAEKKLADGAKDKAKYQKILKGLILEGFYALNEPILQVQARKKDYDIVKKAIDEAAKEYKKEVGKDIEGKIDEANPLPEGSTGGVIIVSGSGKIDINNTFETRLELLKDSAAPAVREALFGKNPNRKFFDMPPKRKAEAAVQGGSKAGRSSRVSTPGAATPRSLESTDDVQEDDGPVDEVLERDIDKNIDFFSLDRFQKRHVVREPLPHIFGDRDFSYLDLKKDHQNRPLWIDPQKGRIILESFNPLAEQAQDFLITIAEPLSRPTFMHEYALTTHSLYAAVSVGLSPTDIINTLERFLKTPLPDEIRSFITSCTQSYGKVKLVLKNTKYYVESPDPEMLQMLLKNPIIGPLRVQGTEEITTSAAPKIGGLVIPGTKNAAGVKQANGLSQGAEQQNEQAVNEGDVLATLNEDDDDDQEVTHSFEIADKDVETVQKECLNLGYPVLEEYDFRRDEVNSNLEIDLKPGTQIRPYQEKSLSKMFGNGRAKSGLIVLPCGAGKTLVGITAACTIKKGVIVLCTSSMSVVQWRNEFLKWSNINPDDIVAFTSDSKGSVFTGSTGIIVTTYSMVTQSRARSYDADKMMKFLTGREWGLMLLDEVHVVPANIFRKVTSSIKTHSKLGLTATLLREDDKISDLNFLIGPKLFEANWMELSKQGHIARVQCAEVWCPMPTEFYDEYLRAPSRKKNLLYIMNPRKFQACQYLINYHEARGDKIIVFSDNVYALKAYALKLGKAFIYGGTGQPERLKVLENFQHNPLVNTLFLSKIGDTSLDLPEATCLIQISSHYGSRRQEAQRLGRILRAKRRNDEGFNAFFYSLVSKDTQEMYFSSKRQAFLVDQGYAFKVITQLANIEKTPGLAFATAGERRELLQKVLVENESMEDEDITDDLFHSGSMGRKKKNGPRRTAGTLGELSGGQDMAYIEQNKRVNQGLKKGKGKKDSNAFFKKIGRENARRAAAQ
>Metarhizium_album_ARSEF_1941
MSLNIPSAPSAGLFKQGYNNYDSEDGAVLRNIDACRAIASTVQTSLGPYGRNKVVINHLQKMILTSDAATILRELDVVHPAAKLLVMASQQQEAEMGDATNLVIVLAGELLRKAEDLLRMGLKTSDIVMGYEKAQNFALETLEKLTVDKVQDIRDQEELSKAIRTVIASKQNGNEDFLADLVAEAVLAVLPKNPASFSVDNIRVVKIMGGSLDQSRVVRGMVFPKEPDGSVKKARRAKVGVFTCPIDISQTETKGTVLLHNAKEMVDFSKGEEAQLETAIKELHDSGLRVVVCGDKIGDLAMHYLNRFGILCIRILSKFELRRVCRVVGATPLARLGAPMPDEMGNIDVVETLEIGGDRVTVFRQEDEVTRTATLVLRGATQNHLDDVERAVDDGVNVVKAITRDPRLVPGAGATEIQLSARIQAHGEKTPGLSQYAIKKYGEAFEVIPRTLAESCGLDATEVLSKLYAAHHNNEDGDTGVDIENNDNTGTLDANSEGILDLLTSKSWAIKLATEAARTVLSVDQIIVARQAGGPKPPGPNPNWDEDMATATVIATAVPMPKKKGADLAPESERFLRCCADVANALIEDHESTKD-GKAGRDINLNSLRSKLAKKHKLANIPPLTAIIAAIPEHYKKYILPKLIAKPIRTSSGIAVVAVMCKPHRCPHIAYTGNICVYCPGGPDSDFEYSTQSYTGYEPTSMRAIRARYDPFEQARGRVDQLKSLGHSVDKVEYIIMGGTFMSLPESYREDFISQLHNALSGYQTSKVDEAVEAGEMSNVKCVGITIETRPDYCLQPHLSDMLRYGCTRLEVGVQSLYEDVARDTNRGHTVAAVAETFCLAKDAGFKVVSHMMPDLPNVGMERDIDQFREYFENPAFRTDGLKIYPTLVIRGTGLYELWRTGRYQNYTPNGLIDLVARILALIPPWTRIYRVQRDIPMPLVTSGVENGNLRELALARMKDFGTTCRDVRTREVGINEVKNKIRPNQIELVRRDYTANGGWETFLAYEDPKQDILVALLRLRKCTERYTYREELTSQPTSMVRELHVYGTAVPVHARDPRKFQHQGFGTLLMEEAERIAREEHGSEKISIISGVGVRSYYKKLGYWLDGPYMSKWLDGRDEDGNQM-ALRENRKRKDLQVPDETSDSEFDDGMLDGVLSQSDDESRDESTDLEDFDSEPDESQSDVEGDSVDNDLRLDDAETVDAVLDSEVKGEGRQTL-------PLYQFRIKANNGEHSEYDEIDPVYDSDDTDAQGPANTIGNVPLSFYDSYPHIGYDINGKKIMRPATGEALDALLDSIELPKGWTGLMDPETGKPLNLSQDELELLRRLQLGEVPEEGYDPYPDLIPYFTSIEEKMPLSAAPEPKRRFIPSKHEAKRVAQLVRAIKDGRVLPYKPHDAKAKDEEEEGELHYDIWANEESRDHHVMNIPAPKLPPPGHDSSYNPPQEYLPTAEERKAWEGTDPEEREKEYLPARFDALRKVPAYAQLVKERFERCLDLYLAPRVRKNRLNIDPNSLLPKLPRSEELKPFPTMCQAIFKGHEGRVRSVALSPDGEWLASGGDDGTVRLWAINGHQEWIARLSSEDAVDCIRWRPSRETFIIAAAAGESLFFMVPPVCGDTMEQASRAVLDTGFGYAASFGAGSGVDSRARESSAKWSRPGSKLEDAGVLLQATVKAAVKTLNWHRRGDFLCSVSTAGERSSVAIHTLSRHLSQIPFRRLPGLAQTAQFHPSRPLFFVATQRMIRCYDLRRQELVKVVQPGARWISSFDIHPGGDNLIVGSYDRRLLWHDLDLSSRPYKTMRFHSEAIRAVKYHR-NLPLFADASDDGSLQIFHGKVVSDLMENSTIVPVKMLKGHVVVSKLGVIDIDWHPRHPWCLSAGADGTCRLWTMAASLLKSKILAEVQSEESSRKPSPQPTHVSLPYSPLTNGNGNRTLRSATVGYVAPEFAGKLEQMSSVKKILQQAGFIPETLIDEQIKWFYEQLGIDDVYFRIETPDAIANHISSLYAAKVAAYSREDKKEEIRLDMEANDHAIYIDTSEPGESNVGGPRYESRLEAKYLDHQGKTKYRVETFRSPAVIGASPSSKATLRCYFVYQCQFSQSPKDTDPQETNIERISDAGFWQKATENTKQIYQEIIELAVNRTGPVIEVFDIEDVAEKRLVVAFRTRTARGMFSALSDLYHYYGVTSSRKYVEQFSNGITVMSIYLKPSSHTDGYFPPLDESIHQITKEISLLYCLPQNKFHNLFAIGALSLQEAVYAHSVWVFVQHFLNRLGPEYASLSEVLDMDDPAQAALLSKLKRRLRTETFTPDYILEIIQTYPELVRLLYASFANVHLGA----KNEQVAVTPAVDILSDEKLKDKISKTVANEHDEMVMTAFRVFNNAILKTNYFTPTKVALSFRLDPAFLPEVEYPRRLYGMFLVIGAESRGFHLRFRDISRGGIRIVKSRSKEAYAINARNLFDENYGLASTQQRKNKDIPEGGSKGVILLDPKQQDRAQEAFEKYIDSILDLLLPAQTPGIKNKLVDLYGKEEILFMGPDENTADLVNWATEHARARGAPWWKSFFTGKAQKLGGIPHDKYGMTTLSVREYVKGIYRKLELDPATVRKMQTGGPDGDLGSNEILLGNEKWTAIVDGSGVIADPNGLDQDELVRLAKKRAMISEYDMTKVSKDGYRVLCEDTNIALPTGEVVTNGTSFRNTYHLRDTGMTDVFVPCGGRPESIDLISVSRLIKDGKSTIPYIVEGANLFITQDAKLRLEAAGCILYKDASANKGGVTSSSLEVLASLSFDDAGFVENMCVDARGQAPQFYNDYVSEVQAKIRENARLEFEAIWREHEATGVPRSILSDKLSNAITTLDEELQQSDLWKNGKIRQAVLGDALPNLLLQKIGLETIISRVPETYLRAIFGSFLASRFVYEFGSEPSQFAFFDFMSKRMARLTGHMAQNRHWEQDKEATIYIGNIDERATTATIYEVMLQMGPIHNIHMPRDRVTQNHQGFGFVEFRTPSDAEYAANVMNGIKLFGKSLRVNKASADKQKGADIGAELFIGNLDPMVDEKLLYDTFSRFGPLLSLPKVARDDGGMSKGFGFVSFGDFESSDAAVANLDGQYMLSKEVSVQYAFKKDGRGERHGDEAERELAKQAKKRNIVPEAQALPAFVTQQSQPQPPPPHQPLPPSKGGQQSPVPTGFDPAKIPPPLAGLPGHALPPMAAAHHHAPPPPAGPHSQSRSPAALPPPPTGLPARPPQSQN-YTNPADFHPGAYRPPSASPNPPGYPVAPPPGFPAGPPGALGQQGPPGAGPPGFMPPPGFQPPPGFGRRMKFPPSSFRSSLPPRNALSTRAPRLAKSGITNSPPLRATFAANERIIRSYSAATVPAADLKFGQPVYETHPHILKAGELTPGITAQEYADRRAALANSMSEGGVAVLHAASLQYKSGAVFHPYRQESNFFWLTGWEEDDAVAVIEKTGPDSGDYSFSMFVKRKDPKEEQWNGYRNGVEAAKDVFNADAAYSIDGVDSLLPDILRSAKAVYADAQPVRDAGRGSLWRFLSSKDSSHPPRTPLYPVMNKLRVVKSAAEVANMRKAGQISGRAITAAMRHGWRKEKDLHAFLDYQFIVNGCDGPAYIPVVAGGERANCIHYTVNNNTFKEGELVLVDAGGEYGTYITDISRTWPVSGKFSAAQRDLYEAVLKVQRTSVSLCRESARLSLEEIHGITARGLVDQLRGIGFDVSIHNIDQLFPHHVGHYIGLDVHDCPGFSRREVLKRGQCVTIEPGVYVPRDERWPKHFHGMGIRIEDSICVDNDSPFILTTEAVKEVDDIEALRMSIDFPKEEVATIDRWRAIDAFHRQLELSSGRPHYTFYDGPPFATGLPHYGHLLASTIKDIIPRYWSMKGYHVERRFGWDTHGLPIEHEIDKKLGISGKAAVTKFGIEKYNEECRSIVMRYASEWRVTIERLGRWIDFDNDYKTMDPKFMESLWWVFKQLFEKGQVYQGHRVMPYSTVLTTALSNFEANQNYQDVTDPAVVVSFPLVKDPNVHLLAWTTTPWTLPSHTGLAVHPEFEYIKIHDEKSGKVFVILEQLLSTLYKDPKKAKYSVVDKVKGKDMLGWQYKPLFDYFYKDFKDFGFRVLNGTYVTAESGTGIVHQAPAFGEEDYNLAVAAGVITEKRPPPDPLDDTGHFTEKVPDFAGMHVKQADKHIIKHLKAADRLVVESQLRHSYPMCPRSDTPLIYRAVPSWFIRIPEIIPDMLENIESSHWVPSFVKERRFASWIANARDWNVGRNRYWGTPIPLWVSDDLEERVCIGSIEELRLLSGYKGELKDLHRDKVDHITIPSKMGKGTLRRVDEVFDCWFESGSMPYASQHYPFENVEKFQKSFPGDFIAEGLDQTRGWFYTLLVLGTHLFGCSPFQNCVVNGIVLAEDGKKMSKRLKNYPDPSIVMDKYGSDALRLYLINSPVVRAEPLRFKESGVKEVVQKVLLPLWNSFKFFEGQTALLKKAEGVDYMWNPDMESENDNVMDRWILASCQSLLKFVNEEMRGYRLYTVVPRLLELIDNTTNWYIRFNRRRLKGENGLQDTQHALNALFEVLYTLCRGLAPFTPFLSDTIYLKLLSHIPPTLQAKDPRSVHFLPFPEVRQELFNSDVERRVSRMQRVIELARVSRERRSLGLKTPLKTLVIIHHDPEYLDDVKSLEKYITEELNVRDLVLSGDEENYNVQLSVTADWPVLGKKLRKDMARVKTALPGLTSEQVQEYLLNKELLVDGIRLEEGDLVVRRGLREDAASKSLEINSDNEVLTILDSEIYPELAQEGLAREIINRVQRLRKKAGLQATDDVKMEYRVLSDPDSVGLTEVFSSQSSTFERILRRPLEQVQENDASSEMIVEEEQEIGHDTFALRVADIMLRNRPTRKAIDALGQARARTTPPTAALAQS--KLPASRTKATATTSAAP-------PAFNPESRRHVQPLVNRSKPEMDESFIGKTGGEIFHEMMLRH-----VGYPGGAILPVFDAIYNSKHFDFILPRHEQGAGHMAQGYARASGKPGVVLVTSGPGATNVITPMQDALSDGTPIVVFTGQVVTSAIGLDAFQECDTVGISRSACKWNCMVTSIAELPRRINEAFEIATSGRPGPVLIDLPKDITAGILRKAIPTQTCLPSFPSIASQAAKRLMEKQLHTSLCHAAELIKVAKQPIIYAGQGIIQSKGGTELLRELADKCSIPVTTTLQGLGAFDERDEKSLHMLGMHGMAYANMSMQEADLIIALGARFDDRVVLNASKFAPNAKAAAAEKRGGIIHFDILPKNINKVIQATEAIEGDVATNLKMLIPMLTSTSMEQRSEWFNKISGWKAKWPLSNYERADSNGLIKPQSLIEELSDLTSKIDKKTIISTGVGQHQMWVAQHYTWREPRSFVTSGGLGTMGFGLPSAIGIAVARPDALVIDVDGDASFNMTLTELSTAAQFNIGVKVIVLNNEEQGMVTQWQNLFYEDRYAHTHQRNPDFVKLADAMGVQARKVSKPGDVRASLEWLINTDGPALLEVITDKKVPVLPMVPAGAGLHEFLVYDREKDKARRQLMRERTSGLHGMTLRSDFNGSFPSVPAANGLGN--GNADMSTSRFRGQGDSSPDRDDLSNGTGDNGRPSSVPDRKNGAAFVESRDDNEDQTRKPRAKPPLLRSKSELAPRPVEESDTEEEVGQWGARHGFEDHYQSEHIISQLASNWYMYFTDKRHETTGKPKRLEYELQDWRQRDRLKTVSAALAVCLNIGVEPPDQLKTTPGAKLEAWTDPTVPPIQKALENIGKALQAQYETLAIRARYKQYLDPSVEETKKFCVSLRRNAKDERVLLHYNGHGVPKPTASGEIWVFNKTYTQYIPVSLYDLQQWLQAPTIFVWDCSEAGNILNNYHRFVEKHEEEEEEAADRDPHYEKTSFRPYIHLAACAVKEHLPTNPQLPADLFTACLTTPIEMALWFFVLQNPLKTNLTPERAKQLPGRLQERRTPLGELNWIFTAITDSIAWTTLPRDLFRKFFRQDLMVAALFRNFLLAQRVMTVYGCHPQSYPALPDTHQHHLWETWDLAVDMALAQLPMLERKESESVEYEYQNSTFFTEQLTAFDVYLTRGDAMAQKPPDQLPVVLQVLLSQQHRVRALILLGRFLDLGPWSVQLALSIGIFPYVLKLLQSAAAELKPVMVFIWARLIAVDISCQQDLIKDSGYSYFAQILKPSEGLPVVDSDEHKAMCAFILAMLCKDYKNGQMVCNQADIMSYCLAHLQNENNPLLRQWACLCISQLWQDLPEAKWRGIRENAYVKLAYLMRDPCCEVRAAMIHAMTTFLGIPDLTDEVARVEESIAWTILEMGTDGSPMVRKEFIDFLSHFMTRFESKFLVAAYEQLQEEKEYLIFPPQDDGQDHKMGLHYARPENRNKNGTIKPMAHGLSHNTVYMACWKHALILSVDPHPEVQREATIIVDYIHNALINSTVGEAAQLLMREIQTRARQTAISRSAAHAAQKSIMVG--GQATQPGPSQGLLRRTASLLFQSFKGSEERSRPSTPASPVPPRSP-SKLAPDQMAAPAEQSDSSS--ATYNVAREPTTGAFEERDLSRTPSMPLKSRFLEWSIEYFREPQMKPSEADEPGSTEYNERLWRRARNETMLRETQPLKQMAGTHKWNNQLGIVNNGAQPSKMTFHQYEDHLAVSDDGNTVYVWDWKKQGRLSRFSNGNPQGSKISDMKFINEDDQAFLLTGSSDGVIRVYRNYDSDREIALATSWRALTHMVPSNVNSGMVFDWQQVTGRVLVAGDVRVIRVWYAAHETCIMDIPARSGSCVTSLTSDQMTGNIFVAGFGDGAVRVFDTRQRPQDSMVRKWKDESDRQWIKSVHMQRGGQRELVSASRNGKVKVWDIRMDRPLHSFQTTRDTLRTASTHEHLPVFAVGTSQHAVKVFNLDGNELSRLEPYSSFLQQNRGVPVAATAFHPHRPILGCAARGDHHINLFTCEKTDALHFGMALLELKAPVDYVAQQGAFEEFLSGFKTSPEHTITTAMGDITIEEDDLSDEYDFMDEDDELRERRHQERGRKRAPQYKYKQLLQQLADRTIDEITIDLDDVYAWEGQGEEDLHLVDSIELNAKHYVDILSKAVDNVMPSPSTDVNFKDDVLDVLMARRQARNRELQEAAER--DPTAEDDKFPAELTRRYTLVFKPRSGTAEEPAKALAVRQVRGDHLGHLITVRAIATRVSDVKPIVQVSAYTCDRCGCEIFQPITDRQYGPLTMCPSKDCEANQSKGQLNPSTRASKFLPFQEVKVQEMAEQVPIGQIPRSLTVLCYGSLVRKINPGDVVDISGIFLPTPYTGFKAMRAGLLTDTYLEAHYIHQHKKAYSEMIVDPRLVRRIDKYRQTGQVYELLAKSIAPEIYGHLDVKKALLLLLIGGVSKEMGDGMKIRGDINICLMGDPGVAKSQLLKYISKVAPRGVYTSGRGSSGVGLTAAVMRDPVTDEMVLEGGALVLADNGICCIDEFDKMDDTDRTAIHEVMEQQTISISKAGISTSLNARTSILAAANPVYGRYNPRISPVENINLPAALLSRFDVLFLLLDTPSRESDEQLAKHVAFVHMNNRHPDIGTDNVVFTPHEVRSYVAQARTYRPVVPESVSDYMIKTYVRLRDQQQRAEKKGRQFTHTTPRTLLGVVRLAQALARLRFSSQVSQDDVDEALRLVEASKESLNAEANTGRRGLNASSRIYNLIKALADSGACRADDADDDDLGVELSMRKVKERVIAKGFTEDQWLNALDEYTTLDVWQTTGNGARLVFVTAGNDDEDGMDDMAPKAKPAERKQQSLTSFFTPKAVNGPAVSSKRQTEARPADAAVKDDDKSPPRKRPLEENTDNGNEGPERSSKRPRGDENNNPNGEESTLTVKGKPTNASGAVS--RARRYLYDASTQSTQDDDDDDDDDDRRH-MNQQLHKRFVKKLGHPDALVWRSRIARDHGAAGDEEGDADDADEDELPTPAK-TKKKGAKSGRLTPMELQFLDIKRKHLDTILIVEVGYKFRFFGEDARIAAKELGIVCIPGKMRYDEHPSEAHLDRFASASIPVHRLSVHAKRLVAAGHKVGVVRQIETAALKKAGDNRNAPFVRKLTNVYTKGTYVDEVGELDQQ-AEGAPAGGYLLCITETISKGTGTDEKVDVGILAVQPATGDIVYDTFQDGFMRSEIETRLLHISPCEFLIVGDLTKGTDKLVQHLSGSSTNVFGDRSRVERVPRPRTMAAEAYSHVTQFYADKLKDASQSETASALLDRVLKLPEPVTICLSAMINHLEEYGLQHVFDLTKYFQSFTTQSHMLLSGTTLESLEVYRNSTDHAERGSLFWALDKTLTRFGQRLLRKWVGRPLLDQDRLQERLAAVEELVDKQSTAPVDDLEKLLATTKTDLERSLIRIYYGKCTRPELLSVLQTLQKIATHYSSVQFPSDNPFSAALLATSINALPRILNTVVSYLERINLEAARKDDKYAFFREEYQTEDVQDQQMCIAHVEHELDDHLKVAAAKLKKKK-ADYVTVAGIEFLIEVPNSDIRNVPASWSKISGTKKVSRFHTPEVVRMIGERDQHREALAAACDKAFKDLLAAISSDYQPLRDAVSSLASLDCLLSLSKVAAQPGYSRPTFLPPSSEPTVAITQGRHPIAEHTIETGYIPFSTTLAHPSPLAHLITGPNMGGKSSYVRALALIVLLAQIGSFVPADAISLTLCDAIHTRTGARDNLFAGESTFMVEVSETARILRSATPRSLVILDELGRGTSTHDGAAIAQAVLEHVATETRCLTLFITHYQNLARVVDGLPG--VRNLHMKFKADKGPDGDEEITFLYEVGEGVAHRSYGLNVARLARIPKKVIDVAANKSGKMELDMTVRRLKGASRTLGQVMTHGPEQLEHLIASIEQLMELATEVADLGLKLLRRDEGED---EGDGATKELYAAWTIFIAILLLIAAFFTSYMLQIKKVTAIHETVISIFAGMTVGLILIVTSGDSIRTMINFNYQIFFNLLLPPIILSSGYELHQANFFRNIGTILTFAFAGTFLSAVVIGFILWLYSLIP-GTLKMTFVDAISVGATLSATDPVTILAIFNTYKVDPKLYTIIFGESILNDAIAIVIFETAQKYNKGEASSYGILSFFEATGIFLLVFFSSLLIGIVVGIGTALLLKFTYLRRYTKIESCLVFLIAYATYFFSQGVHLSGIVSLLFCGITLKHYAYFNMSRRTQLTTKYIFQVISQLSENFIFIYLGLALFTDSALSFQPPLIMITILAVCVARWVAVFPLSKAINWIISYRARRRGIEAAEELPYNYQAMLFWAGLRGAVGVALAELLTGDNALALRATVLVVVVLTVIIFGGTTARMLEILGIRTGVLEEIDSDDEFDIEAIGVGLHAKRAGGGIGYTPRRNGNIAMHNLEE---GRSASYVSGHRSPHPRGNSLNRKNSGRNLEDFERADLLGRSGEDSDFDTDIDTSDLPPPARPARRPSPPSRPRTDSAFMSPTGEASQPSTMTATGAIRQLWSAEDPAGLFRQLDEGFIKPHLLLQGDGNKNMPKANYRAKLAELQALRQSGKKAFDGYRVQDAADLYDEVDEDGYKKIVRERLDEDDFVVDDNGEGYADDGREDWDRVRRYDSDSDVEDLPVRGRPNKAAKKNKDDSQAKRDANDRNISEYFTKGAGKAQPKPKVAKTKDDDNFLADLIKEVDSNIPAPAPRSTKIERSGGRRKSRALSPVV---EPVQKRRKRNDTRPLSPPAASFDSDDGFIPNAADDGVLGTQDDPMSDPAPSSPAAKKAERRNQTKPEPQDDEDEDMMEVAHAGAVHSASVNIAGSRQVKKLLKQDPYPSPASSSPLKSVSGDPVDSSSWNNLTNKLNVVNTS-VETRSIGKIDHRDAIEADGSLNFFWTDYTEINGSLCLFGKVLNKKTKAYVSCFVKIDNILRKLYFLPRQQRVRNGEETEETVEMTHVYEEVDEIMTKLKVNMYKIKACTRKYAFELTDVPKEAQYMKLFYPYTKPQIDG-SPGETYSRVFGANTALFEQFVLWKNVMGPCWLKIQDADFGAIKNASHCKLEVLAEHPNMVSTMSDSDNLDVPPLTLMSVSVRTAFNPRENKQEILAISARIYDKVSLSDTTPAEKLPCRTFTVIRPHGPSFPLGFDQLVQKRTRGLLVLKRQEVDILSFFLAQVDVADPDVILGHQFEGVDYSVLLSRLHEKKVHQWSRLGRLRRSEWPASMGKVGGNVFAERQVIAGRLLCDLANDAGKSAMYKCQNWSLTEMCSLYLSGDNRRRDVDNEAALSSWAKEKQGLMDYITHMEADTHFIAALALSVQLLPLTKVLTNLAGNSWARTLTGTRAERNEYILLHEFYRNKYICPDKQSFRGRQKRDDENPEEAGGDGKKKDKYKGGLVFEPEKGLYDKFVLVMDFNSLYPSIIQEFNICFTTVDRTVSADDEDAVPEVPADQDQGILPRLIATLVGRRRQVKALMKDKNATPQQLATWDIKQLALKLTANSMYGCLGYTKSRFYARPLAVLTTYKGREILRSTKELAESKSLQVIYGDTDSVMINANVDSVADAFKVGNEFKKAVNDQYRLLEIDIDNVFRRILLQAKKKYAAVNLIEKDGKFVEKMEVKGLDMRRREYCALSKEISKRLLDEILSGDEAEVTITRIHEYLRDIAGQMREQRIPVAKYIIYTQLGKDPKEYPNADSMPQVQVALRDLAKGKPIRKGDVVSYIITGDGTSSEPAPKRAYAPTDLKADSTLVPDVEWYLGKQIFPPVERLCANIVGTSTSQLAEQLGLDIRRYSSNQTRQNSSSDDVEIHPLESQIPDEVRFGDCARLSLRCRKCKASSAFEGLAACPGRVSASGVLCGGCGAVMPTLSVVAQVEHAIRGQTSRYYEGWLVCDDSQCGNRTRQMSVYGTRCLGPKGLARDCLGRMRYEYTERAIYNQLVYFSSLWDVDKARSKAVDTNDSTLSQEDKDTILALAEHNRVRFGTVKGVVDRYLDKCGRQWVAMDTLFAKLGFNKLPAAAMKTDFKFSNLLGTVYCQGNLLFSPDGTHLFSPVGNRVTVFNLVENKSHTLPFAHRKNISRIGLTPRGNLLLTVDEDGQAILTNVIRRIAIYHFSFRSSVTALAFSPSGRHFAVGLGRVIEVWHVPSTPDTNAGGELEFAPFVRHHRHTGHFDDVRHIEWSSDSRFFLTASKDLTARIWSLDQEEGFSPTVLSGHKQTVLGAWFSEDQETIYTVSKDGAVFEWRYVKPINSKEADEVHDADDDSDMRWRIVQKHYFMQGSAHIRCAAFHPQSNLLVAGFSNGVFGLYEMPDFNNIHKLSISQNDIDFVTINKSGEWLAFGASKLGQLLVWEWQSESYILKQQGHFDAMNSLVYSPDGRRIITTADDGKIKVWDIESGFCIVTFTEHSSGVTACEFAKKGNVLFTASLDGSIRAWDLIRYRNFRTFTAPTRLSFSCMAVDPSGEVVAAGSLDSFDVHIWSVQTGQLLDQMSGHEGPVSALVFSPNGDSLVSGSWDRTARIWSIFNRTQTSEPLQLQADVLDIAVRPDSLQLAISTLDGQLTFWSVADAEQVAGLDGRRDASGGRKFSDRRTAANVQGTKSFNSIRYSTDGSCLLAGGNSKYICLYSVTTMVLLKKFTVSVNLSLSGTQEFLNSKRLTEAGPADELDDQGEASDREDRIDSGLPGSKRGGDPSARKKLPAVRVNGVAFSPAGTAFCAASTEGLLIYSLDDTVQFDPFDLSMEITPASTLNVLECEKDYLKALVMAFRLNEAGLVKRVFQAVPPSDIFLVVGDLPTVYVSRLLRFVAAQTEESPHIEFCLLWTKALVDKHGKWLAANRGKVDVELRAVSRASSRMRDEIRTLADENVYMVDYLLRQAGKGMDAGQGTKVVEGRGSLAMELAGSDGDSDDSDEWIRLEMVQISEVKGNKRDNRTAAHTHIRGLGLRSDGFAEKNAAGFVGQVPARE-------------MAGRGVLLAGGPGTGKTALALAISQELGTKIPFCPIVGSEIYSTEVKKTEVLMENFRRAIGLKVRETKEVYEGEVTELTPEEAENPLGGYGKTISTLLIGLKSAKGQKKLRLDPSIYEAIQKERVTVGDVIYIEANTGACKRVGRSDAYATEFDLEAEEYVPIPKGEVHKKKEIVQDVTLHDLDVANARPQGGQDIMSMMGQLMKPKMTEITEKLRAEINKVVSKYIDQGVAELVPGVLFIDEAHMLDVECFTYLNRALESPIAPIVVLASNRGMCTIRGTDDIVAAHGIPTDFLARLLIIPTAPYQADEIKQIVRIRASTEGVAITDAAIDKISDHGVRISLRYCLQLLTPASILAKANGRSQIDVEDVGECEDLFLDARRSASLLNSEAGRGYISMAAPLVTVSESKDLRGLNLIAAHSHIRGLGVDATSLEPRASSQGLVGQEKARKAAAVILQMIKDGKIAGRAVLIAGPPSTGKTAIAMGMAQSLGPDVPFTSLASSEIFSLEMSKTEALTQAFRKSIGVRIKEESEIMEGEVVEIQIDRSVTGSTKQGKLTIKTTDMEAVYDMGSKMIDAMTKERVMAGDIISIDKSSGKITKLGRSYARSRDYDAMGVDTKFLQCPDGELQKRKEVVHTVTLHEIDVINSRTQGFLALFSGDTGEIRSEIRDQINTKVGEWKEEGKAEIVPGVLFIDEVHMLDIECFSYINRALEDDLAPVVIMASNRGNSRIRGTDYRSPHGLPIDFLDRVVIINTHPYTSEEIKQILSIRAQEEEIDVSADALALLTKIGHEAGLRYASNLVSTSQLVSAKRRAKHVGVEDIQRSFQLFYDPARSVKFVTESEKRLIGNDGTVDLSVTNGPAAATEKMDLSMSLINVRRDVSDAFYRYKMERLQTKVEGKGNGIKTVVVNVSSVAASLARPASYIMKYFGFELGAMTRDDIKDDRWIINGAHEAGKLQDHLDGFINKFVLCKSCKNPETDIKIDNDRILLDCKACGQRTAVDLRLKLSGYILKNQPKKNKKDKAERRAAKKAKQNGTATENGHASGGEQEGSENGSNENEENDDAGSDREFNKLQADVIEDAAVQVKDDEWAVDMSEEAVKARQAQLPGEFKQKLSLNDDDEDGEGGNTVYDEFGSWIQTEADGKDGIDNVDSIDIYLKAKDMGIENKHRTVLVLAQTIFDKNVCAQIPKRAGMLKQIINSERHEKALLGGTERLLGTLAESNPDFLQQIVKILQLYYHHDLISEEVVTKWGTHASKKYTDKNTSRKIRQAAKPFLEWLAEADEEESDEEEDDMGTKLLEVDHATRMQVDESVVGQPEIDESLYSRQLYVLGHEAMKRMGASNVLVIGLKGLGVEIAKNIALAGVKSLTLYDPAPVHMSDLSAQFFLTPADVGIPRHDATAPRVAELNAYTPVKIHKSSGLDADLSQFDDYQVVVLTNTPLQSQKSIGNYCHSKGIYVVVADTFGLFGSIFCDFGENFTVTDPTGETPLSGIVAGIDEEGLVSALDETRHGLEDGDYVTFSEIEGMEGLNGAEPRKITVKGPYTFSIGDVTGFGQYKRGGMYQQVKMPEPIVFKDFTASLKEPEFVVSDYAKFDRPQQLHVGFQALHAFQLSKGRLPKPMDDEDAAVLLGAAKLFVKEENLEVELDEKLLKELSYQAQGDLSPMAAFFGGIAAQEVLKAVSGKFQPIKQWMYFDSLESLPTSTKRSPELCRPLGSRYDGQIAVFGREYQEKIANLTQFLVGAGAIGCEMLKNWAMMGLGTGPKGKIFVTDMDSIERSNLNRQFLFRANDVGNMKSDCAAKAVQRMNPDLVGHIVTFKDRVGPDTEGTFSETFWNGLDGVTNALDNVEARTYVDRRCVFFRKPLLESGTLGTKGNTQVVLPHITESYSSSQDPPEKEFPMCTIRSFPNRIEHSIAWAKEYMFEKCFVKAPQTVNLYLTQPNFMETTLKQGGNQKETLEIIRNYLTTERPRTFEDCIAWARMQFETEFNNKIQQLLYNFPKDSETSSGTPFWSGPKRAPDALKFDPNNPTHFGFVVAAANLHAFNFNIKTLGIDESIYLRELENAIVPDFTPDANVKIQADDKEPDPNADGNEDEDELQKIISSIPPPSTLSGFQLQPVEFEKDDDSNHHIDFITACSNLRAENYKIEPADRHKTKFIAGKIIPAIATTTALVTGLVAMELYKVVDGKKDIEQYKNGFINLALPFFGFSEPIASPKVVYKGPEGKVTLDKIWDRFEIGDVTLQELLDHFKAKGLTIVMLSSGVSLLYASFHAPAKMKERMGWKLSQLVENISKKRIPEHQKEVIFEMVAEDMDEEDAEVPYIKVRVRMSQHALSDQQVDNELRKMTAFIKQEAMEKAREIEIKANEEFEIEKSKLVRQETDAIDSQYEKKFKQATMSQQITRSTVANKTRLKVLSARQELLDSIFQEAEKRLADGTKDKTKYQKILKGVILEGFYALNEPTPQIQARKKDYDVVKKAIDEAAKEYKKEVGKDVEGKIDEANPLPEGLSGGVVIVSGSGKIDINNTFERRLELLKDSAAPAVREALFGKNPNRKFFDMSSKRKAFDDDLTPNSSSRQSPQSQGSRDTPRDL--SEDPDELNT--------IIERNIQKFDISAFPYELGPSDLASALFEKHDFTALSLKPDHQNRPLRVD-GWGKLVLENFHPLAPQVQDFLVTIAEPMSRPTFIHEYRLTTHSLYAAVSVGLSPNDIITTLDRFSKNEMPPNVIKYIRHCGKSYGMVKMVLKNNKYLLETADPEVLQMLLNDPQIRPCRVQGATEITTSA-PKAAGIAIAGTKAAGGLREAEGLGRGQNSESEQKPSGAEVQRVLDDEDDDEREIIHAFQIKDDKVGIVAERCLALHYPVLEEYDFRNDHANANLEIDLRPGTQIRPYQEKSLTKMFGNGRAMSGIIVLPCGAGKTLVGVTAACTIKKGVVVLATSNMSAIQWKNEFIKWSNINPDDIALFSSDNK-SVFTGNTGIIITTYSMVTNTRERAYKSAKMMDFLQQREWGLMLLDEVHVVPAQMFRRVIGSIKAHSKLGLTATLLREDDKIEDLNFLIGPKLYEANWMELSEQGFIAKVQCAEVWCPMPTEFYERYLESGPRSRPLFCVMNPTKFQACQYLINYHESRGDKIIVFSDNVYALEAYAKKLMKPFLFGGTGNAERQLILDYFRNSPQCSTLFLSKIGDTSLDLPEATCLIQISAQYGSRRQEAQRLGRILRAKRRNEDGFNAFFYSLVSKDTVEMVYSSKRQAFLVDQGYAFKVITQLKDMDRMPDLAFDTAQARRELLQKVVIEVSWKEEEGLLEDMFYGP-DGKPLRKGARRTAGVLKDLSGGQDMAYIERNKSANKSMK--LKNGQRHKFFKSIARENERRRKLE
>Metarhizium_guizhouense_ARSEF_977
MSFG-GQTPTIIVLKEGTDTSQGK-GQIVSNINACLAVQATIKSTLGPYGGDLLMVDENGKQTITNDGATVMKLLDIVHPAARILVDIARSQDAEVGDGTTSVVVLAGEILKENKDHVEQGVSSQIIIKGLRRASQLAVNKIKEIAISTNEGNRRDT-LKKLAATAMTSKLKQNTEFFTEMVVNAVLSL---DQDDLNEKLIGIKKIPGGSLTDSRFVNGVAFKKTFSGQPKSFKKPKIVCLNVELELKAEKDNAEVRVEQVSEYQAIVDAEWQIIYKKLEAIYKTGAKVVLSKLPIGDLATQFFADRDIFCAGRVSSEDMERVVQATGAVIQSTCSDILPEHLGTCGSFEERQIGGERFNFFEECPE-AKTCTLVLRGGAEQFIAEVERSLHDAIMIVKRAIKSHMVVGGGGAVEMEISAYLHRFADKNISHKQQAIKSFAKALEIIPRQLCDNAGFDATDILNKLRVEHRKGSTWA-GVDFKNE---GVADMMERFVWEPALVKINALQAATEASCLILGVDETIRNEESAKPQAPGQLPPGMPRMATATMTATAVPMPKKKGADLAPESERFLRCCADVANALIEDHESTKD-GKAGRDINLNSLRSKLAKKHKLANIPPLTAIIAAIPEHYKKYILPKLIAKPIRTSSGIAVVAVMCKPHRCPHIAYTGNICVYCPGGPDSDFEYSTQSYTGYEPTSMRAIRARYDPFEQARGRVDQLKSLGHSVDKVEYIIMGGTFMSLPESYREDFISQLHNALSGYQTSKVDEAVEAGEMSNVKCVGITIETRPDYCLQPHLSDMLRYGCTRLEVGVQSLYEDVARDTNRGHTVAAVAETFCLAKDAGFKVVSHMMPDLPNVGMERDIDQFREYFENPAFRTDGLKIYPTLVIRGTGLYELWRTGRYQNYTPNGLIDLVARILALIPPWTRIYRVQRDIPMPLVTSGVENGNLRELALARMKDFGTTCRDVRTREVGINEVKNKIRPNQIELVRRDYTANGGWETFLAYEDPKQDILVALLRLRKCTEKYTYREELTGQPSSMVRELHVYGTAVPVHARDPRKFQHQGFGTLLMEEAERIAREEHGSDKISIISGVGVRSYYKKLGYWLDGPYMSKWLDGRDENGNQMASLRETRKRKDLDIPDDTSDLEFDGCTLDGVLSQSENESEDESTEFEDFDSDPDESQSDLDSNSVDN-----EPKTVDATLDSEAEGGGEG---------PSYRIVTDANGGERYEYDEVDPVYDSDDTDAQGLANTIGNIPLSFYDSYPHIGYDINGKKIMRPATGEALDALLDSIELPKGWTGLTDPETGKPLNLSQDELELLRRLQLGEVPEEGYDRYPDMIPYFTSIEEQMPISAAPEPKRRFIPSKHEAKRVGQLVRAIKDGRILPYKPSEAKAEEGEEEEGSYYDIWANEEPRDHHIMNIPAPKLSPPGYDLSYNPPQEYLPTAEERKAWEDADPEEREKEYLPARFESLRKVPGYTELVKERFERCLDLYLAPRVRKNRLNIDPNSLLPKLPRPEELKPFPTMCQTIFNGHEGRVRSVAFSPDGEWLASGGDDGTVRLWAINGHQEWMARLSSEDAVDCIRWRPNRETFILAAAAGESLFFVVPPVCSNAMEQASRAVLDAGFGYAAPSKPGSGVDGGAKEFSAKWSRPGSKLEDAGVLLKATVRAAIKTLNWHRRGDFLCSVSPTGQRSSVAIHTLSRHLSQIPFRRLPGLAQTAQFHPSRPLFFVATQRMIRCYDLQKQELMKIVQPGARWISSFDIHSGGDNLIVGSYDRRLLWHDLDLSSRPYKTMRFHSEAIRAVKYHR-NLPLFADASDDGTLQIFHGKVVSDLMENATIVPVKMLKGHAVVSKLGVMDVDWHPRHPWCLSAGADGTCRLWTMASSLLKSKFLADVQSEESSRKPSPQPTHVSLPYSSLPNGNGNRTLRSATVGYVAPEFAGKLEQMNSVKNILQQAGYIPETLIDEQIKWFYEQLGIDDVYFRIETPDAIANHISSLYAAKVAAYSREDKKEEIRLDMEANDHAIYIDTSEPGESNVSGPRYESRLEAKYLDHQGKTKYRVETFRSPAVIGASPSSKATLRCYFVYQCQFAQSPKETDPKETNIERISDAGFWQKATENTKQIYQEIIELAVNRTGPVIEVFDIEDVAEKRLVVAFRTRTARGMFSALSDLYHYYGVTSSRKYVEQFSNGITVMSIYLKPSSHTDGYFPPLDESIHQITKEISLLYCLPQNKFHHLFAIGALSLQEAVYAHSAWVFVQHFLNRLGPEYASLSDMLDMDDPAQAALLSKLKRRLRTETFTPDYILEIIQTYPELVRLLYASFANVHLGA----KNEQLAVTPAVDVLSDEKLKDKISKTVANEHDEMVMTAFRVFNNAILKTNYFTPTKVALSFRLDPAFLPEVEYPRRLYGMFLVIGAESRGFHLRFRDISRGGIRIVKSRSKEAYGINARNLFDENYGLASTQQRKNKDIPEGGSKGVILLDSKQQDRAQEAFEKYIDSILDLLLPAQTPGIKNKLVDLYGKEEILFMGPDENTADLVNWATEHARARGAPWWKSFFTGKSQKLGGIPHDKYGMTTLSVREYVKGIYRKLELDPATVRKMQTGGPDGDLGSNEILLGNEKWTAIVDGSGVIADPNGLDKDELVRLAKKRAMISEYDMSKVSKDGYRVLCEDTNITLPTGEVITNGTSFRNTYHLRDTGMTDAFVPCGGRPESIDLISVSRLIKDGKSTIPYIVEGANLFITQDAKLRLEAAGCILYKDASANKGGVTSSSLEVLASLSFDDAGFVENMCVDAKGQAPQFYNDYVCEVQAKIRENARLEFEAIWREHEATGVPRSILSDKLSNAITTLDEELQQSDLWGNEKIRHAVLQDALPNLLLQKIGLKTIISRVPESYLRAIFGSFLASRFVYEFGSEPSQFAFFDL-----------MAANTTSHPQNSASLYVGELDPSVTEAMLFELFSQIGAVASIRVCRDAVTRRSLGYAYVNYNSTADGEKALEELNYTLIKGRPCRIMWSQRDPALRKTGQGNVFIKNLDVAIDNKALHDTFAAFGNILSC-KVAQDENGNSKGYGFVHYETDEAAHQAIKHVNGMLLNEKKVYVGHHIPKKDRQEKYGDITSSSLARDEKLRQMFAEFGPISAKVMRDAPSDGEKEEDGKSKGFGFSNPTKAVAEKPLYVAPPPQGGRGMPFPQPGIGGRPGQFPG-YPQQGGRGGVQMPPNMYGMPGQFPPQ---YGQPQQAQQAAGRQGGGVPPPGGMPGYPPRGNGRNNNANGPNQAGRGAQLAGAQPAQEYVKNEGEAKKMKFPLLSFRSSLSPRNALSTRAPRLAKSGTINSLSIRAAFAENRQIIRSYSAVAVSAADLKFGQPVYETHPHILKAGELTPGIAAQEYADRRAALADSMSEGGVAVLHAASLQYKSGAVFHPYRQESNFLWLTGWNEDDAVAVIEKTGPGWGEYSFHMFVKRKDPKEEQWNGYRNGIEAAKDVFNADEAHSIDGVDSLLPDILRSAKLVYADVQPVRDTSKNSLWRYFSSKDSTHPARTPLYPVMNKLRVIKSAAEVANMRKAGQISGRAITEAMKHGWAQEKDLHAFLDYQFIVNGCDGPAYIPVIAGGERANCIHYTVNNNTFKDGEFILVDAGGECGTYITDISRTWPVSGKFSATQRDLYEAVLKVQRTSVSLCRESARLSLEDIHGITARGLVDQLRSIGFNVSMSNIDQLFPHHVGHYIGLDVHDCPGYSRRETLKRGHCVTIEPGVYVPHDERWPKHFHGMGIRIEDSICVDDDSPFILTTEAVKEVDDIEALRMSIDFPKEEVATIERWRAINAFHRQLELSSGRPHYTFYDGPPFATGLPHYGHLLASTIKDIIPRYWSMKGYHVERRFGWDTHGLPIEHEIDKKLGISGKAAVTKFGIEKYNEECRAIVMRYASEWRLTIERLGRWIDFDNDYKTMDPKFMESLWWVFKQLFEKGQVYQGHRVMPYSTVLTTALSNFEANQNYQDVTDPAVVVSFPLVEDPNVHLLAWTTTPWTLPSHTGLAVHPDFEYIKIHDEKSGKVFVILEQLLSTLYKDPKKAKYSVVGKVKGKDMLGWQYKPLFDYFYEDFKDCGFRVLNGTYVTADSGTGIVHQAPAFGEEDYNVAVAAGVISEKRPPPDPLDDTGHFTEKVPDFAGMHVKQADKLIIKHLKAADRLVVESQLRHSYPMCPRSDTPLIYRAVPSWFIRIPEVIPDMLKNIEGSHWVPSFVKERRFASWIANARDWNVGRNRYWGTPIPLWVSDDLEERVCIGSIEELRELSGYQGKLTDLHRDKVDHITIPSKMGKGTLRRVDEVFDCWFESGSMPYASQHYPFENVEKFQKSFPGDFIAEGLDQTRGWFYTLLVLGTHLFGCSPFQNCVVNGIVLAEDGKKMSKRLKNYPDPSIVMDKYGSDALRLYLINSPVVRAEPLRFKESGVKEVVQKVLLPLWNSFKFFEGQTALLRKAEGVDYMWNPDMESKNENVMDRWILASCQSLLEFVNEEMRGYRLYTVVPRLLELIDNTTNWYIRFNRRRLKGENGLQDTQHALNALFEVLYTLCRGLAPFTPFLSDTIYLKLLPHIPPELQAEDPRSVHFLPFPEVRQELFNSEVERRVSRMQRVIELARVSRERRSLGLKTPLKTLVIIHHDPQYLDDVKSLENYITEELNVRDLVLSGDEANYNVQLSVTADWPVLGKKLRKDMARVKAALPSLTSEQVQEYLQNKEILVDGIRLEEGDLVVRRGLREDATSKNLEINSDSEVLTILDSEIHPELAQEGLAREIINRVQRLRKKAGLQATDDVKMEYQVLSDPEGVGLADVLVSQSSTFEKTLRRPLEQAQENGAPSAIIVEEEQEVQQATFLLRLLNIM----SLPAGIGHIFALDHFELTT---------------------TTLNSRVRAVPSPAFNAADQSHVQPLANQPKNDMDESFIGKTGGEIFHEMMLRQGVKHIFGYPGGAILPVFDAIYNSKHFDFILPRHEQGAGHMAEGYARASGKPGVVLVTSGPGATNAITPLQDALSDGTPLVVFCGQVPTTAIGSDAFQEADVVGISRACTKWNVMVKNVAELPRRINEAFEIATSGRPGPVLVDLPKDVTAGILRRAIPTETALPSLPSAASRAAMEHSHKQLQASIKRVAELVNISKQPVIYAGQGIIQSENGPEFLRELSEKCSIPVTTTLHGLGGYDELNEKALHMLGMHGSAYANMAMQEADLIIALGGRFDDRVTGNIAKFAPGAKAAAAQKRGGIVHFEIMPKNINKVVQATEAIEGDVAASIKLLLPEVEPRSMEDRKAWFDKINEWKKKWPLSHYDRSERNGLIKPQTLIEELSNLTADRKHKTYIATGVGQHQMWTAQHFRWRHPRTMITSGGLGTMGFGLPAAIGAKVAQPEALVIDIDGDASFGMTLTELATAAQFNIGVKVIVLNNEEQGMVTQWQNLFYEDRYAHTHQVNPDFVKLAESMHVQSRRLVDPAETVDALQWLIDSEGPALLEVVTDKKVPVLPMVPAGSALHEFLVFDGEKDKERRDLMRQRTGGLHGMTLRSDLNGSLPSAPTTNGIGHGNG--ESSTSRFRGQGDSSPDRDDLSNGTGDNIRPSSAPGRKNGVVFVESGDELGDRPENHRVKPPLLRSKSDFAPRPAEESDTEEEISEWGARHGFEDHYQSEHIISQLASNWYMYFTDKRHETTGKPKRLEYELQDWRQRDRLKTVSAALAVCLNIGVEPPDQLKTTPGAKLEAWTDPTVPPIQKALENIGKALQTQYETLAIRARYKQYLDPSVEETKKFCVSLRRNAKDERVLLHYNGHGVPKPTASGEIWVFNKTYTQYIPVSLYDLQQWLQAPTIFVWDCSEAGNILNNYHRFVEKHEEEEEEAADRDPHYEKTSFRPYIHLAACAVKENLPTNPQLPADLFTACLTTPIEMALWFFVLQNPLKTNLTPERAKQLPGRLQERRTPLGELNWIFTAITDSIAWTTLPRDLFRKFFRQDLMVAALFRNFLLAQRVMTVYGCHPQSYPALPDTHQHPLWETWDLAVDMALAQLPMLERKESESIEYEYQNSTFFTEQLTAFDVYLTRGDAMAQKPPDQLPVVLQVLLSQQHRVRALILLGRFLDLGPWSVQLALSIGIFPYVLKLLQSAAAELKPVMVFIWARLIAVDISCQQDLIKDSGYSYFAQILKPSEGLPVVDGDEHKAMCAFILAMLCKDYKNGQMVCNQTDIMSYCLAHLQNESNPLLRQWACLCISQLWQDLPEAKWRGIRENAYVKLAYLMRDPCCEVRAAMIHAMTNFLGIPDLTDEVARIEESIAWTILEMGTDGSPMVRKEFINFLSHFMIRFENKFLVAAYEQLQEEKEYLIFPPQDDGQDHKMGLHYARPENRNKDGTIKPMAHGLSHNTVYMACWKHALILSVDPHPEVQREATIIVDYIHNALINSTVGEAAQLLMREIQTRARQTAILRNAAQAAQKSHTVG--GQATQPLPSPGILRRTASLLFQSFIGSEERSRPSTPASPVPPRSP-SKLAPDQMAAPPEQSDLSS--ATYNVAREPMTGAYEERDLSRAPSMPLKSRFLEWSIEYFREPQMKPSEADEPGSTEYNERLWRRARNENMLRETQPLKQMAGTHKWNNQLGIVNNGAQPAKMTFHQYEDHLAVSDDGNTVYVWDWKKQGRLSRFSNGNPQGSNISDMKFINEDDQAFLLTGSSDGVIRVYRNYDSDKEIELATSWRALTHMVPSNVNSGMVFDWQQVTGRILVAGDVRVIRVWYAAHETCVMDIPARSGSCVTSLTSDQMTGNIFVAGFGDGAVRVFDTRLRPQDSMVRKWKDESDRQWIKSVHMQRGGQRELVSASRNGKVKVWDIRMDRPLHSFQTTRDTLRTASTHEHLPVFAVGTSQHAVKVFNLDGNELSRLEPYSSFLQQNRGVPIAATAFHPHRPILGCAARGDHHINLFTCEKTEALHFGMALREYKAPVNYDEQQSAFEEFLNDFKTSPEHTITTAMGDITIDDDDLSDGYDFMDEDDESGDRRRQEKANKRIPQHKYKHLLQQLADRTIDEITIDLDDLYAWESQGQEELHLVESIELNTKHYVDVLSKAVDKVMPQPSTDVSFKDDVLDVLMARRQARNRELQEAAER--DPTAEDDQFPAELTRRYTLVFKPRSRTAEEPTKALAVRQVRGDHIGHLITVRAIATRVSDVKPIVQVSAYTCDSCGCEIFQPITDKQYGPLTMCPSQDCKANQAKGQLNPSTRASKFLPFQEVKVQEMAEQVPIGQIPRSLTVLCYGSLVRKINPGDVVDISGIFLPTPYTGFKAMKAGLLTDTYLEAHHIHQHKKAYSEMIVDPRLVRRIDKYRQTGQVYELLAKSIAPEIYGHLDVKKALLLLLIGGVSKEMGDGMKIRGDINICLMGDPGVAKSQLLKYISKVAPRGVYTSGRGSSGVGLTAAVMRDPVTDEMVLEGGALVLADNGICCIDEFDKMDDTDRTAIHEVMEQQTISISKAGISTTLNARTSILAAANPIYGRYNPRISPVENINLPAALLSRFDVLFLLLDTPSRESDEQLAKHVAFVHMNNRHPDIGTDNVVFTPHEVRSYVAQARTYRPVVPESVSDYMIKTYVRLRDQQQRAEKKGKQFTHTTPRTLLGVVRLAQALARLRFSNQVSQDDVDEALRLVEASKESLNAEVNTGRRGLNASSRIYNLVKALADSGACRADDAEDDDLGVELSMRKVKERVIAKGFTEDQWLNALDEYTTLDVWQTTGSGARLVFVTAGNDDEDNMDDMAPKPKSAEKKQQSLTSFFTPKAVDGLAVHPKPQTEAPVADAAVNHDAESPPRKRPLEENTDNGNEGPERSSKRSRADE-NDVNGEKSTFIAKRKPTDSSGAVAAPRAGRYLYDGSTQSTQ--DDDDEDDQIRD-RNQDLHRRFVKKLGHPDAMAWRSRVAQDDGATGGEDGDAEDADEDESPAPAK-AKKKGAKSGKLTPMEIQFLDIKRKHLDTILIVEVGYKFRFFGEDARTAAKELGIVCIPGKMRYDEHPSEAHLDRFASASVPVHRLSVHAKRLVAAGHKVGVVRQIETAALKKAGDNRNTPFVRKLTNVYTKGTYIDEVGELDQR-AEGAPAGGYLLCITETKSKGSGTDEKVDVGILAVQPATGDIIHDNFEDGFMRSEIETRLLHISPCEFLIVGNLTKGTDKLVQHLSGSSTNVFGDRSRVERVPRPPTMAAEAYSHVTQFYADKLKDTSQNETASALLDKVLRLPEPVTICLSAMINHLKEYGLEHIFDLTKYFQSFTTRSHMLVNGTTLESLEVYRNSTDHAERGSLFWALDKTLTRFGQRLLRKWVGRPLLDQDRLDERLAAVEELLNKQSTAPVDDLEKLLATTKTDLERSLIRIYYGKCTRPELLSVLHALQKIATHYSSIKSPSGNPFSSPLLATSINALPQILNTVVSYLERINLEAARKDDKYAFFREDYQTEDIQDQQMGIAHVEHELGEHLKVAAAKLKKKK-VDYVTVAGIEFLIEVPNSDIKNVPASWSKISGTKKVSRFHTPEVMRMISERDQHREALAAACDKAFKDLLAEISSDYQPLRDAVSSLASLDCLLSLSKVAAQPGYNKPVFLPSSSEPTVAITQGRHPIAEHTIESGYIPFSTTLAHPSSLAHLITGPNMGGKSSYVRALALIVLLAQIGSFVPADAISLTLCDAIHTRTGARDNLFAGESTFMVEVSETARILRSATPRSLVILDELGRGTSTHDGAAIAQAVLEHVATETRCLTLFITHYQNLARVVEGLPG--VSNLHMKFKAGKGPDGDEEITFLYEVGEGVAHRSYGLNVARLARIPKKVIDVAANKSGEMELDMRMRRLKGASRMLAEVMSDGPDQLEHLIASIEQLMELVTEVADLGLKLLRRDDSEE---EGDGATKELYAAWTIFIAILLLIAAFFTSYMLQIKKVTAIHETVISIFAGMTVGLILIVTSGDSIRTMINFNYQIFFNLLLPPIILSSGYELHQANFFRNIGTILTFAFAGTFLSAVVIGFILWLYSLIP-GTLKMTFVDAISVGATLSATDPVTILAIFNTYKVDPKLYTIIFGESILNDAIAIVIFETAQKYNKGEASSYGILSFFEGTGIFLLVFFSSLLIGIVVGIGTALLLKFTYLRRYTKIESCLVFLIAYATYFFSQGVHLSGIVSLLFCGITLKHYAYFNMSRRTQLTTKYIFQVISQLSENFIFIYLGLALFTDSALSFQPPLIMITILAVCVARWVAVFPLSKAINWFISYRARRRGVEATEELPYNYQAMLFWAGLRGAVGVALAELLTGDNALALRATVLVVVVLTVIIFGGTTARMLEILGIRTGVVEEIDSDDEFDIETIASGLHAKRSGGGIGYTPRRNGNIVLHNLEE---GRSASYVSGHRSPHLRGNSLNRKNSNRNQDEFERADLLGRSGEDSDFDTDIDTSDLPPPARPARHTSSQPCPQTDSAFMSPAGEASQQTPMTATGAIRQLWSAEDPAGLFRQLDEDFIKPHLLLQGDNNKSMPKVNYRAKLAELYALRQSGKKTFDSYRVEDAADLYDEVDDDGYKKIVRDRLNEDDFVVDDNGEGYADDGREDWDRVHRYNSDSDVDELPVRGRSNKAAKNNKGDSQAKRDANDRNISEYFTKGAGKTQPKSKVAKTKDDDNFLADLIKEVDTNIPSPSPRSAKIERSGGRRKSRALSPVV---EPIQKRQKRTDTRPLSPPVASIDSDDEFAPDAADDGVLGFQDGPMSDPAPSSPAAKKAERRAQIKSESQDDEDDDMMEVAHAGAVHSASVNIAGSRQVKKLLRQDPYPSPTSSSPLKQVSGDAVDSSSWNNLTNKLNVVSSS-TETRSIGKIDYKDAIEADGSLNFFWTDYTEINGSLCLFGKVLNKKTKSYVSCFVKIDNILRKLYFLPRKQRVRDGDSTEETVEMADVYEEVDEIMTKLKVDMYKIKACTRKYAFELPNVPKEAQYMKLFYPYTKPQIDA-AAGETYSHVFGANTALFEQFVLWKNIMGPCWLKIQDADFGAIHNASHCKLEVLAEHPNMVSTISESDNLDAPPLTLMSVAIRTAFNTKENKQEILAISARVYDKVSLSDTTPAEKLPCRTFTVIRPHGPSFPFGFDQLVQKRNRGLLVLKKQEVDILSFFLAQVDVADPDVILGHQFEGVDYSVLLSRLREKKIHQWSRLGRLRRREWPASIGKVGGNVFAERQVIAGRLLCDLANDAGKSAMYKCQNWSLTEMCSLYLSGDNRRRDVDNEAALSSWAKEKQGLMDYITHMEADTHFIAALALSVQLLPLTKVLTNLAGNSWARTLTGTRAERNEYILLHEFHRNKYICPDKQSFRGRQKREDENQEEATGEGKKKDKYKGGLVFEPEKGLYDKFVLVMDFNSLYPSIIQEFNICFTTVDRTALADDEDAVPEVPADQDQGILPRLIATLVGRRRQVKALMKDKNATSEQLATWDIKQLALKLTANSMYGCLGYTKSRFYARPLAVLTTYKGREILRSTKELAESKSLQVIYGDTDSVMINANVDSVADAFRVGNEFKRAVNDQYKLLEIDIDNVFRRILLQAKKKYAAINLIEKDGKFVEKMEVKGLDMRRREYCALSKEISKHLLDEILSGDEAEVAITRIHEYLRDIAGKMREQSIPVAKYIIYTQLGKGPTEYPNADSMPQVQVALRDIARGKTIRKGDVVSYIITGDGTSSEPAPKRAYAPADLKSDSTLVPDVEWYLGKQIFPPVERLCANIVGTSTSQLAEQLGLDIRRYSSNQTQQNSSNDDLEIHPLESQIPDEVRFGDCARLSLRCRKCKASTKFEGLVVSPDRVSASGVLCGGCGAVIPTLSVVAQVEHAVRSQTSRYYEGWLVCDDSQCGNRTRQMSVYGTRCLGPKGLARDCLGRMRYEYTEKAIYNQLVYFSSLWDVDKARSKATDTNNSTLSRQGRDTILALAEHNRVRFGAVKGVVDKYLDKCGRQWVAMDTLFAKLGFNKLLAAAMKTDFKFSNLLGTVYCQGNLLFSPDGTHLFSPVGNRVTVFNLVENKSHTLPFAHRKNISRIGLTPRGNLLLTVDEDGQAILTNVPRRIPIYHFSFRSKVTALSFSASGRHFAVGLGRVIEVWHVPSTPDTNADGELEFAPFVRHHRHTGHFDDVRHIEWSSDSRFFLTASKDLTARIWSLDQEEGFSPTVLSGHKQAVLGAWFSEDQETIYTVSKDGAVFEWRYVKPINPKEDEEMGETDDDSDMRWRIVQKHYFMQGSAHVRCAAFHPESNLLVAGFSDGVFGLYEMPDFNNIHKLSISQNDIDFVTINKSGEWLAFGASKLGQLLVWEWQSESYILKQQGHFDSMNSLVYSPDGQRIITTADDGKIKVWDIESGFCIVTFTEHTSGVTACEFAKKGNVLFTASLDGSIRAWDLIRYRNFRTFTAPTRLSFSCMAVDPSGEVVAAGSLDSFDVHIWSVQTGQLLDQMSGHEGPVSALAFSPNGDSLVSGSWDRTARIWSIFNRAQTSEPLQLQADVLDIAIRPDSLQLAISTLDGQLTFWSMADAEQVAGLDGRRDVSGGRKFSDRRTAANVQGTKSFNSIRYSTDGSCLLAGGNSKYICLYSVTTMVLLKKFTVSVNLSLSGTQEFLNSKHLTEAGPVDELDDQGEASDREDRVDRSLPGSKRGGDPSARKKLPAVRVNGIAFSPAGTAFCAASTEGLLIYSLDNTVQFDPFDLNMEITPASTLHVLESEKDYLKALVMAFRLNEAGLIKRVFQAVPPSDIGLVVGDLPTVYVSRLLRFVAAQTEESPHIEFCLLWIKALVDKHGKWLTANRGKVDVELRVVSRAVSKMRDEIRRLADENVYMVDYLLGQAGKEIAMGKGVTMVPGGERMVIDVADEE-DTDDEDEWIGLEMVQISEVKGNKRDNRTAAHTHIRGLGLKSDGFAEKNAAGFVGQVPARESCGVVVDLIRSHKMAGRGVLLAGGPGTGKTALALAISQELGTKIPFCPIVGSEIYSTEVKKTEVLMENFRRAIGLKVRETKEVYEGEVTELTPEEAENPLGGYGKTISTLLIGLKSAKGQKKLRLDPSIYEAIQKERVTVGDVIYIEANTGACKRVGRSDAYATEFDLEAEEYVPIPKGEVHKKKEIVQDVTLHDLDVANARPQGGQDIMSMMGQLMKPKMTEITEKLRAEINKVVSKYIDQGVAELVPGVLFIDEAHMLDVECFTYLNRALESPIAPIVVLASNRGMCTIRGTDDIVAAHGIPTDFLARLLIIPTAPYQAAEIKQIVRIRASTEGVAITDAAIDKISDHGVRISLRYCLQLLTPASILAKANGRSQIDVQDVGECEDLFLDARRSASLLSSEAGRDYISMAAPLVTVSESKDLRGLNLIAAHSHIRGLGVDATSLEPRAASQGLVGQEKARKAAAVILQMIKDGKIAGRAVLIAGPPSTGKTAIAMGMAQSLGPDVPFTSLASSEIFSLEMSKTEALTQAFRKSIGVRIKEESEVMEGEVVEIQIDRSVMGSTKQGKLTIKTTDMEAVYDMGSKMIDAMTKERVMAGDIISIDKSSGKITKLGRSYARSRDYDAMGVDTKFLSCPDGELQKRKEAVHTVTLHEIDVINSRTQGFLALFSGDTGEIRSEIRDQINTKVGEWKEEGKAEIVPGVLFIDEVHMLDIECFSYINRALEDDLSPIVIMASNRGNSRIRGTDYRSPHGLPIDFLDRVVIINTHPYASEEIKQILSIRAQEEEIDVLPDALALLTKIGHEAGLRYASNLISTSQLVSAKRRAKQVSVEDVQRSFQLFYDPARSVKFVTESEKRLIGNDGAVDLSVTNGSAAATERMDLSMSLINVRRDVSDAFYRYKMERLQTKVEGKGNGIKTVVVNVSSVAASLARPASYIMKYFGFELGAMTRDDIKDDRWIINGAHEAGKLQDHLDGFINKFVLCKSCKNPETDIKIDNDRILLDCKACGQRTAVDLRLKLSGYILKNQPKKNKKDKAERRAAKKAKQNGTATENGHVSG-GDEGSENGSNENEENGDAVSDHEFNKLQAEAIEDAAVKVKDDEWAVDMSEEAVKARQAQLPGEFKQKLSLNDDDEDGEGGNTVYDEFGTWIQTEAEEKGGIDEVDSINIYLKAKEMGIENKHRTVLVLAQTVFDKNVCVQIPKRAGMLKQIVNSERHEKALLGGTERLIGSLAQSNPDFLQQIVKILQLYYHHDLVSEEVVTKWGTHASKKYTDKNTSRKIRQAAKPFLEWLAEADEEESDEEEDEMGTKLPEVDPLTRMQVDESVVGHTEIDESLYSRQLYVLGHEAMKRMGASNVLVVGLKGLGVEIAKNIALAGVKSLTLYDPAPVHISDLSSQFFLTPADVGIPRHDVTAPRVAELNAYTPVKIHESTGLDADLSQFDKYQVVVLTNTPLQSQKTIGNYCHSKGIYVIVADTFGLFGSIFCDFGENFTVIDPTGETPLSGIVAGINEEGLVSALDETRHGLEDGDYVTFSEIEGMEGLNGAEPRKITVKGPYTFSIGDVTGLGQYQRGGMYQQVKMPKPINFKDFTASLKEPEFVVSDFAKFDRPQQLHVGFQALHAFQLSKGRLPNPMDDDDATVLLGAARLFIKEEKLEIELDEKLLKELSYQARGDLSPMAAFFGGITAQEILKAVSGKFQPIQQWMYFDSLESLPTSTKRSPELCKPLGSRYDGQIAVFGTEYQEKIANLTQFLVGAGAIGCEMLKNWAMMGLGTGPKGKIFVTDMDSIEKSNLNRQFLFRADDVGNMKSDCAAKAVQRMNPDLVGHIQTFKDRVGPDTEGIFDEAFWKSLDGVTNALDNVEARTYVDRRCVFFRKPLLESGTLGTKGNTQVVLPHLTESYSSSQDPPEKEFPMCTIRSFPNRIEHTIAWAKEYMFEKCFVKAPQTVNLYLTQPNFMETTLKQGGNQKETLETIRNYLTTERPRTFEDCIAWARMQFETEFTNKIQQLLYNFPKDSETSSGTPFWSGPKRAPDALKFDPNNPTHFGFVVAAANLHAFNFNIKSPGDDKNIYLRELENVIVPDFTPDANVKIQADDKEPDPNAGGGEDEDELQKIISSIPSPSTLSGFQLQPVEFEKDDDSNYHIDFITACSNLRAENYKIEAADRHKTKFIAGKIIPAIATTTALVTGLVVMELYKVIDGKNDIEQYKNGFINLALPFFGFSEPIASPKVVYKGPEGKVTLDKIWDRFEIGDVTLQELLDHFKAKGLTIVMLSSGVSLLYASFHAPAKMKERLGWKLSLLVENISKKPIPEHQKEVIFEMVAEDMDEEDAEVPYIKVRVRMSQHALSDQQVDNELRKMTAFIKQEAMEKAREIEIKANEEFEIEKSKLVRQETDAIDIQYEKKFKQATMSQQITRSTVSNKTRLKVLSARQELLDNIFQEAEKKLADGAKDKAKYQKVLKGLILEGFYALNEPTLQVQARKKDYDVVKKAIDEAAKEYKKEVDQDIEGKLDEANPLPEGSAGGVIILSGSGKIDINNTFETRLELLKDSAAPAVREALFGKNPNRKFFDMPPKRKAEAAVQGGSKAGRSSRVSTPGAATPRSLESTDDVEEDDGPVDEVLERDIDKNIDLFSLDRFQKRHAVREPLPHIFGDRDFSYLDLKKDHQNRPLWIDPQKGRIILESFNPLAEQAQDFLITIAEPLSRPTFMHEYALTTHSLYAAVSVGLSPTDIINTLERFLKTPLPDEIRSFITSCTQSYGKVKLVLKNTKYYVESPDPEMLQMLLKNPVIGPLRVQGTEEITTSAAPKIGGLVIPGTKNAAGVKQANGLSQGAEQQNEQAVNEGDVLATLNEEDDDDQEVTHSFEIADKDVETVQKECLNLGYPVLEEYDFRRDEVNSNLEIDLKPGTQIRPYQEKSLSKMFGNGRAKSGLIVLPCGAGKTLVGITAACTIKKGVIVLCTSSMSVVQWRNEFLKWSNINPDDIVAFTSDSKGSVFTGSTGIIVTTYSMVTQSRARSYDADKMMKFLTGREWGLMLLDEVHVVPANIFRKVTSSIKTHSKLGLTATLLREDDKISDLNFLIGPKLFEANWMELSKQGHIARVQCAEVWCPMPTEFYDEYLRAPSRKKNLLYIMNPRKFQACQYLINYHEARGDKIIVFSDNVYALKAYALKLGKAFIYGGTGQPERLKVLENFQHNPLVNTLFLSKIGDTSLDLPEATCLIQISSHYGSRRQEAQRLGRILRAKRRNDEGFNAFFYSLVSKDTQEMYFSSKRQAFLVDQGYAFKVITQLANIEKTPGLAFATAGERRELLQKVLVENESMEDEDITDDLFHSGSMGRKKKKGPRRTAGTLGELSGGQDMAYIEQNKRVNQGLKKGKGKKDSNAFFKKIGRENARRAAAQ
>Metarhizium_anisopliae_ARSEF_549
MSLTTQGRPFIVVRDQGKKKRQFGNEAVKSHILAARTVANLVKSSLGPRGLDKILISPDGDITVTNDGATILQQMEISNHIAKLLVELSKSQDDEIGDGTTGVVVLAGALLEQAADLIDKGIHPIRIADGYDQACDIAVAELDRIS-DTIDFTKTETNLVKVARTSLGSKISKAHDQFANIAVDAVLSVADLERKDVDFELIKVDGKVGGSLEDTLLVKGVIVDKDFSQMPSEVRDAKIAILTCAFEPPKPKTKHKLEITSVEEFKKLQNYEREKFIEMIQQVKDTGANLAICQWGFDDEANHLLLQNGLPAVRWVGGPEIELIAIATNGRIVPRFEDLKPEKLGSAGVVREMTFGTTREKMLVIEECNTRAVTVFCRGSNKMIIDEAKRSLHDALCVVRNLVRDNRVVYGGGAAEIACSLAVEDAAVKTPGLEQYAMRAFSEALDTVPMTLAENSGLNPISTLAEVKSQQVKAGPGKLGVDCMGR---GNNDMKEAFVIDPLIGKKQQLQLATQLCRMVLKVNNVIVSGS------------GDEEMATATMTVTAVPMPKKKGADLAPESERFLRCCADVANALIEDHESTKD-GKAGRDINLNSLRSKLAKKHKLANIPPLTAIIAAIPEHYKKYILPKLIAKPIRTSSGIAVVAVMCKPHRCPHIAYTGNICVYCPGGPDSDFEYSTQSYTGYEPTSMRAIRARYDPFEQARGRVDQLKSLGHSVDKVEYIIMGGTFMSLPESYREDFISQLHNALSGYQTSKVDEAVEAGEMSNVKCVGITIETRPDYCLQPHLSDMLRYGCTRLEVGVQSLYEDVARDTNRGHTVAAVAETFCLAKDAGFKVVSHMMPDLPNVGMERDIDQFREYFENPAFRTDGLKIYPTLVIRGTGLYELWRTGRYQNYTPNGLIDLVARILALIPPWTRIYRVQRDIPMPLVTSGVENGNLRELALARMKDFGTTCRDVRTREVGINEVKNKIRPNQIELVRRDYTANGGWETFLAYEDPKQDILVALLRLRKCTEKYTYREELIGQPSSMVRELHVYGTAVPVHARDPRKFQHQGFGTLLMEEAERIAREEHGSDKISIISGVGVRSYYKKLGYWLDGPYMSKWLDGRDENGNQMPKGKNPIRPQSEAILEILSTRDFHSTLLSPIFPMPAEIMINQADTLAQMQQLIDTWFNKIDEESSDKVDSSEFDHPTPSQKTPSLETGFQKIAQSLAWAGACYRLVTEAKSD--YLFCNLHRVLTPPASDNEENIDEIHDEPILLYEHFGHLYFDFVGSEAKRQVEAEKAFSLLNCSQVKVQLEKLLEETSDKEQSQPDKESQLMRDLHIALEPEGSY-SLPDLYQWILSTQELLWVSGGPGRGKTLLARGKEEPVTAKLVAAVLKGLILEQQPLDRHSDETRSTRGKYFDDSADDGPGLDDFLHLPSPKVSELAQEKSYRPQRNFLTALREEEKWYAVEPDDLQKLYMAAAYQPLHELSALAELVRDNFERALEARLAP-VRYTSINIDKEAFLAKLSSTNKLLPVPSHEFQSLRGHGDCVRCIAFSADGTQLASGSDDMTVRIWDVRGHTDWIFCLSTWNAVQAVSFAPNGKKLV--AASGQNLYVVLSPDGRSGGEDNKVNIWDSPIGHHIASGSDTGNESSDHVSSLAFSRDGSQLAVASRNCVIDVTDFVTSVAFSPQGPYLASCSPEEQTNVHEVEKEADSFLSYAHRRMDQVNSIAFSHDGQSLASASNDRTVRVYHVPSGKLRRVFGPDGQFIASWDLESNGDHYFPGSYSRRILLSDLELRTYDVQTEQFEGPLIKIARWFS--RTLWFDGISTDYVMTACGAVPSSPVEPETQQPQPLPPGHPYGISYSGEDKNWYIT--WCASAGLDGSSRFNTMASSLLKSKFLADVQSEESSRKPSPQPTHVSLPYSSLPNGNGNRTLRSATVGYVAPEFAGKLEQMNSVKNILQQAGYIPETLIDEQIKWFYEQLGIDDVYFRIETPDAIANHISSLYAAKVAAYSREDKKEEIRLDMEANDHAIYIDTSEPGESNVSGPRYESRLEAKYLDHQGKTKYRVETFRSPAVIGASPSSKATLRCYFVYQCQFAQSPKQTDPKETNIERISDAGFWQKATENTKQIYQEIIELAVNRTGPVIEVFDIEDVAEKRLVVAFRTRTARGMFSALSDLYHYYGVTSSRKYVEQFSNGITVMSIYLKPSSHTDGYFPPLDESIHQITKEISLLYCLPQNKFHNLFAIGALSLQEAVYAHSAWVFVQHFLNRLGPEYASLSDVLDMDDPAQAALLSKLKRRLRTETFTPDYILEIIQTYPELVRLLYASFANVHLGA----KNEQVAVTPAVDVLSDEKLKDKISKTVANEHDEMVMTAFRVFNNAILKTNYFTPTKVALSFRLDPAFLPEVEYPRRLYGMFLVIGAESRGFHLRFRNISRGGIRIVKSRSKEAYGINARNLFDENYGLASTQQRKNKDIPEGGSKGVILLDPKQQDRAQEAFEKYIDSILDLLLPAQTPGIKNKLVDLYGKEEILFMGPDENTADLVNWATEHARARGAPWWKSFFTGKSQKLGGIPHDKYGMTTLSVREYVKGIYRKLELDPATVRKMQTGGPDGDLGSNEILLGNEKWTAIVDGSGVIADPNGLDKDELVRLAKKRAMISEYDMSKVSKDGYRVLCEDTNITLPTGEVITNGTSFRNTYHLRDTGMTDAFVPCGGRPESIDLISVSRLIKDGKSTIPYIVEGANLFITQDAKLRLEAAGCILYKDASANKGGVTSSSLEVLASLSFDDAGFVENMCVDAKGQAPQFYNDYVCEVQAKIRENARLEFEAIWREHEATGVPRSILSDKLSNAITTLDEELQQSDLWGNEKIRHAVLQDALPNLLLQKIGLKTIISRVPESYLRAIFGSFLASRFVYEFGSEPSQFAFFDFMSKRMAQITGQMAQNRHWEQDKEATIYIGNIDERATTATIYEIMLQMGPIHNIHMPRDRVTQNHQGFGFVEFRTPSDAEYAANVMNGIKLFGKSLRVNKASADKQKGADIGAELFIGNLDPMVDEKLLYDTFSRFGPLLSLPKVARDDSGMSKGFGFVSFGDFESSDAAVANLDGQYMLSKEVSVQYAFKKDGKGERHGDEAERELAKQAKKRNIVPEAQALPAFVTQQSQPPQPPPAPHQPPQGGQQPPPVPAGFDPAMIPPPPAGLGAHAMPPMAAHHHA-PPPPNPPHSQARSSVPLPPPPTGLPARPPQSQN-YTNPADFHPGAFRPPSGSPNPPGYPVAPPPGFPAAPPGAPGQQAPPGAGPPGFMPPPGFQPPPGFGRRM-----------------------------------------------------------DYDLVMEDEFDALLDVRRHHDSASKTKYPAKARKVVRELVDDGLIYLPGPEISLEDSDQPRLFRQRRYFFYITGANFEDCTATYEVKHDK-----LTLWIPYVEPRQVLWFGSKPSAAECKRRYDVDEVRYTTQLSGFLRSFAAQPSPVTYILHP--KQA-PDLGHG--SQSQLCLDSSLLLPAMDRARVVKSDYEVAMVRRANNISSAAHRRVAELRLTNEREIEAIIQAVCIASGSRSQAYPIIAGSGANGATLHYGSNNASLGGKQCVVIDAGCEWNCYASDITRTLPLSGAWTPKAAAIHAIVQRMQDECIA--KVEPGAAWREIHLHAASVGMEGLLGLGIKGRAGTIAAFFPHGLGHHVGLDVHDVGGRSKTQLLLPNMIVTVEPGIYFCREDLLEEYYDVGGVRIEDCILVTEDGYENLT-VAPKGDELLDVINMTANFPQFEEETLRLWREVDAFKTQLQLTQGGPRFSFYDGPPFVTGLPHYGHFLTGTLKDIIPRYWSMKGYHVVRRFGWDTHGVPIEYQIDKKFGVSGPDAVRQMGIEKYNAECKAIVMTYAQDWKQIMERLGRWVDMDNDYKAMDPSFMETVWWVFKQLFDKDQVYRAYRIMPYSTALCTPLSLMEAKENEKMTQDPAILVFFPLVGVESTSLVVYTTTPWTLPSNLLIAVHPDFEYLEILDQQSGNQYITMESGLSMLYKDPKKAKYTVIRRLRGKELVGWKYKPLFNYFATAFSDC-FQVIAADYVEAGEGTGLVHQAPAFGQEDYDAALAAGFIGPSRLPPCPVDDKGCFTAEIPEYVGIHVKVADKAIMKDLRPTGRLLVESHIMHVDKFCWRSDTQLIRKAVSSWFIKVENSIPQMMENLQDTSWTPAFVKEKRFANWIANARDWNVSRNRYWGTPIPLWVSDDYEEVVCVGSVAELRRLSGHTGEINDLHRDKIDHITIPSQKGKGVLRRVEEIFDCWFESGAMPYASIHYPFENHDEFHGGFPADFIAEGLDQTRGWFYTLTVLGNKLFGKSPFRNVLVNGMVLAEDGKKMSKSLKNFPDPSHIFERYGSDALRLYLINSPVVKAEPLRFKESGVKEIVSKVLLPLWNSYRFFSEQAALYKKTTGKDFVADITFATGLNNVMDRWVLAECQSLLQFIEQEMRGYRVYTVVPRLLKMIDDLTNWYIRFNRKRLKGAAGLGDTAAALNTLLQVLFTLVTALAPFIPFITEHIYGLLRPFLGDVLASFDTRSVHFLPFPTAQEELFDQLIERKMEALQKVIQLGRVAREKRNITLKTPLLSLVVI-GASQFVSDVDSLKDYIREELNVRDVILTTDEEKYGISLEARVDWPTLGKKLKKNVQIVRMALPSLSQTELRSYQREKKITIQNIELDENDLTIVRIMAKDSTATAWEPAFADDAVILFDTAPHAELLNEGFTREIINRVQRLRKKAGLVPTDDVHMGYTVVSNPEAVDVDAVISSKRDLFESSLRGMLEKMSDDAGSKEIILEEESTVGHLTLKLGLFKIM---------------------------------------------------------------------------------------------------------------------------------------------------------------------PVQELQPHGDP-----------SSGLDAFQECDTVGIRRSACKWNCMVTSIAELPRRINEAFEIATSGRPGPVLIDLPKDITAGILRKAIPTQTCLPSFPSIASQAAKPLMEKQLNTSLGHAAELIK---------------SKGGTELLRELADKCSIPVTTTLQGLGEFDERDEKSLHMLGIHGMAYANMSMREADLIIALGARFDDRVVLNASKFAPNAKAAAAKKRGGIIYFDILPKNINK--------------------------------------------WPLSNYERADSNGLIKPQSVIEELSDLTSRIDKKTIISTGVGRHQMWVAQHYTWREPRSCVTSGGLGTMGFGLPSAIGIAVARPDALVIDIDGDASFNMTLTELSTAAQFNIDVKVIVLNNEEQGMATQWQNLFYEDRYAHTHPRNPDF---------------ESKHNQTPLSWAADRGHEAVVRLLLEKDA------------------DLEAES---------------M------------TPSPLPCVQASE-----PRRPRSDPKVSVN----------IAEGSQSHGRRFQLEMSECVETKTVTTRLTRKFPVFVRDPTPLELDTKEYKPTPPELLDFSYYVPEDDQSQEQDIH----------CDDEKDTALTGSSQPVVPKPQSRQ--------------LVTGAITPTAVKAEPSLHQT-------PLPNRTSRQVSRSPSEYYPRRTRQTRSSVPDSPSSSASQGGAVTPRTSQRPAR-----------SSTSHAESDKLRRSLTQLY--SLYDASCSSGNTAAAGMPPSSRRDVAERPTRFLATPDTSEVANSAMDRSFQR------LRSLNSERPQSLQDSSSAPA--VACDAASPASHTVFSSNVATPPVTDADPE--------------PFGDVD---DSLQHSLRTAIHHRPTIDVVAAQDASLPS------------------PRLSPTLAASQLHS--------------------AEPDDGAQSSFQTSA--SDATMPW--------AEGTQATDDTKALQLTSNSQSTKDRALRRLQLNDDFGPVVLDTQT-------LLEAFDSMKTEMKTFMMYQFLR------RCPRPTLR-----LIADTVNPTLK------------CDFLRQL-------------PLELSYHVLAHLDHRD---------LCVSRHWRNIVDRNETGWKE-------LLDSDGYCMAPGELHKAIVQGWGWQDPVGP------------LDYEHD-----------------LSMQGRLTSSEFELTRAFRSETAPKSRSSKRKRGLNTYSASERSKRRAGTSQESSTTAARDPRVETELKQHK--SEGPLSAANAAAAAVPD--------PQLGLPSLRQLHLFKSIYRR-------HHMIRRSWTSGVAPGHVAFPAHPR--HVITCLQFKIITGSDDTIHIYD-TKTGKLR-KKLEGHEGVWALQYEGNVLVSGSTDRSVRVWDIERGLCQQVFYGHTS-TVRCLQILMPTETSRDLSGQAVQPEKPGSRDSQLRVWRLPEGSRRYIQTGPPAQESDCPYF---IRVLTGHTHSVR-AISAHGDTLVSGSYDSTVRVWRISTGESLHVL-----RGHSQKVYSVVLDHKRNRCISGSMDSLVKIW---------DLATG-ACLNTLEGHTLLVGLL---DLRDERLVSAAADSTLRVWDPENGRCRHTLMAHTG----AITCFQHDGQKVISG---------------SEKTVKMW-DVNTGECVKDLLTDLTGV--------------WQVKFDERRCVAAVQRDQLT------YVEILDFGAIR--------DGQCREELG---------------------RRILLNEVEVGDILDGGV-----------M------------------DSFMLDDEG---------------VRDRIRQAEDFLDPSDPHA--------------RSYRSDIILMLQKNQRRLTVNLDHVRDHNNK------LAQSILDQPFDYLLAFNHALKK--------------IVETVPQARP--------------DQTAKDTVYYCAWAGSFGLNSNPRT--------------LSSHHLNHMVSLEGIVTRCSLIRPKVVRSVHYNEKAGKFHFREYQDQTMTNGVTTSSVYPREDDEGNPLVTEYGFCTYRDHQTVSIQEMPERAPAGQLPRGVDVILDDDLVDRVKPGDRVQIVGIFRTLGNRNANH-NSALFKTMILANNVVLLSSKSIATAAITDTDIRNINKVAKKRNLLELLSQSLAPSIYGHDHIKKAILLMLLGGMEKNLENGTHLRGDINILMIGDPSTAKSQLLRFVLNTAPLAIATTGRGSSGVGLTAAVTTDKETGERRLEAGAMVMADRGVVCIDEFDKMSDVDRVAIHEVMEQQTVTIAKAGIHTSLNARCSVVAAANPIFGQYDPHKDPHKNIALPDSLLSRFDLLFVVTDDIEDTRDRQVSEHVLRMHRYRQHAGVGKPEILSIPF-MKKYIQYAKTIKPILTQDASDRITEIYVGLRNDEMEGNQRRT--SPLTVRTLETIIRLATAHAKARLSSRVEDQDVDEAVEFASSSEDSSDDDANSARSTRSATRAIHPTTRSRTESGRSRGSDTSQSQASASALLSRTQEQLLNSDLFEDD-SAALDAVVSVNRKVSSGDGGAFERAEAALKKLEEANHM---------------------------------------------------------------------------------------------------------R------------------KFDNCVLLT-RVGSFYELYFE---HADEYLLNLKLASKKTNAG----------------P--------------VPM-------------------AGFP--FF-----------------------------QLDRF--LKILVQDLNRHVA--IAEEFPNDAADKVKSGGLMHD---------RRVARIVTPGTLIDEN-------FIDPYANNYVLAIHFADSKETPESAMVEDHGIRVSPPASPMLLGDLSTGHFFTQLPSILSRIGPREVVLDESIESLKDHDIFSIL------AEDRHLITYSPKGSLTDIGDWTPLLESPVPESARKTEVLAGGLVLNYVKGRLQGMTVRLLPPMRH-------------------EGMQIMNIDKNSLRALEIKQTIRDGLFRGSLFHAIRRTVTKSGARLLNEWLSSPSTSLDVINTRQNLVARFIAAEH--LRDSIIMLL-RWSQDSQRLVQKFSLGRGDADDLLALAHTIRATENIVILLQEAAASG-SNAAQNECLSGLLSRIDLTQPLKLARKIKDAIDEEGIVHQHEAEDSETSQMLALAIVATEGSQEDASSLHKSKKKRPTSIKEYYAEDNDAWIMKPGASLKRLHAQWSTLSSSRSTTSFHLSEWTTLGQRLDQARFHIRREEQKVFQSLREQVVRNLVKLRGNAAVLDELDILTSFARLAVEQNLVRPKLNNS---TTHTIIGGRHPTVEGGLVESFVRNDCLVGQPDGLLWLITGPNMAGKSTFLRQNALITILAQIGCYVPASYAELGIVDAIFSRVGSADNLFRDQSTFMVEMLETAQILKQATPRSFVIMDEIGRGTTPEDGTAVSYACLHHLVTVNRCRTLFATHFHGVADLAASVDGG--GPVQLYCTD--EEDDQGGFVYVHKLRKGINRRSHALKVARLAGLPERAMDTATQIL----------EAQGAPSTFSTGAASG------------AIMELVTEIADLGLKLLRRDDSEE---EGDGATKELYAAWTIFIAILLLIAAFFTSYMLQIKKVTAIHETVISIFAGMTVGLILIVTSGDSIRTMINFNYQIFFNLLLPPIILSSGYELHQANFFRNIGTILTFAFAGTFLSAVVIGFILWLYSLIP-GTLKMTFVDAISVGATLSATDPVTILAIFNTYKVDPKLYTIIFGESILNDAIAIVIFETAQKYNKGEASSYGILSFFEGTGIFLLVFFSSLLIGIVVGIGTALLLKFTYLRRYTKIESCLVFLIAYATYFFSQGVHLSGIVSLLFCGITLKHYAYFNMSRRTQLTTKYIFQVISQLSENFIFIYLGLALFTDSALSFQPPLIMITILAVCVARWVAVFPLSKAINWFISYRARRRGVEATEELPYNYQAMLFWAGLRGAVGVALAELLTGDNALALRATVLVVVVLTVIIFGGTTARMLEILGIRTGVVEEIDSDDEFDIETIASGLHAKRSGGGIGYTPRRNGNIVLHNLEE---GRSASYVSGHRSPHLRGNSLNRKNSNRNQDEFERADLLGRSGEDSDFDADIDTSDLPPPARPARHTSSQPCPQTDSAFMSPAGETSQPTPMTATGAIRQLWSAEDPAGLFRQLDEDFIKPHLLLQGDNNKSMPKVNYRAKLAELHALRQSGKKTFDSYRVKDAADLYDEVDEDGYKKIVRDRLNEDDFVVDDNGEGYADDGREDWDRVHRYDSDNDVDELPVRGRSNKAAKNNKGDSQAKRDANDRNISEYFTKGAGKTQPKSKVAKTKDDDNFLADLIKEVDTNIPSPSPRSAKIERSGGRRKSRALSPVV---EPIQKRQKRTDTRLLSPPVASIDSDDGLAPDAADDDVLRFQDGPMSDPAPSSPAAKKAERRAQIKSDSQDDEDDDMMEVAHAGAVHSASVNIAGSRQVKKLLKQDPYPSPTSSSPLKQVSGDAVDSSSWNNLTNKLNVVSSS-TETRSIGKIDYKDAIEADGSLDFFWTDYTEINGSLCLFGKVLNKKTKSYVSCFVKIDNILRKLYFLPRQQRFRDGDSTEETVEMADIYEEVDEIMTKLKVDMYKIKACTRKYAFELPNVPKETQYMKLFYPYTKPQIDA-AAGETYSHVFGANTALFEQFVLWKNIMGPCWLKIQDADFGAIHNASHCKLEVLAEHPNMVSTISESDNLDAPPLTLMSVAIRTAFNAKENKQEILAISARVYDKVSLSDTTPAEKLPCRTFTVIRPHGPSFPFGFDQLVQKRNRGLLVLKKQEVDILSFFLAQVDVADPDVILGHQFEGVDYSVLLSRLREKKIHQWSRLGRLRRREWPASIGKVGGNVFAERQVIAGRLLCDLANDAGKSAMYKCQNWSLTEMCSLYLSGDNRRRDVDNEAALSSWAKEKQGLMDYITHMEADTHFIAALALSVQLLPLTKVLTNLAGNSWARTLTGTRAERNEYILLHEFHRNKYICPDKQSFRGRQKREDENQEEATGEGKKKDKYKGGLVFEPEKGLYDKFVLVMDFNSLYPSIIQEFNICFTTVDRTALADDEDAVPEVPADQDQGILPRLIATLVGRRRQVKALMKDKNATPEQLATWDIKQLALKLTANSMYGCLGYTKSRFYARPLAVLTTYKGREILRSTKELAESKSLQVIYGDTDSVMINANVDSVADAFRVGNEFKRAVNDQYKLLEIDIDNVFRRILLQAKKKYAAINLIEKDGKFVEKMEVKGLDMRRREYCALSKEISKHLLDEILSGDEAEVAITRIHEYLRDIAGKMREQSIPVAKYIIYTQLGKGPTEYPNADSMPQVQVALRDIARGKTIRKGDVVSYIITGDGTSSEPAPKRAYAPADLKSDSNLVPDVEWYLGKQIFPPVERLCANIVGTSTSQLAEQLGLDIRRYSSNQTQQNSSNDDLEIHPLESQIPDEVRFGDCARLSLRCRKCKASTKFEGLVVSPDRVSASGVLCGGCGAVIPTLSVVAQVEHAVRSQTSRYYEGWLVCDDSQCGNRTRQMSVYGTRCLGPKGLARDCLGRMRYEYTEKAIYNQLVYFSSLWDVDKARSKATDTNNSTLSRQGRDTILALAEHNRVRFGTVKGVVDKYLDKCGRQWVAMDTLFAKLGFNKLFAAAMKTDFKFSNLLGTVYCQGNLLFSPDGTHLFSPVGNRVTVFNLVENKSHTLPFAHRKNISRIGLTPRGNLLLTVDEDGQAILTNVPRRIPIYHFSFRSKVTALSFSASGRHFAVGLGRVIEVWHVPSTPDTNADGELEFAPFVRHHRHTGHFDDVRHIEWSSDSRFFLTASKDLTARIWSLDQEEGFSPTVLSGHKQGVLGAWFSEDQETIYTVSKDGAVFEWRYVKPINPKEDEEMGETDDDSDMRWRIVQKHYFMQGSAHVRCAAFHPESNLLVAGFSDGIFGLYEMPDFNNIHKLSISQNDIDFVTINKSGEWLAFGASKLGQLLVWEWQSESYILKQQGHFDSMNSLVYSPDGQRIITTADDGKIKVWDIESGFCIVTFTEHTSGVTACEFAKKGNVLFTASLDGSIRAWDLIRYRNFRTFTAPTRLSFSCMAVDPSGEVVAAGSLDSFDVHIWSVQTGQLLDQMSGHEGPVSALAFSPNGDSLVSGSWDRTARIWSIFSRAQTSEPLQLQADVLDIAIRPDSLQLAISTLDGQLTFWSMADAEQVAGLDGRRDVSGGRKFSDRRTAANVQGTKSFNSIRYSTDGSCLLAGGNSKYICLYSVTTMVLLKKFTVSVNLSLSGTQEFLNSKHLTEAGPVDELDDQGEASDREDRVDRSLPGSKRGGDPSARKKLPAVRVNGIAFSPAGTAFCAASTEGLLIYSLDNTVQFDPFDLNMEITPASTLHVLESEKDYLKALVMAFRLNEAGLIKRVFQAVPPSDIGLVVGDLPTVYVSRLLRFVAAQTEESPHIEFCLLWIKALVDKHGKWLTANRGKVDVELRVVSRAVSKMRDEIRRLADENVYMVDYLLGQAGKEIAMGKGVKMVTGGERMAIDVADGEEDTDDEDEWIGLEMVQISEVKGNKRDNRTAAHTHIRGLGLKSDGFAEKNAAGFVGQVPARESCGVVVDLIRSHKMAGRGVLLAGGPGTGKTALALAVSQELGTKIPFCPIVGSEIYSTEVKKTEVLMENFRRAIGLKVRETKEVYEGEVTELTPEEAENPLGGYGKTISTLLIGLKSAKGQKKLRLDPSIYEAIQKERVTVGDVIYIEANTGACKRVGRSDAYATEFDLEAEEYVPIPKGEVHKKKEIVQDVTLHDLDVANARPQGGQDIMSMMGQLMKPKMTEITEKLRAEINKVVSKYIDQGVAELVPGVLFIDEAHMLDVECFTYLNRALESPIAPIVVLASNRGMCTIRGTDDIVAAHGIPTDFLARLLIIPTAPYQADEIKQIVRIRASTEGVAITDAAIDKISDHGVRISLRYCLQLLTPASILAKANGRSQIDVQDVGECEDLFLDARRSASLLSSEAGRDYISM----VQISEVKGNKRDNRTAAHTHIRGLGLKSDGFAEKNAA-GFVGQVPARESCGVVVDLIRSHKMAGRGVLLAGGPGTGKTALALAISQELGTKIPFCPIVGSEIYSTEVKKTEVLMENFRRAIGLKVRETKEVYEGEVTELTPEEAENPLGGYGKIGLKSAKGQKKLRLDPSIYEAIQKERVTVGDVIYIEANTGACKRVGRSDAYATEFDLEAEE--YVPIPKGEVHKKKEIVQDVTLHDLDVANARPQGGQDIMSPKMTEITEKLRAEINKVVSKYIDQGVAELVPGVLFIDEAHMLDVECFTYLNRALESPIAPIVVLASNRGMCTIRGTDIVAAHGIPTDFLARLLIIPTAPYQAAEIKQIVRIRASTEGVAITDAAIDKISDHGVRISLRYCLQLLTPASILAKANGRSQIDVQDVGECEDLFLDARRSASLLSSEAGR--------DY--------------ISMSLINVRRDVSDAFYRYKMERLQTKVEGKGNGIKTVVVNVSSVAASLARPASYIMKYFGFELGAMTRDDIKDDRWIINGAHEAGKLQDHLDGFINKFVLCKSCKNPETDIKIDNDRILLDCKACGQRTAVDLRLKLSGYILKNQPKKNKKDKAERRAAKKAKQNGTATENGHVSG-GDEGSENGSNENEENGDAVSDHEFNKLQAEAIEDAAVKVKDDEWAVDMSEEAVKARQAQLPGEFKQKLSLNDDDEDGEGGNTVYDEFGTWIQTEAEEKGGIDEVDSINIYLKAKEMGIENKHRTVLVLAQTVFDKDVCVQIPKRAGMLKQIINSERHEKALLGGTERLIGSLAQSNPDFLQQIVKILQLYYHHDLISEEVVTKWGTHASKKYTDKNTSRKIRQAAKPFLEWLAEADEEESDEEEDEMGTKLPEVDPMTRMQVDESVVGHTEIDESLYSRQLYVLGHEAMKRMGASNVLVVGLKGLGVEIAKNIALAGVKSLTLYDPAPVHISDLSSQFFLTPADVGIPRHDVTAPRVAELNAYTPVKIHESTGLDADLSQFDKYQVVVLTNTPLQSQKTIGNYCHSKGIYVIVADTFGLFGSIFCDFGENFTVIDPTGETPLSGIVAGIDEEGLVSALDETRHGLEDGDYVTFSEIEGMEGLNGAEPRKITVKGPYTFSIGDVTGLGQYQRGGMYHQVKMPKPINFKDFTAALKEPEFVVSDFAKFDRPQQLHVGFQALHAFQLSKGRLPNPMDDDDATVLLGAAKLFIKEEKLEVELDEKLLKELSYQARGDLSPMAAFFGGITAQEILKAVSGKFQPIKQWMYFDSLESLPTSTKRSPELCKPLGSRYDGQIAVFGTEYQEKIANLTQFLVGAGAIGCEMLKNWAMMGLGTGPKGKIFVTDMDSIEKSNLNRQFLFRAGDVGNMKSDCAAKAVQRMNPDLVGHIQTFKDRVGPDTEGIFDEAFWESLDGVTNALDNVEARTYVDRRCVFFRKPLLESGTLGTKGNTQVVLPHLTESYSSSQDPPEKEFPMCTIRSFPNRIEHTIAWAKEYMFEKCFVKAPQTVNLYLTQPSFMETTLKQGGNQKETLETIRNYLTTERPRTFEDCIAWARMQFETEFTNKIQQLLYNFPKDSETSSGTPFWSGPKRAPDALKFDPNNPTHFGFVVAAANLHAFNFNIKSPGDDKNIYLRELENVIVPDFTPDANVKIQADDKEPDPNAGGSEDEDELQKIISSIPSPSTLSGFQLQPVEFEKDDDSNHHIDFITACSNLRAENYKIEAADRHKTKFIAGKIIPAIATTTALVTGLVVMELYKVVDGKNDIEQYKNGFINLALPFFGFSEPIASPKVVYKGPEGKVTLDKIWDRFEIGDVTLQELLDHFKAKGLTIVMLSSGVSLLYASFHAPAKMKERLGWKLSQLVENISKKPIPEHQKEVIFEMVAEDMDEEDAEVPYIKVRVRMSQHALSDQQVDNELRKMTAFIKQEAMEKAREIEIKANEEFEIEKSKLVRQETDAIDIQYEKKFKQATMSQQITRSTVSNKTRLKVLSARQELLDDIFQEAQKKLADGAKDKAKYQKVLKGLILEGFYALNEPTLQVQARKKDYDVVKKAIDEAVKEYQKEVGQDIEGKLDEANPLPEGSAGGVIILSGSGKIDINNTFETRLELLKDSAAPAVREALFGKNPNRKFFDMPPKRKAEAAVQGGSKAGRSSRVSTPGAATPRSLESTDDVEEDDGPVDEVLERDIDKNIDLFSLDRFQKRHAVREPLPHIFGDRDFSYLDLKKDHQNRPLWIDPQKGRIILESFNPLAEQAQDFLITIAEPLSRPTFMHEYALTTHSLYAAVSVGLSPTDIINTLERFLKTPLPDEIRSFITSCTQSYGKVKLVLKNTKYYVESPDPEMLQMLLKNPVIGPLRVQGTEEITTSAAPKIGGLVIPGTKNAAGVKQANGLSQGAEQQNEQAVNEGDVLATLNEEDDDDQEVTHSFEIADKDVETVQKECLNLGYPVLEEYDFRRDEVNSNLEIDLKPGTQIRPYQEKSLSKMFGNGRAKSGLIVLPCGAGKTLVGITAACTIKKGVIVLCTSSMSVVQWRNEFLKWSNINPDDIVAFTSDSKGSVFTGSTGIIVTTYSMVTQSRARSYDADKMMKFLTGREWGLMLLDEVHVVPANIFRKVTSSIKTHSKLGLTATLLREDDKISDLNFLIGPKLFEANWMELSKQGHIARVQCAEVWCPMPTEFYDEYLRAPSRKKNLLYIMNPRKFQACQYLINYHEARGDKIIVFSDNVYALKAYALKLGKAFIYGGTGQPERLKVLENFQHNPLVNTLFLSKIGDTSLDLPEATCLIQISSHYGSRRQEAQRLGRILRAKRRNDEGFNAFFYSLVSKDTQEMYFSSKRQAFLVDQGYAFKVITQLANIEKTPGLAFATAGERRELLQKVLVENESMEDEDITDDLFHSGSMGRKKKKGPRRTAGTLGELSGGQDMAYIEQNKRVNQGLKKGKGKKDSNAFFKKIGRENARRAAAQ
>Colletotrichum_fioriniae_PJ7
MSLNIPNAPNANLFKQGYNNYDSEDGAVLRNIDACRAISSTVQTSLGPYGRNKIVINHLQKMILTSDAATILRELDVVHPAAKLLVMASQQQEAEMGDATNLVIVLAGELLKKAEDLLRMGLKTSDIVTGYERAQKFALETLEELSVDKVEDIRSQEELSKAIRTVVASKQNGSEDFLADLVAEAVLAVLPKNPVGFNVDNIRVVKIMGGALEQSRVVKGMVFPKEPDGSIKKAQRAKVGVFSCPIDTSQTETKGTVLLHNAKEMMDFTKGEESHLEAAIKELHDVGIRVVIAGSTVGELALHYLNRFGILVIKILSKFELRRICRVVGATPLARLGAPMPDEMGSIDVVETLEIGGDRVTVFRQENEATRTATLVLRGATQNHLDDVERAVDDGVNVVKAITRDPRLVPGAGATEIQLVERLNALGEKTPGLSQYAIRKYGEAFEVIPRTIAESAGLDATEVLSRLYGAHHKKDDWATGVDVENDDGSGTLDARDEGILDLLVSKSWAIKLATEAARTVLSVDQIIVARRAGGPKPPGPNPNWDEDMATTTVTVTKG---RSKNDNLPPENERFLRCCADVANALIEDHEAIRDPKNPPKDLNLNSLRNKFSRKHKLANIPPLTAIIAAIPEHYKKYILPKLIAKPI-------------------------------PSSPD-----------GLKP-----------------------------------------------------------------------------------------------------------------------------------------------------------------------------------------------------------------------------------------------------------------------------------------------------------------------------------CSA----RPAL-------------------------------GAGSVLLS----------------------------------------------------MARQALGKRKEPQADVPAPVDDEF-GATLEGVLSGSEDDSDYETSESEGEDNGLNGEESEDEEDEED-ILSDEIPSDADDEDNLDKDAGVGDN---DEDDKPNYRVVTGANGEERYEYDEINAEYDSDDSDAQEPVNTIGNIPLSFYDSYPHIGYDINGKKIMRPAAGEALDALLETIELPKGWTGLTDPQTGKPLNLSQDELELLRRVQMNEVPEEGYDPYPEMVHWFTAHEEKMPLSAAPEPKRRFVPSKHEAKRIAKLVKAIKDGHILPYKSAEEKEKEEAEKEEVYYDVWANEEERPPHVMDIPAPKLPPPGYDLSYNPPPEYLPTEAEREEWEKADPEDREKEYMPAKFDSLRKVPAYGEFVKERFERCLDLYLAPRVRKNRLNIDPASLLPKLPRPEELRPFPTSCQTVFRGHEGRVRSSAISPDGEWLASGGDDGTVRLWHLTGRQEWMAKLSLDEAVNAVRWRPNKETFILAAAAGEDLFFAVPPRGADGIDKASRDIIDAGFGYATQNPQPAAAV--TKEHPGKWARPGSKLEAAGVLLKATVRSVIKVINWHRRGDFLSTVSPNGQRSAVAIHTLSKHLTQIPFRKLPGLAQTAQFHPSRPLFFVATQRMIRCYDLQRQELVKVIQPGARWISSFDVHSGGDNIVVGSYDRRLLWHDLDLSNRPYKTMRFHSEAIRAVKYHR-SFPLFADASDDGTLQIFHGKVVTDLMENPTIVPVKMLKGHKIVNKLGVLDVDWHPTEPWCVSAGADGTCILWTMTAAPPRNKMLGQVQAAESSRGPSPQPTHFSLPMASRSNGNGHRVLRSATVGYIAPTFVGKQEQMEQVKELIKNNGWIPEALIEEQVTWFYDELGIDDVYFKIEVPEVIASQITSLYAAKVAAFAREDKREEIRLDMEAHDHAIYIDTSEPGRTSTAGPRYEQRLEAKYLDHVGKTKFRVETFRSPGVLGASPTSKATLRCYFVYQCLFKQSPETTDPHETRLEVIADNGFLQKATNNTKQIYQEIIDLAVNRTGPVIEVFDIEGSPEKRLVIAFRSRTARGLFSALSDLYHYYGVTSSRKYVEQFANGITVMSIYLRPAMNIEGNFPSLDQSIHQITKEISLLYCLPQNKLHSLFTAGELSLQETVYGHCVWVFIQHFLNRLGSEYISLSEILDPKNQAHTALLSKLKRRLRTETFTPDYILEIIQSYPGLVRALYASFASVHLAVGPDFDRHFIAPTPAIEVLSDAKLKERITRDVSNEHEEMVMTAFRVFNNAILKTNYFTPTKVALSFRLDPSFLPEIEYPKRLYGMFLVIGAESRGFHLRFKDIARGGIRIVKSRSKEAYGINARNLFDENYGLASTQQRKNKDIPEGGSKGVILLDPKMQDRAEEAFEKYIDSILDLLLPAQTPGIKNPLVDLYGKEEIIFMGPDENTAELVDWATEHARARGAPWWKSFFTGKSPKLGGIPHDTYGMTTLSVREYVNGIYRKLNLDPSTVKKMQTGGPDGDLGSNEILLSTEKYTSIVDGSGVLVDPNGLDKQELLRLAKSRSMIVNFDMSKLSKDGYRVLVDDNNINLPTGEFISNGTSFRNTYHLRDTGLTDSFVPCGGRPESIDLISVNKIIKDGKSTIPYLVEGANLFITQDAKLRLEEAGCILYKDASANKGGVTSSSLEVLASLSFDDENFVKHMCHDAKGQAPQFYKDYVKSVQTKIQENARLEFEAIWREHEQTGVARSTLSDNLSNAITTLDEELQHSDLWKNEAIRRSVLQDALPNLLLEKIGLDTIIERVPDSYLRAIFGSYLASRFVYQFGSQPSQFAFYDL-----------MAQNRHWEQDKDATIYIGNIDERATPAMVYEVMLQMGPIHNIHMPRDRVTQNHQGFGFVEFRTPGDAEYAANVMNGIKLYGKSLRVNKASADKQKQAEVGAELFVGNLDSMVDEKILYDTFSRFGPLVNLPKVAREDSGNSKGFGFISYADFESADAAIANLHMQYILSKEVSVQYAFKKDGKGERHGDAAERELAAQAKKRNIVPEIQAVPPAFLNGPPPAAAPTAPGFDPANGL----------PVQVPNPPAG-FAPPPRGPAQYNAV-PPPQMGGPGMGRGV-VLPPAPSGLPARPPQSQGAYTNPADFHPGAFRPPSGPPAPQGF-AAPPPNFPMPPPGASGTP----PAPPGFMPPPGFN-PPGFPRRM----NVSRPVSRALRAAPRLRPASPWWRP---LSPSASAAAAGRQLRPFS--DVSAADLQFGQPVHETHPHILKAGEITPGITAQEYHDRRARLAERLPDNAVAVLAAADLKYRSGAVFFPYRQDSNFLYLTGWNEGDSVAVIRKTGKDYGDYEFHLFARPKEPVAEQWMGARNGVQAALDIFNADKADDIARIDRCLPEILKGASRVYTDIPKGSSASNGSSSKLVSDKSWFPSVRIPLYPVINQLRAIKSPAEIANMRRAGQISGRVITDAMRRSWTREKDLHAFLDYRFTADGCDGPAYVPVVAGGRNGLCIHYVVNNNTIPQDEMLLVDAGGEYGTYITDISRTWPASGKFSPAQRDLYEAVLTVQRSSVALCREDANLSLDEIHEHTSAGLLEQLKSLGFGVTSRDVDVLFPHHVGHYVGLDVHDVPGYGRRTPLRKGHCVTIEPGIYVPDTDRWPEHFRGMGVRIEDSICVDETSPYIFTTEAVKEVADIEALRMSIDFPKEEEAVLQRWREIKAFERQLELTQGKPLYTFYDGPPFATGLPHYGHLLASTIKDIIPRYWSMKGFHVERRFGWDTHGLPIEHEIDKKLGISGKAAVMKLGLKNYNAECRSIVMRYSGEWRHTVERLGRWIDFDNDYKTMDPTFMESEWWVFKQLFDKGAVYQGHRVMPYSTALTTALSNFEANQNYQDVSDPAIVISFPLVEDPETHLLAWTTTPWTLPSHLGLATHPDLEYIKILDEKSGKKYILLEKLLGTLYKDVKKAKFKILEKISGKAMLGWKYEPPFNYFYEEYKDVAFRVLNATYITDDSGTGIVHQAPAFGEDDYNVAVAAGIVTENRAPPDPIDDSGHFTGRVSDFAGMHVKEADKHIIKHLKGAGKIVVDSTLKHSYPMCYRSDTPLIYRAVPSWFVRIPEIIPQMLENIKGSHWVPSFVKERRFASWIENARDWNVSRNRYWGTPIPLWVSDDLEERVCIGSVQELRELSGYTGDLSDLHRDSIDHITIPSKMGKGTLRRIEEVFDCWFESGSMPYASQHYPFENVEKFEKSFPGDFIAEGLDQTRGWFYTLLVLGTHLFGKIPFQNCVVNGIVLAEDGKKMSKRLKNYPVPDLVMDKYGSDALRLYLINSPVVRAEPLRFKESGVKEVVQKVLLPLWNSYKFFEGQVTLLKKVEGIDYTWSPKALSNNENVMDRWILASCQSLLQFVNQEMSAYRLYTVVPRLLGLIENTTNWYIKLNRRRLKGENGVEDTQHALNTLFEVIFTLCRGLAPFTPFITDTIYQKLRPFIPKEAEAEDARSVHFLPFPEVRQELFDEVVERRVGRMQRVIDLVRVSRERRAVGLKTPLKTLVVIHRDPQYLQDLESLSSYIKEEMNVRDLVLTSDEAKYNVQYSVTADWPVLGKKLKKDMARVKKALPTLGSDAVKEYSEKKVILVDGIKLEEGDLVVRRGLKEDESSKNLETNSDNDVLTILDAELHVELAHEGLAREIINRVQRLRKKAKLQPTDDIKMEYKVISDPDNIGLEEVFVSQTKVIEKALRRPVDKHEVSEQQKGVIAEEEQEVQHATFLLRLLELMLRTRHAARALKAVSAPRNLTTSSAVAAIQATKKVPSGRTQATSATSPAPEVRDTPAPAFN-ADKSHVQPLQRSTGPEMDESFIGKTGGEIFHEMMLRQGVKHIFGYPGGAILPVFDAIYNSKHFDFILPKHEQGAGHMAEGYARASGKCGVVLVTSGPGATNVITPMQDALSDGTPMVVFCGQVVTSAIGSDAFQEADVTGISRACTKWNVMVKNIAEPPRRINEAFEIATSGRPGPVLVDLPKDVTAGVLRRAIPTETSLPSLPSAASRAAMALLQKQLEQSIKRVADLVNIAKKPIIYAGQGIAQSEGGPEILKELADKFSIPVTTTLHGLGSFDELDEKSLHMLGMHGSAYANMAIQQADLIIALGARFDDRVTLNVAKFAPGAKAAAAEGRGGIVHFEIMPKNINKVVQATEAVEGDVATNLRTLIPHLKPKTMEDRKEWFDKIREWKAKWPMSDYEKAERSGLIKPQTLIEELSNLTADRKETTIIATGVGQHQMWTAQHFRWRHPRTMVTSGGLGTMGYGLPAAIGAKVAKPDALVIDIDGDASFNMTLTELSTAAQFNIGVKVIVLNNEEQGMVTQWQNLFYEDRYAHTHQQNPDFMKLADAMGVQHRRVSKPDEVVDALKWLINSDGPAFLEVVTDKKVPVLPMVPSGSALHEFLTWDGEKDKKRRELMRERTRGLHGMHLRQSSSALLGVNGSPNNMPQTQGPNGSSTTQPSPFGGAAPPLALQRSTSHDARRPSSAPGNKQNLAAGFSTGEQSDSDKRPSVKPLLMRSKSEFGSRPEEVDHSEEEIPHWGARHGFDEYHESPEILAQIANNWYMYWTDKRHETTGKPKATLHKLQDWRMRDRLKTVSAALAVCLNISVEPPDQLKTNPGAKLEAWTDPTTPPPQKALENIGKALQAQYETLAIRTRYKQYLDPSVEETKKFCQSLRRNAKDERVLLHYNGHGVPKPTASGEIWVFNKNYTQYIPVSLYDLQQWLHAPTIYVWDCSEAGNILNNYHRFVEKHEQEEDEAAARDPNYEKTVFQPYIHLAACGVKENLPTNPLLPADLFTACLTTPIEMALWFFVLQNPLKTNLTPERAKKLPGRLQERRTPLGELNWIFTAITDTIAWTTLPRHLFRKFFRQDLMVAALFRNFLLAQRIMSVYGCHPQSFPELPETRQHPLWASWDLAVDMALAQLPMLERKENEGLEYEYQNSTFFTEQLTAFDVYLTRGDALSQRPPEQLPVVLQVLLSQQHRVRALILLGRFLDLGPWAVQLALSIGIFPYVLKLLQSAAAELKPVMIFIWTRILAVDISCQQDLIKDSGYNYFAQILKPSEGLPVVNEAEHKAMCAFILSMLCKDYKPGQHVCNQTDIMTYCLIHLQNQENPLLRQWSCLCISQLWQELPEAKWRGIRENAPAKLSFLTKDPVPEVRAAMVYSMTTFLGIIDLTDEVARIEESIAWTLLDMANDGSPMVRREFLVFLSRFILRFESKFIVAAYEQLQEEREYLLFPPGQDGMDHKMGLHYARKENRNADGTIKPNVHGFAHNTVFSACWKHALMLNVDPHPEVQRDATVIVDHVHQAVMASPVGEHAQSLIDDIRKRAKR-ASTKNHLHLSQRSNAIGSNSLATPPLPSPGLLRRTASLLFLPLFGNDGKADASEPPSPGLHRVQKIK-APELAEAPPEQSDPTAIHANYHIAKEPVSTGFEDRKLGEAPAMPLQSSFLEWSIEYFCEPQMKPSESDEPGSTEYNERLWRRSRNDFILTETQPLKQFAGSHKWNNQLGITNNGSQPAKLTFHQFEDQLAVADDGNTVCVWDWKKHARLSKFSNGNPEGSRISDMKFINEDDQAFLMTGSSDGVLRIYQNYDSDRSINLASSWRALTHMVPSNVNSGMVFDWQQSLGRVLVAGDVRVIRVWSAGAEKCVIDIPARSGSCVTSLTSDQMTGHTVVAGFGDGAVRVFDTRIRPQDSMIKKWKDETDRQWIKSVHLQRGGQRELLSASRNGKVKLWDIRMDRPLHVYQTTRDTLRTASTHEHLPVFAVGTSAHAVKVFNFDGQELSRVEPYSSFLQQNRGSPIAATAFHPHKPILACAARGDYHVNLFTCEKSEPQSLVMALRQFKAPVAYEAQQNALESFLTDFKASPEQTISHALGNITIDEDDFSDD-EVMEDDETRGTRRQA----RSPPGPKYKVMMQKLADRKIDEVLIDLDDLASFESSLGDELQLVHSIEINTKHYVELMSRAVDKLMPQPSEDVTFKDDVLDVLMERRKQRNDNLQRQATEPVDPSIAEDKFPAELTRRYTLVFKPRSETPSHPAKALAVREVKGEQLGHLITIRAIATRVSDVKPIVQVSAYTCDRCGCEIFQPVNDKSYGPLTVCPSEDCKTNQAKGQLHPSSRASKFLPFQEVKVQELAEQVPIGQIPRTLTVLCYGTSVRKVNPGDVVDISGIFLPTPYTGFKAMKAGLLTDTYVEAHHIVQHKKAYSEMIVDPALVRRIDQYRQSGQVYELLAKSIAPEIFGHLDVKKALLLLLIGGVTKEVKDGMKIRGDLNICLMGDPGVAKSQLLKYISKVAPRGVYTSGRGSSGVGLTAAVMRDPVTDEMVLEGGALVLADNGICCIDEFDKMDDNDRTAIHEVMEQQTISISKAGISTTLNARTSILAAANPIYGRYNPRISPVENINLPAALLSRFDIIFLLLDSPTRESDAQLAKHVTYVHMHQRHPDIGTDSVVFSPHEVRSYVAQARTYRPVVPASVSEYIGKTYVRMRSQQKRAEKKGEQFTHTTPRTLLGVVRLAQALARLRFSNEVTHDDVDEALRLVEASKESLAAEAANGRQRLNASSRIYNLVKTLADSGACRADDAEDDELGVELSLRKVKERVIAKGFTEDQWLAALEEYNELDVWQTAGNGTRLVFITSNGAERDE---MAPKSKPPEKKQQSLTNFFQPKTVNGLAAAFQSQSEARTSPPESPD----SSRKRPLEEDTDRGNNGPDKNTKRAKSDQEGKANAADQGKSSFFTPGDKPAAESEPRTGRFAYSQNSDVNEEEDEEDQDPSTKQ-RKEELHKKFVKKLGHPDSMLWRRRREDDNEAAEGEEGEGE--DEDEAPPPPK-AKKGGARANKLTPMEIQFLDIKRKHLDTVLIVEVGYKFRFFGEDARIAAKELSIVCIPGKYRYDEHPSEAHLEKFASASIPVHRLPVHAKRLVAAGHKVGVVRQIETAALKKAGDNRNAPFVRKLTNVYTKGTYIDENGELETGGDGGAPSGGYLLCITETPTKGQGTDEKVDVGIVAVQPTTGDIIYDTFEDGFMRSEIETRLLHISPCEFVIVGDLTKGSDKLIQHLSGSSTNVFGDRSRVERVPRTKTMAAEAYSHVTQFYADKLQQTP-DADASALLERILHLPEPVTICLSAMISHLKEYGLEHVFDLTKNFTSFSARQHMLLNGTTLEALEVYRNATDHSERGSLFWALDKTTTRFGQRLLRKWVGRPLLDVARLEERVAAVQELVDEQSSAKVDRLETLLAGTKTDLERSLIRIYYGKCTRPELLSVLQTLQRIAMQYPTVKSAEATGFTSPLIASAVLSLPQILDLVVSHLDKINPEAARKDDKYNFFRESEQTEDIEDHKMGIVSVEQSLDEHRADAAASLKRKKPVDYVTVSGIEFLIEVPNTDLKSVPASWVKISGTKKLSRFHTPAVVRLIAERDQHREALAAACDAAFSALLRTIADAYQPLRDAVSSLATLDCLLSLSRVAALPGYSKPTFLPSTTKPTISIAQGRHPIAEHTLSDPYIPFTTTLASPSPLAHLITGPNMGGKSSFVRAVALLVLLAQIGSFVPADALSLTLTDAIHVRMGARDNLAAGESTFMVEVTETARILRAATPRSLVILDELGRGTSTHDGAAIAHAVLDHVVRENRCLTLFITHYQNLARLAEGIGEGLVKNVHMRFTATRTEEGDEEITFLYEVGEGVAHRSYGLNVARLARIPRKVIDVASQRSREMEQDVKVRRLRGTARLLAEVFETNPDQLDHLVSNIEQLMISATDIAGTALRLVQRAAEEGDPEGSDGSQKEIFAAWALFISIMLLITAFLTSYFLQERKIEAVHETVISIFAGMTVGLLLLVTSGDSIRNLISFDYQIFFNLLLPPIILASGYELHQANFFRNMGTILTFAFAGTFLSAVVIGLILWLYALTGVESISMSFVDAISVGATLSATDPVTILAIFNSYKVDPKLYTIIFGESILNDAIAIVIFETAQKYKKGDASKLGFLSFFEGIGIFLIVFFGSLLIGVLVGVMTALLLKLTYIRRYPKNESCLVVLIAYATYFFSHGIHMSGIVSLLFCGITLKHYAYFNMSRRTQLTTKFIFQILAQLSENFIFIYLGLALFTDNALQFRPLLIIITVCAVCAARWVAVFPLSRLINWVIRYRARRRGGDVSDELPYNYQAMLFWAGLRGAVGVALAALLTGENSYALKATVLVVVVLTVIIFGGTTARMLEIQGIRTGVVDEIDSDDEFDIESFNGGQYVKRNSTGIGYNPRRNGSLSLDNISSRNGARPTSYVSGSHSPNPRQSSLSRKNS-----EIERSDLLGRSGTDSDLGSDIDTSDLPPPARPRRTSPPGASQATGSSQTEPAAASVAPHHVSATTAIRQLFSAEDAAGLFRQLDEDYIKPTLLLDGGSGPGMPKVDRRSKLAELRALRASGKRAN--YEVEEVDELYEEVDENQYKKIIRDRLDQDDFVVDDNGEGYADDGREEWDRQPQYYSESD-EDMPVRGRPSKASKKQREEDAAKRDANDRDISEYFTKGTNKTQAKPKVAKTKEDDDFLADLLGEVDANIPAPASRSAKRNRSSERRRARVLSPAPETRTRLTKRTKTVDDRLSSPTFDNSAVDDGYLPPMGDDSPAPIDDVPMSDPAPSSPAAKVAQRKAMVKPEPLEDEDDDMMEVAHAGAVTAASVNITGSRPPKKLVKSDPYPTPLSSSPVK-PAAPSVDSSAWNNITDQLNVVSSSPAEARTVGKIDSKDAIEEDGSLNMFWTDYTEVSGSLCLFGKVLNKKTGLYVSCFVKVDNILRKLFFLPRETKVEGGEETGEEVEMMDVYSEIDALMTKMNVGMFKIKPCKRKYAFELPGIPKEAQYLKCLYPYTKPVIDSTTTGDTFSRVFGTNTALFEQFVLWMNIMGPCWLKITDADFGALKNASHCKLEVLVEHPNMISTLSDSDNLDTPPLTLMSIALRTAFNPKANKQEILAISARIYEKASLADPTPAEKLPCRTFTLIRPHGTAFPLGFENMAKDRKRGLIKTFRQESEILMFFLAQLDVVDPDVILGHQLEGVDYSVLLNRLHEKKTHQWSRLGRLKRTQWPASMNKVGGNVFAERQVMAGRLLCDLANDAGKSAMFKCQSWSLTEMCSLYLPGNNRRQDIDNEAALKTWAQSKDGMMNYVSHMEADTHFITALALQVQLLPLTKVLTNLAGNSWARTLTGTRAERNEYILLHEFHRNKYICPDKQTFRGRMAQEENEAEE--GDGKKKDKYKGGLVFEPEKGLYDKFVLVMDFNSLYPSIIQEYNICFTTVDRSTMEQDEEAVPEVPKDQEQGILPRLIATLVGRRKQVKSLMKDKSATPEQLATWDIKQLALKLTANSMYGCLGYTKSRFYARPLAVLTTYKGREILRSTKELAESNQLQVIYGDTDSVMINANVENVSDAFKVGQEFKKAVNERYRLLEIDIDNVFRRILLQAKKKYAAINLVEKDGKFIEKMEVKGLDMKRREYCGLSKEISSKILDEILSGNETEKSISRIHEYLREISGKMREQAIPVQKYIIFTQLGKAPTEYPNADSMPQVQVALREIAKGKNVRRGDVISYVITGDPQSSDPAPKRAYSPPDMKADSGLSPDVEWYLGKQIFPPVERLCANIVGTSSSQLAECLGLDIRRYKSVQDQQQGGGNDVEIHPMESQIPDEVRFAECARLSLRCRACKKTSVFEGLLAQPDRVSASGVLCDSCGATISTLSIVAQLEHALRTQTARYYEGWLVCDDSACGMHTRQMNVYGTRCLGPKGLARDCLGRMRYEYTEKAIYNQLVYYASLWDVDKAKTKASAENGNDIPREHKDKVLAMAEHNRVRFGTVKGVVDKYLDKCGRQWVAMDTLFAKLGFNKLLAAAMKTDFKFSNLLGTVYCQGNLLFSPDGTHLFSPVGNRVTVFDLVNNKSHTLPFAHRKNISRIGLTPRGNLLLSIDEDGQAILTNVLRRIPIYRFSFRSTVTALSFSPSGRHFVVGLGRKIEVWHVPSTPDANAEGELEFAPFVKHHTHTQHFDEVRSIEWSSDSRFFLSTSKDLTARIWSLDREEGFVPTVLSGHKQAVVGAWFSEDQETIYTVSKDGAVFDWKYVGKLVQ--DEDEMVDEDEDDMRWRIVDRHYFMQNSAHVRCATFHPESNLLVAGFSNGTFGLYELPDFNMIHTLNISQNEIDFVTINKSGEWLAFGASKLGQLLVWEWQSESYILKQQGHFDSMNNLVYSPDGQRIVTIADDGKIKVWDTESGFCIVTFTEHTSGVTACEFSKKGNVLFTSSLDGSVRAWDLIRYRNFRTFTAPTRLSWSCMAVDPSGEVVAAGSLDSFDIHIWSVQTGQLLDQLTGHEGPVSALAFTPNGNSLVSGSWDRTARIWSIFNRTQTSEPLQLQADILDIAVRPDSLQLAISTLDGQLSFWSIMDAEQVSGLDGRRDVSGGRKLTDRRTAANVAGTKSFNTIQYSTDGSCLLAGGNSKYICLYSVHTMVLLKKYTVSVNLSLSGTQEFLNSKLLTEAGPGGLIDDQGEASDPEDRRDDSLPGSKR-GDPSARKRMPEVRVSGVAFTPTGTAFCAATTEGLLIYSLDNLMQFDPFDLNMEITPASTLAVLENEKDYLKALVMAFRLNEAGLIKRVFLSIPHTDIALVVQDMPIVYVPRLLRFVAAQTEETPHIEFCLLWVKALVDKHGAWLTQHRGKVDVELRIVARAVSRMRDEIRRLADDNVYMVDYLLGQANEKETTGVKMLDLAAFDAPAKSLAIGDQSDSDGDEWIGLEMVQISEVKGNSRENRTAAHTHIKGLGLKQDGTAEKQAAGFVGQATAREAAGVVVDLIKAHKMAGRGVLLAGGPGTGKTALALAVSQELGTKIPFCPIVGSEIYSTEVKKTEMLMENFRRAIGLKVRETKEVYEGEVTELTPEEAENPLGGYGKTISTLLIGLKSAKGQKKLRLDPSIYEAIQKERVSVGDVVYIEANTGACKRVGRSDAYATEFDLEAEEYVPIPKGEVHKKKEIVQDVTLHDLDVANARPQGGQDIMSMMGQLMKPKMTEITDKLRGEINKVVSKYIDQGVAELVPGVLFIDEAHMLDVECFTYLNRALESPIAPIVILASNRGMATLRGTDDIVAAHGIPADFLTRMLIIPTTPYQADEIKRIVRIRATTEGVPITDAALDKIAEHGVRISLRYCLQLLTPASILSKANGRSQIDVQDVAECEDLFLDSRRSASLLSSESGKGYISMAAPVMTVSESKELKGLNLIAAHSHIRGLGVDGTTLEPRAASQGLVGQEKARKAAAVILQMIKESKIAGRAVLIAGPPSTGKTAIAMGMAQSLGPDVPFTSLASSEIFSLEMSKTEALTQAFRKSIGVRIKEESEIMEGEVVEIQIDRSVTGGAKQGKLTIKTTDMEAVYDMGAKMIDAMTKERVMAGDIISIDKSSGKITKLGRSYARSRDYDAMGVDTKFLQCPDGELQKRKEVVHTVTLHEIDVINSRTQGFLALFSGDTGEIRSEIRDQINTKVGEWKEEGKAEIVPGVLFIDEVHMLDIECFSYINRALEDDLAPIVIMASNRGNSRIRGTDYRSPHGLPLDFLDRVVIIHTNTYSPEEIKQIITIRAQEEEVDVSADALALLTKIGQEAGLRYASNLITTSQLICAKRRAKQVEIADVQRSFSLFYDPSRSVKFVSESEKRLIGNDGAVDFTVTNGH---GDAMELSMSLINVRRDVKDAFYRYKMEKIVTKIEGKGNGIKTVVVNLSSVAQSLARPGAYVIKYFGFELGAQTNVDPADDRWIINGSHNAAKLQDHLDGFINRFVLCKKCKNPETDVNIKDGRILLDCKACGQRSEVDLRLKLSGYILKNQPKKGKKDKAERKAARRAKANGTKE-NGQGSGSGGEGSDNGSNDADD-QDVGSDDELEKMKKEAPEIDQFETQEHEWAVDMSEEAVKARQAQLPGEFKQKLNMDDEDEDGESGSTVYDEFGTWIQDEATAKGSVDKVDSIDIFVKAKELGIETKHRSVLVLVQTIFDENILAQIPKRAGMMKQFVTSERHEKALLGGTERLIGQLAKEHSDIFDKVVKILQLYYNHDLLSEEVAVKWGTKASKKYTDLSTSKKVRKAAEPFIKWLEEASEEESSEEDE-MDKKLPEVDLVTRMQVDDSVVGNTEIDESLYSRQLYVLGHEAMKRMGASNVLVVGLKGLGVEIAKNIALAGVKSLTLYDPGQVALADLSSQFFLHPEDVGKPRDEVTAPRVAELNAYTPVKVHQSSSLGENLSQFDKYQVVVLTSLPLKLQALIGDYCHSKGIYVVAADTFGLFGSIFCDFGADFTVIDPTGEAPLTGIIAGIDEEGLVSALDETRHGLEDGDYVTFSEIEGMEKLNGGEPRKITVKGPYTFSIGDVSGLGQYIRGGLYQQVKMPKKINFKSFSAALKEPEFMISDFAKFDRPQQLHLGFQALHAFVESQGRFPNPLDDTDATVILRSAEAFAKAEGVEVDFDEKLLKELSYQSLGDLNAMAALFGGIAAQEILKAVSGKFQPIQQWMYFDSLESLPTSTARTAELCKPLGTRYDGQIVVFGREYQEKIANLRQFLVGAGAIGCEMLKNWAMIGLGTGPKGQITVTDMDSIEKSNLNRQFLFRPKDVGKMKSDCAAEAVQAMNPDLNGHIVCLKDRVSPETEETFNEEFWGNLDGVTNALDNVEARTYVDRRCVFFRKPLLESGTLGTKGNTQVVLPHLTESYSSSQDPPEKEFPMCTVKSFPNKIEHTIAWSKDHMFENLFVTSPSTVNLYLTQPNYIEGTLKQGGSAKLTLETLRDYLTTDRPRTFEDCVAWARILFEKEFNNKIQQLLHNFPKDSTTSTGTPFWSGPKRAPEPLKFDANNPTHFAFVVAAANLHAFNYNIKSPGTSKDIYLRELDNIIVPEFSPAEGVKIQANDNDPDPNASSFDDNDELQKLISSLPSPNELAGFQLQPVDFEKDDDSNHHIDFITACSNLRAANYKIEQADRHKTKFIAGKIIPAIATTTALVTGLVILELYKVIDGKDDIEQYKNGFINLALPFFGFSEPIASPKVEFKGPNGVVKLDKIWDRFEVNDITLKELLEHFEKQGLTISMLSSGVSLLYASFFPPAKLKDRQNLKLSQLVETVSKKPVPAHQKEVIFEMVAEDVDGEDVEVPYIKMKMAMNQTRRAPKQVGQELRKMTAFIKQEAMEKAREIEIKANEEFAIEKSKLVRQETDSIDGQYEKKFKQAQMSQQITRSTVSNKTRLKVLGARQELLDNIFEDARKKLANATKDKGKYQATLKNLILEGLYALSEPEVVVRARKADFDAVKKAIEEATKEYKKEVGKDTAAKLDESDPLSAESAGGVFVIGGKGKIEINNTFEERLNLLQETGLPAVRETLFGKNPNRRFTDMPPKRKAQGAATGSFKAGKGSVASTPGGATPRSIASDNESVAD--PVSESEDENLEKNVDKFSVEAYLDRPKT-NGHESMTGKRDFSFLQLKPDYQNRPLWIDPAKGRIFLESFNPLAEQAQDFLITIAEPISRPSFVHEYALTTHSLYAAVSVGLSPQDIINTLDRFLKMPLPDSIRKFIEGCTQSFGKVKLVLKNTKYFVESTDPVILQKLLKDSVIGPLRVHGTEEITTIAAPKQGPLVIPGTANAAGVRQAEEQ---KAKGREGEVKEGEVYAALNDDDDDDQEITHAFEIGDEAVETVQKRCLELEYPVLEEYDFRRDEANPNLEIDLRPGTLIRPYQEKSLSKMFGNGRAKSGLIVLPCGAGKTLVGITAACTVKKGVIVLCTSSMSVVQWRNEFLKWSNIKPEDIEAFTSDNKGRIFPGNTGIIVTTYSMVTQTRERSHEAKKMMDFLQTREWGLMLLDEVHVVPANIFRKVTSSIKTHSKLGLTATLLREDDKISDLNFLIGPKLYEANWMELSEQGHIAKVQCAEVWCPMTTEFYDEYLKASARKRALLYIMNPRKFQAAQYLINYHESRGDKIIVFSDNVYALKTYAEKLEKAYIFGGTGQAERMNILQNFQHNPQVNTLFLSKIGDTSLDLPEATCLIQISSHYGSRRQEAQRLGRILRAKRRNDEGFNAFFYSLVSKDTQEMYYSSKRQAFLVDQGYAFKVITQLANIEKTPGLAYAAASERRELLQKVLIENEAGGEDEVIDDLFHSGTMGRAPARAARRTAGLLGDLSGGQDMAYMEQNKRVK--LK--KAKGESSAFFKKIQREKAKR----
>Penicillium_oxalicum_114-2
MSLSLPGPSQQGLFKAGYQSHDAADGAVIRNIEACQAISGTVQTSLGPYGRNKIVINHLQKMILTSDAATILRELDVVHPAAKLLVMASQQQDSEMGDGTNLVIVLAGELLKKAEELIRMGLKTSDIVSGYEKAQNFALKVLEDLEVDRLKDMRSVPELSKALRTVVASKQSGTEDALAALVAEAVLAVLPKNPANFNVDNVRVVKIMGGSLEQSKVVKGMVFGREPDGIIKKAQKAKVGVFSCPIDISQTETKGTVLLKNAEEMVNFTKGEEDRLEAAIKELYDSGLRVVVAGSSVGDLAMHYLNRFNILVIKILSKFELRRLCRVVGATPLARLGAPMPDEMGQIDVVETTEIGGDRVTVFRQEDAVTRTSTIVLRGATQNHLDDIERAIDDGVNAVKAITKDPRLVPGAGATEIQLVERISNFADKTPGLPQHAIRKYAEAFEVIPRTLAESAGLDATEVLSRLYTAHHRANPWTTGVDLEVGDSDGTLDAVDENILDLMAAKSCAIRLASEAARTVLSVDQIIVARQAGGPKPPGPNPNWDEDMATMTMTAPINKKTAKKNNKLIPENERYMRACSDIANALIQEYESQKDISTPRKDINLNKLRGMIAKKHSLATQPPLTAIIAAVPEHYKKYILPKLIAKPIRTSSGIAVVAVMCKPHRCPHIAYTGNICVYCPGGPDSDFEYSTQSYTGYEPTSMRAIRARYDPFEQARGRVDQIKSLGHSVDKVEYIIMGGTFMSLPEDYRDSFISQLHNALSGYQTDNVDEAVLAGEMSNTKCVGITIETRPDYCLDTHLSSMLRYGCTRLEIGVQSLYEDVARDTNRGHTVAAVAETFKLAKDAGFKVVSHMMPDLPNVGMERDLFQFQEYFENPAFRTDGLKIYPTLVIRGTGLYELWRTGRYKNYTPNALIDLVARILALVPPWTRIYRVQRDIPMPLVTSGVENGNLRELALARMKDFGTTCRDVRTREVGINEVKNKIRPSQVELIRRDYAANGGWETFLAYEDPKQDILIGLLRLRKCSATHTFRPEFTGQQTSIVRELHVYGSAVPLHGRDARKFQHRGFGTLLMEEAERIAREEHGSTKISVISGVGVRSYYARLGYTLDGPYMSKMLDPYEGEEE-MARKASKKRKAVTRDVEEEAGDELSADNLDGALSDNNNELSGEEEDSDSEIELIDDFSDEEDEEDEGELDSDELPSDTEP--ETPKLSKSTPADHE-----PNFRIVKDANGNDRYLYDEINPDDNSDYSEADENANTIGDIPLTFYDQYPHIGYDINGKKIMRPAKGEALDALLDSIEVPKGWTGLTDPSTGKPLELSQEELELLKKVQMNESTVDGYNPYEPLVESFSSQLEIMPLSAAPEPKRRFVPSKHEAKRVMKIVKAIREGRILPYRPPEEREEK--DETLINYDLWADEVARPDHIMHIPAPKLPPPGYEESYHPPPEYLPDKKERKEWEQTDPEDREKEFLPNDFGSLRRVPGYENFVQEKFERCLDLYLAPRVRRSKLNIDPESLLPKLPSPEELKPFPTTCATVFRGHKGRVRSLNVDPTGIWLATGGDDGTVRVWEITGRQLWSAKLSDEDAVNVVRWRPGKDAVVLAAAAGDDLFLIVPPLIAPEIEKASLDLLDAGWGYAASNPAPSAADALKKNNPPQWIRPSSELADAGVCAVIPLRYVAKSISWHRRGDYFVTVCSGASSVAISIHTVSKHLTQYPFRRRGGPPQTAHFHPSKPILFVANQRSIRGYDLSRQLLVKIVQPGARWISSFDIHPGGDNIIVGSYDRRLLWHDLDLSQRPYKTLRYHRKAIRAVKFHPGRYPLFADASDDGSLQIFHGSVTGDMLSNASIVPLKVLRGHKITGELGVLDIDWHPREAWCVSAGADGTCRLWMMFQRFPHNKHLDHVV-NGVPRQPSPQPTHLGIPGTP---GTPHRVLSEEDPGYIAETFEGKQKQMEQVMDQLEEKGFFPSDFVMSETTWFYNMLGIDDTYFQTESVENIVTQILSLYAAKVAAYARDDKQLEIRLDKEAEDHAVYIDTSRPGVSTVNGPRYEQRIDEKYINTSKGADYRVETFRSPTTL--PGDDGQQLRCYFVYKCQFANP--NPDPNETNIEIIGEKRFLQKATPNTKAIYQEIISTAVGRHGPVIEMFEIEGSREKRLVIAYRQGSAMGLFSALSDLYHYYRLTSSRKYLENFSNGITVISLYLRPSASPSAKFPPIEASIHQIMKEASLLYCIPQNRFQHHFATGRLSLQETIYAHCAWVFVQQFLNRLGSEYTSLLALLDSNNSVHAELLSKIKKRLRTETFTADYIFEIINSYPELIHKLYLGFANTHYVQTTE-TGDDFLPTLSYEVLDDKKLKQLIRNTAANEHDEMVMNSFRVFNNSVLKTNFFTPTKVALSFRLKPDFLPEHEYPQPLYGMFLVISSEFRGFHLRFRDIARGGIRIVKSRNKEAYSINARSLFDENYNLANTQQRKNKDIPEGGAKGVILLDVNHQDKARVAFEKYIDSIMDLLLPPVSPGIKDPIVDLHGKDEILFMGPDENTAELVDWATEHARARGAPWWKSFFTGKSPKLGGIPHDTYGMTTLSVRQYVLGIYRKLGIDPSTMRKLQTGGPDGDLGSNEILLSNEKYVGIVDGSGVLVDPNGLDHAELIRLAKKRVMISEFDLSKLSPAGYRVLVDEKNIKLPSGEVVHNGMVFRNTFHLREGEQFDVFVPCGGRPESIDLSTVGKLIQENKTTIPYIVEGANLFITQDSKLRLEKAGCVLFKDASANKGGVTSSSLEVLASLSFNDEEFVQNMCVREDGTVPEFYQAYVKQVQEIIKENAELEFEAIWREHEQTGVLRSVLSDRLSVAITKLDEELQQTALWDNIVLRRSVLSDALPNLLLKKIGLDLILERVPENYLRAIFGSHLASRFVYKYGNQPSHFSFFDFMTGRIAQIQSSMSGARHWEQDKEATVYIGNLDERATDSLVWELMLQAGRIVNVHLPKDRVTQTHQGYGFVEYISEEDAEYASRIMNGIRLYGKPIRVNKASADKQKSVEIGAELFIGNLDPMVSEQILYDTFSRFGTLTNLPKVARDDNNLSKGYGFVSFADFESSDAAITNMNGQYLMNKQVSVQYAYKKDGKGERHGDEAERTLAAQARKHNVRPPTQQVPPQFATGAAASAPPTGPGAPPAATL------NGERPISTGPQPDLGRGMPMPMPMNYQNVPPPPPSGPPAS-----SLTNPPPGLPARPPPSQAGYGGPQAYIPPAYNPQAAFPAPPGF--APP-GF-APPPGGPVAPGAPPTLPPGF-QPPGY----GVGR-MYIGNLDERATDSLVWELMLQAGRIVNVHLPKDHQGYGFVEYISEEDAEYAGIRLYGKPIRVNKASADKQKSVLFIGNLDPMVSEQILYDTFSRFGTLT--------NLPKVARDDNNLSKGY----GFVSFADFESSDAAITNMN-----GQYLMNKQVSVQYAYKKDGKGERHGDEAERTLAAQARKHNVRPPTQQVPQFATGAAA-------------------------SAPPTGPGAPPAATLNGEAARPISTGPQTPDLGMGRGMPMPMP------------MNYQ----------------------------------------------------NVPPPPPQQGRLSGPP-------------ASSLTNPPPGLPARPPPSQAGYGGPQAYIPPAY--NGTGPQAAFPPPAGVPVPPPGFAPPGFPPGGPVAPGAPPTLPPGFQPP----------GYGVGR-----------------------------MSIDFPAEEELILKRWREIDAFQRQVELSRGKKPYTFYDGPPFATGLPHYGHLLASTIKDIIPRYWAMKGHYVERRFGWDTHGVPVEYEIDKKLGMSGLEAVEKLGIAKYNEECRAIVMRFAEEWRQTIERLGRWIDFDNDYKTMNTSFMESVWWVFKQLFDKGLVYRGFRVMPYSTALNTPLSNFEAQQNYKDVQDPAVVVTFPLLDDPETCLLAWTTTPWTLPSHTGLCAHPDFEYVKIYDEATKKNYILLESLLRTIYKDPKKAKFKIVERIKGADMLGWKYEPLFKYYYDEFKDHGFRVVNDRYVTAEDGVGIVHQAPAFGEDDYQVAVNHGVINETRLPPNPVDAQGCFTSKVSDFAGQNVKEADKAIIKYLKGTGRLLVDSQITHSYPFCWRSDTPLIYRAVPSWFVKIEPIIPQMLEGIEESHWVPSSVKDKRFASWIKNARDWNISRNRFWGTPLPLWVSEDFKEIVAVGSVEELKELSGYTGELNDIHRDKVDHITIPSKQGKGELRRVSEVFDCWFESGSMPYASQHYPFENKDQFENSFPGDFIAEGLDQTRGWFYTLTVLGTHLFGKLPFKNCVVNGIVLAEDGKKMSKRLKNYPDPTLIMDRYGSDALRLYLINSPVVRAEPLRFKEAGVKEIVSKVLLPLWNSYKFFEGQVALLKKSSDVDFMFDPKAEATNTNVMDRWILASCQSLLIFVNQEMAGYRLYTVVPRLLGLIENTTNWYIRFNRKRLKGENGVDDTLHALNTLFEVLYTLVRGLAPFTPFLTDNIYQRLLPHIPEALRAEDSRSVHFLSFPEPRQELFDDVVERRVARMQKVIELGRISRERKSIALKTPLKSLVVIHQDQQYLDDVKSLEGYILEELNVLDLVLSSDEAKYNVQYSVNADWPTLGKKLKKDVQKVKKALPSLSSDDVKKYVEEKKIVVDGIELVEGDLVVKRGIKEDSSSSGMETNTDADVMTILDANLYPELAHQGIGREIINRLQRLRKKAGLVPTDEVKMEYVVLSDPDNIGLGEAFKSQSQAIAKAVRRPLDERSLSGDEEGTIAQEDQEVQNATFLLRLVKLMMPLRPSRTALRAIHSRRSFTTSLVASAASPHRSSPQKRAQSTA-TATA-DSRPAPSPAFNEPHRNEVSPLQNRQLPELDDSMVGMSGGEIFHEMMLRLGVKQIFGYPGGAILPVFDAIYNSKHFDFVLPKHEQGAGHMAQGYARASGKPGVVLVTSGPGATNVITPMQDALSDGTPMVVFCGQVPTSAIGTDSFQEADVIGISRACTKWNVMVKSVGELPRRIQEAFEIATSGRPGPVLVDLPKDVTAGILRNPIPTQSTIPSLPSAATVAARELGKKQLEQTISRVARLVNVAEKPVLYVGQGLLARPDGPEILKEFAEKAKIPVTTTLQGLGGFDELDPKSLHMLGMHGSAYANMAMQEADLIIAVGARFDDRVTGSIPKFAPQAKAAAAEGRGGIVHFEIMPKNINKVVQATEAVEGDCADNLRMLLPHVNA--VAERPEWFEQINDWKARFPLSLYERQTPEATIKPQAVIEKLSDLTAHMKDKTIITTGVGQHQMWAAQHFRWRHPRTMITSGGLGTMGFGLPSAIGAKVARPDCLVVDIDGDASFNMTLTELSTAAQFNIGVKVLLMNNEEQGMVTQWQNLFYEDRYSHTHQQNPDFVPLARSMRVAAERVSKASDLEAKLKWLIDQPGPALLEVITARKVPVLPMVPSGRGLHEFLVYDEAKEIERKAMMKTRNAPVNMM---RDPTGDEPRRPTRSRVAFGPEETTIPPAPLSGHHRSFTSVEQMSSSLAQPSRPTSSGGENAGNSQAELPRRPSARG-SENGRPAMLRARSDYGPSTVTFDKSGDEEEDFAMRHGWQEEYTSSEYLKILHSNFYMYFTEKRHETNGIPRDPDWPTQEWRMKDRLKTVSAALAICLNIGVDPPDVVKANPTSKLECWVDPTSGAQNKIMEQIGKKLQEQYETLSLRTRYKQYLDPSVDETKKFCMSLRRNAKDERVLLHYNGHGVPLPTASGEIWVFNKNYTQYIPVPLYDLQSWLAGPSLFVFDVSHAGNIVHNFHNFVEKHEKENAEVKKRDPNAVVQNYSDCILLAACQKDESLPTNPDLPADLFTCCLTTPIEIALRFFILQNPLKTDLSIDEFR-VPGRLQDRRSPLGELNWIFTAITDTIAWNTLPRALFKKLFRQDLMVAALFRNFLLSERIMRTYKCHPISSPELPKTHNHALWKSWDLAVEMVLSQLPALIDHEEGRRQYEYQHSLFFAEQLTAFEVYLSSG-PTEKNPPDQLPIVLQVLLSQAHRLRALILLSKFLDLGPWAVHLALSIGIFPYVVKLLQSAAQELKPVMVFIWARIMAVDNTVQMDLLKDNGIHYFISILNPSSPIPVGNASEHRAMCAFIVSLFCKNYPQGQNVCLSGDLFDSCLKHLGDVENPLLRQWSCLCLSMLWRDFPEAKWMGIRCAATTRLCELNFDPVPEVRAAMLHAVTTFLGIPDLTDQVAQIEESLAMAVLPMAADGSVLVRKELAVFFSTFVKRHQNKFVVAAYDEMQDEKRSLIQRL------HRETSHAPQLDTGNDETISESKQISLSRNTTFGTVWKQVLILSVDPHPDIAQDAGVIVDFIHLALLESPMATLADKIRIEILDLTNRQRYQAQERTETKKSASPSPPSSNIAPAKQEGSFRRTASVAANLAFGGSATSSENSPSPTSKSRMPRGRAPPE-WTRPPEVNDHVAPANAYHQAPIPISRGFRSRKSDETPSIPLKSRFLDWSTEYFREPQMKPNEPDEPGSADYNERLWRRGRNEKIISETQPLKVKAGTSRWDNSITLLSNSSQPLKMCFHQFEDHLAVADDRDTIAIWDWQNHKRLNQFSNGNPVGSKINEVRYINEDDQALLLTGSSDGVLKLFRQYESSKKIEVVTAFRALPELIPSNRNAGLVLDWQQGQGKALVAGDVKVIRVWNAATEVCTNDIPARSGSCITSLTSDQVAGNIFVAGFGDGAVRVFDQRLKPTTSMVKVWREH--KQWITNVHMQRGGLRELISGSRNGEIRLWDLRMNSSLSTIFATKDTLRTLSVHEHAPVFSMGTNRHEVKTYNVDGTYLSSYEPYSSFLQHNRSSPIAGTAFHPHRTMLACAALNDHHINLVSC---------MALLQYQAPVDYAAQLDGFKDFLQHFKTTSEAAATEALEDLNIDGNRSSDEYDFMDDVEDERTETRGATR-RREPKLKYMQILQDIANREASNIVIELDDLDVYEKTLTEELKLVDSIQKNTKRYIDVFSQAVDAVMPKETKEITFKDDVLDVIMSQREKRNETQQMQSEADMDAAPIASLFPPELTRRYTLNFKPLTSSSDRAGKALAVRNVRGEHLGTLITVRGITTRVSDVKPAVQINAYTCDVCGCEVFQPVTTKQFMPLSECLSEDCKKNNTKGQLFLSTRASKFVPFQEVKIQEMADQVPVGHIPRTMTVHCHGAQTRQLNPGDVVDIAGIFLPTPYTGFRAIRAGLLTDTYLEAQNITQHKKAYNEIGMDARTLRKIEQYQNSGNMYEYLSRSIAPEIFGHLDVKKALLLLLIGGVTKEMGDGMHIRGDINICLMGDPGVAKSQLLRYITKVAPRGVYTTGRGSSGVGLTAAVMRDPVTDEMMLEGGALVLADNGICCIDEFDKMDDSDRTAIHEVMEQQTISISKAGITTTLNARTSILAAANPLYGRYNPRISPVENINLPAALLSRFDVMFLLLDTPSREVDEELANHVTYVHMHNKHPETEDAGVMFTPHEVRQYIAKARTYRPVVPTSVSDYMVGAYVAMRKRQKKDEARKQQFSHVTPRTLLGIVRLSQALARLRFSEEVVREDVDEALRLIEVSKASLYND-GESGADHTPSSKIYTLIRTLRESGAAAIGDDEDNA----LSVRRIRERVLAKGFTEDQLTTTLQEYSELNVWQIVGNGSRLVFFD-GDDEMHG---MSTSSPSLKRKQATISSFFTQKPSPKNLVRPEPPSEKILATSSPQGSVSEPNHEIPGQEDDEEEEDAIVRPAKRARSNRLKPVDNVVESLAQTSQPSQPQPSSSQ-RTDIFKFQSSVAPTN--NGDDPDEAMRREEKERLHQKFVKKLGGPDCLIGRSMT----SDPTGGAAEAED-EEDDEPAPPTKGKGAAKKGGKLTPMEKQVIEIKRKHMDTVLVIEVGYKFRFFGEDARIAAKELGIVCIPGKMRFDEHPSEAHLDRFASASIPVHRLHVHVKRLVTAGHKVGVVRQVETAALKAAGDNRNAPFVRKLTNLYTKGTYIDDIEGLDGAMGGASPATGFMLCMMETNAKGWGNDERVHVGIVAVQPATGDVIYDDFEDGFMRSEIETRLLHIAPCEILIVGEMSKASEKLVRHLSGSKMNVFGDAVRLERTSKKKTAAAEAHSHVTSFYAGKMKDTGEDAKAVRLLQNVLGLPEHVTVCLSAMIEHMTEYGLEHVFDLTKYFQPFSARSHMLLNGNTLVSLEIYQNQNDFSAKGSLFWTLDRTQTRFGQRLLRRWVGRPLLDKVRLEERTGAVEELTDPARTVMVERIRSLLGKIKSDLEKSLIRIYYGKCTRPELLTVLQTMQTIAMEFADVKSPADSGFESSLVSDAIASLPVILKDVVRFLDKINLHAARNDDKYSFFREEEETEEISEEKLGIASIEHELQEHLTVAGERIQRKG-VKYATVAGIEYLIEIENNSIKKVPASWIKVSGTKRVSRFHTPEVVQLIRQRDQHKEALAAACDKAFATLLADIAVQYQSFRDCVQSLATLDCLLSLATIAQQPGYVKPEFTE---QPCLHVEQGRHPMVERILTDSYVPNDTHLDQDGTRALLVTGPNMGGKSSFVRQVALIAIMGQIGSYVPAASAKLGLLDAVFTRMGAFDNMLAGESTFMVELSETADILKQATPRSLVILDELGRGTSTHDGVAIAQAVLDYMVRNIRSLTLFITHYQHLSRMVRSFPNGELRNVHMRFTESDEKDGDENITFLYEVAEGVAHRSYGLNVARLAHLPSTVLELAKAKSSELEDTIKRKRLAALVQVVSKVVTCGDVLLERLIASVEQLM--ATQLMGEALNLVRRAAEDTDPDESPAGSKEITSSWALFIMIMLLMFALFTSYILQQRKIQAVHETVLSIFAGMFVGLIIRLSSKSNLQDSVAFDYQFFFNLLLPPIILASGYELHQANFFRHIGTILTFAFAGTFISSIVLGLVLYLWTRIPLDGLNISFLEALSVGATLSATDPVTILAIFNLYKVEPKLYTIIFGEALLNDAIAIVLFETAQKYAEHDAGSLTFLKVFEAAGLFLLVFCGSMMVGVIVGIATALGLKYTLVRRMPKIESCLIVLIAYASYFFSNGVRLSGIVSLLFCGITLKHYAYYNMSRRTQLTTKYLFQVMAQLSENFIFIYLGLDLFVESNLHFNPLFILVSVFGICLARYLAVFPLSKALNWFIRYRARRRGIEVADELPFAYQAMLFWAGLRGAVGVALAAGLTGVNAPTLRATILVVVVLTVIIFGGTTARMLEILGIRTGVAEEIDSDDEFDIEVTNGGTYYKRADTALGYTPRNEPGIALDGVSQPARGGLDSYSTGNNSPALPKDASSKRDR--SSTALNSGAGIGGGGSDDDLEFDLDLDDLPPAAGASRQTSSHPSTGAHTPSPHHASASVSPARISAREALRELWQASDHAAWFRQLDEDYIKPKLLLDQHKGPGM--SSAREKLAELRALRAAGKKRLSTYEIEDQGDIYDEVDDDGYKKVIRSRLDQDDFVVDDNGAGYADDGREVWNERTAYDSD-ESDELPARG---KAAKRKREEEKQRKEKINNGISKYFNSGNAASAPKPKPVATAEDEAFMKDLLGEVDTNIISNSIPTRNLVKSETRRKVRVLSPPISERRTRDHIDNKSENDIPSSPMKDQSADDGPLPQADD------DDIDMGDPMPSSPISKAVERKTIATAEESDDEDIDMMDVAEASNVKTSSVNMTGSRPPPKL-KKEILPTPASSSPVK-MAAEVMDAS-WNDIQSKLNVVSSPAPEMRSFGKVRAQDVVEEDGTLRMFWLDYTEVNGSLCLFGKVKNKQTGSFVSAFVKIDNILRKLYFLPREYRHKQGRQTDDEVEMEDVYEEVDGLMSRMRVGMHKIKPCTRKYAFEMPGVPRETEYLKLLYPYDKPALPMETKGETYSHVFGTNTSLFEQFVLWKNIMGPCWLKIEEADFSAVNNASWCKFECQAPKPALISPVPETENLDTPPLTLMSLSFRHQLNVKDNKQEILMASARVYENVSLTDTTPAEKLPCKTFTVMRPAGPSYPIHFEAETKKQ-RGTFMLEKSEQFLLSKFLALFEKMDPDVIMGHQLQDVDLGILLNRMREKKTPGWHRIGRLRRNEWPKL-NRGGGGFFIERQLIAGRLLCDVSNDMGKSLMMKCQSWSLSEMCQLYLGEGNNRQELDVEAALKTWASSKDGLMNLVNHCDTDTYFVAALVLRLQMLPLTKVLTNIAGNSWARTLSGTRAERNEYILLHEFHRNKYICPDKYSSLQKAEEKLLEDDDDAADKKKKDKYKGGLVFEPEKGLYDRFVLVMDFNSLYPSIIQEYNICFTTVDRQATSENDEEVPDVSSDQEQGILPRLIATLVGRRREVKKLMKDKRATPEQLALWDTKQLAFKLTANSMYGCLGYTQSRFYARPLAMLTTFKGREILRSTKELAESKQLRVIYGDTDSVMINTNMDTISDAIKVGEDFKRTVNERYRLLEIDIDNIFRRLLLHAKKKYAAVNLTEVDGKYVETLEVKGLDMKRREYCALSKEASQRLLNEILSGEDQEVVLNKVHDYLRELAEKMKEFAVPVQKYVIYTKLSKSPDQYPNKETMPPAQVALRDIARGKTIRPGDVISYIVSGDATSSLPPAKRSYSPQDLKPSSGLKPDVEFYLLKQIFPPIERLCAPIPGTDAVRLAECLGLDARKYQINTSSS-TRQQDSEIYPLESQIPDSVRFANSVRLTLQCRFCKEQSVFEGLANSPQMCSANGVICPNCQKPFSVLTITAQLETQIREQTARYYEGWLVCDDSACGNRTRQISVYGHRCLGPRGRAEGCLGRMAYEYSEKQMYNQLLYFAGLWDVDKAKAGAAKE-----TGEKKDSIAALAEFNRVRFGTIKSVVDGYLKKCGRQWVEMDTLF---RFMIQQ---MKTDYKFSNLLGTVYRKGNLLFTPDGTCLLSPVGNRVSVFDLVHNTSYTLPFAHRKNIIRLDLTPRGNLLLTVDEDGRAILTNFNRRISIHHFTFKGKVSALKFSPSGRHFAVAVGRRLQLWQTPSTPGTETNGEIEFAPFVLHRDLAGHFDEIQNIEWSSDSRFLLTASKDLTARVWSLDPEDGFEPTTLTGHRYGVVGAWFDANQELIYTVSQDGALFRWEYLTKKD------LETGEDIASARWRITKKNFFMQNDAKVNCAAFHAKSNLLVVGFSNGLFGLYDLPEFNTIHLLSVSQSNIDVVTINQSGEWLAFGSSKFGQLLVWEWQSESYILKQQGHLDSMNAIAYSPDGQKIVTTADDGKVKVWDVKSGFCIVTFTEHQGGVTACQFAKKGNVLFTASLDGSIRAWDLIRYRNFRTFTAPTRLSFSSLAVDPSGEVVCAGSLDDFDIHVWSVQTGQYLDQLSGHEAPVSDLAFAADGNHLVSGSWDHTVRVWSIFGRAQTSEPLQLQSDVLSVSFRPDGLQIAASTLDGQLSFWNVFEAVQEGGLDGRRDVSGGRKLSDRRTAANSAGTKSFNRITYSADGSCILAAGNSKYICLYDVTTGSLIKKFTVSVNTSLDGTQEYLNSGDLTEAGPRGLIDESGEMSDKEDRIDRSLPGAHR-GDPGVRSVRPEVRVTSVDFAPSGRSFCAASTEGLLIYSLDTDFVFDPYDLDITITPSTILATLDDDNTFLKALIMAFRLNESKLLRAVYEAIPPSDIPHVVRSVPTVYLPRLLRFVAHAADETPHLEFNLMWIESLFSCHGRYLKDNSGTFAPELRAVQRAVDEIRENLKRLTEKNVYDLNYLLSKPADKKPST----SLLTLDNGDVDGADDQEASDEEGSWVGLEMVQISEVKGNSRENRTAAHTHIKGLGLRSDGTSEVTGDGFVGQAAAREACGVVVDLIKAKKMAGRAVLLAGGPGTGKTALALAVSQELGTKVPFCPIVGSEIYSAEVKKTEALMENFRRAIGLRVRETKEVYEGEVTELTPEETENPLGGYGRTISHLIIGLKSAKGTKKLRLDPSIYEAIQKERVTVGDVIYIEANTGACKRVGRSDAYATEFDLEAEEYVPVPKGEVHKKKEIVQDVTLHDLDVANARPQGGQDVMSMMGQLMKPKKTEITEKLRQEINKVVNRYIDQGVAELVPGVLFIDEVHMLDIECFTYLNRALESSISPIVILASNRGHTVIRGTDGISAAHGIPPDLLARLLIIPTTPYSADEIKTIIRLRAKTEGLNVTEPALDKFAEHGSKVSLRYALQLLTPASILARVNGRSGIEVADVAECEDLFLDAKRSAMIV-NQDSSKFLQMAVPISTVAESKELRGLNLIAAHSHIRGLGVDADSLQPRGASQGLVGQEKARKAAAVILQMVKEGKIAGRAVLIAGPPSTGKTAIAMGMAQSLGSDVPFTMLASSEIFSMEMSKTEALTQAFRKSIGVRIKEESEIIEGEVVEIQIDRSVTGGNKQGKLTIKTTDMETIYDMGTKMIDSMTKERVMAGDVISIDKSSGKITKLGRSYARSRDYDAMGADTKFVQCPEGELQVRKEIVHTVSLHEIDVINSRSQGFLALFSGDTGEIRSEVRDQINTKVAEWKEEGKAEIIPGVLFIDEVHMLDIECFSYINRALEAELAPIVIMASNRGQAKIRGTTYTSPHGLPLDFLDRVVIVSTQPYSADEIRQILAIRAQEEEIDVSPDALALLTKIGQESNLRYASNIITTSHLLSQKRKAKEVSIEDVQRSFRLFYDPGRSVKFVNQYEQRFIGDQGAVNFS---AA-ANSDAMEISMATVNIRRDVTDPFYRYKMEKIQSKIEGKGNGIKTVIVNLPSVAHSLSRPPSYVIKYFGFELGAQANAKPSDDRWIINGAHDASKLQDYLDGFISKFVLCKKCKNPETDVNIKDEKITLDCKACGQRTDVDPRLKLSTFIVRNNPKGGKKEKKDKKARRQKKEKSAA--NGEDASPGDSNSENGSSNGDA-EDAGSDDETRRIKAEAENIEVKEIKDDDWAFDVSEEAVKARAKELPSDLKRSLVL--EDEDDEDGPSSYEQLGSWIVETAEEKGGVTEVSDIDIYKKAKDFGIETKHKTVAVLAQSIFDDNIAKQVEDRASLLAKMITSERHEKAFLGGTERFVG---QDRPALISQVPAILLAYYQNDLVSEETLKAWGSKASKKYVDIATSKKIRKAAQPFLEWLETAESDDEEESDEEM--------TDATMEVENPQQTQGEIDESLYSRQLYVLGHEAMKRMGSSNVLVVGLKGLGVEIAKNIALAGVKSLTLYDPAPVAIADLSSQFFLQPQDVGKPRAEVTAPRVAELNSYVPVKIHEGTNLVGDLEQLKRYQAVVLTQTPLKEQLAIADFCHQHGIYVTITDTFGLFGYIFNDFGKKFTVGDPTGEEPVSGIVAGIAEDGLVSALDETRHGLEDGDFVTFTEVKGMDGLNNSAPRKVTVKGPYTFSIGDVSGLGSYQGGGLFTQVKMPKFVDFQPLSEQIKKPEILVSDFAKFDRPAQLHVGIQALHKFENHDGQFPRPHNDSDAKEVMKLANDIVAAGDEKIELDEKIITELSYQARGDLNPLAAFFGGIAAQEVLKAVSGKFMPVHQWMYFDSLESLPSSVTRSEENCKPTGTRYDGQIAVFGKEYQEKLSNVTQFLVGAGAIGCETLKNWAMMGLGTGPKGRIFVTDMDQIEKSNLNRQFLFRSKDVGRLKSECASAAVQAMNPDLKDKIVTLRDRVGADTEHIFNEDFWNGLDGVTNALDNVDARTYVDRRCVFFRKPLLESGTLGTKGNTQVILPFITESYSSSQDPPEKSFPMCTLKSFPNRIEHTIAWARD-LFQTYFVGPPESVNLYLSQPDYIDQTLKQAGNEKQTLQHLRDFLVTEKPLTFDDCIVWARQQFEAQYNNAIQQLLYNFPKDSKTSTGQPFWSGPKRAPTPLKFDSSNPTHLGFVIAGANLHAFNYGIKNPGADKEYYRKVVDDMIIPEFTPSSNVKIQADDNEPDPNAGASDDNEEIQKLVSSLPSPKSLAGFRLQPVEFEKDDDTNHHIDFITAASNLRADNYEIPQADRHKTKFIAGKIIPAIATATALVTGLVALELYKVVDGKDDIEQYKNGFINLALPFIGFSEPIASPKGTYQGKQGEVTIDRLWDRFELDDVPLQSFLDHFAERGLDITMVSSGVSLLYASFYPPSKVKDRLPLTMSKLVEHVSKKPVPEHQQNIIFEVTAEDQTEEDVEIPYVMVKLSMQSHALSDDQVAGELRKMTAFIRQEALEKAREIQLKADEEFAIEKSKLVRQETAAIDTLYEKKFKQAAMSQQITRSTLSNRTRLRVLGGRQELLDELFEKAREKITVAANDKKKYQTMLEGLILEGFYYLNEESVEIRARKQDTDAVKKAIEGAAKEFKKNVGKEVTATVDESEPLPEASAGGVVIVGGKGKIEINNTFEERLRLLEIDALPAVRETLFGKNANRRFYDMPPKRKA-----DVGRPTSDSKRATPVPDV-TEISSSDEYSDPDDPVED----NLKDVVNKFSLESFSKRTQSQKTDPR-FGYKDLSYLPLKRDHYNRPLWIEPVKGTITLESFSPLAPQAQDFLTTIAEPLSRPTHLHEYRLTGHSLYAAVSVGLKPEDIVEFLDRLSKTPLPESISQFITEFTKSYGKIKMVLYHNRYYVETVEPEMLQMLLKDEVIGPQRISNEEGIIERAAPKMGALVIPGTKDAAGVRETAGQTKSSGAGQTEAEGDRQNYGIDDIGDEPAEALTYSFEIPPEGVEVVKARCQAIGCPALEEYDFQGDTINPNLDMDLKPTARIRPYQEMSLSKMFGNGRAKSGIIVLPCGAGKTLVGITAAATIKKGTIVLCTSSMSVVQWRNEFLRWTTIDPGDIAIFTSDHK-EKFKRSTGIIVSTYSMVSQTRTRSYDAEKMMNWLQGREWGMMILDEVHVVPASMFRKVTSAIAAQTKLGLTATLLREDDKIKDLNFLIGPKLYEANWMELAAQGHIAKVQCAEVWCPMTTEFYSEYLRASSRKQALLYIMNPRKFQACQYLIDFHEKRGDKIIVFSDNVYALEKYARKLNKAFIYGGTGQNERLRILENFQHNEQVNTIFLSKIGDTSLDLPEATCLIQISSHYGSRRQEAQRLGRILRAKRRNDEGFNAFFYSLVSKDTSEMTYSSKRQAFLVDQGYAFKVITHLQGIDDYEGLHYATPSERRELLTEVMLQNASADVEQVTDDLFSMRSGGRSAAAKAKRSAATLSGLAGGDDMAYIEYNKSKNKQL---KEKAAQHPLFRKMERDRQRRKKER
>Cladophialophora_carrionii_CBS_160.54
MSLTIPQASQAGLFKPGYNSYDAEDGAVIRNIDACRTIAQTVQTSLGPYGRNKIVINHLAKMILTSDAATILRELDVVHPAAKLLVMASQQQEAEMGDGTNMVIVLAGELLRKAEELIRMGLKTSDIVSGYEKAQAYALKCLEDLEVDTVADVRSAEELSKALRTVVASKQSGSEDVLSQLIAQAVLAVLPKNPVNFNVDNIRVVKIMGGDLSASRVVKGMVFGREPDGTVKRAKKAKVAVFSCPIDVSQTETKGTVLLKNAQEMMDFSKGEESQLENAIREIYDTGVRVIVAGATIGELALHYLNRFGVLVIKIMSKFELRRLCSVCNATPLARLGAPMPDEMGSIDIVETTEIGGDRVTVFRQDSDTTRTATIVLRGATQNHLDDVERAIDDGVNVIKAVTRDPRLVPGAGATEMQLVERISHFADKTPGLAQYAIKKYAEAFEVIPRTLAESAGLDATEVLARLYTAHQRRDSWTTGVDLEVSDPSGVLDATEEGILDLLVTKSWAIRLATEAARTILSVDQIIVARQAGGPKPPGPNPNWDEDMAIETVIRTKVK--LGKNEKLPPENVRFMQACNDIARVLVQEYEASIDEAKPKKDVNLNRLRGDVAKKHRLSTQPPLTAILAAVPPEYKKHLMPKLIAKPVRTASGIAVVAVMSKPHRCPHIAWTGHACVYCPGGPDSDFEYSTQSYTGYEPTSMRAIRARYDPFEQARGRVDQIKSLGHSVDKVEFIIMGGTFMSLPKDYRDNFVAQLHNALSGYQTENVDEAVMAGEMSSIKCVGITIETRPDFGQIDHLSDMLRYGCTRLELGVQSLYEDVARDTNRGHTVAAVVEAFKFCKDAGFKVVSHMMPDLPNVGMERDIFQFQEYFENPDFRTDGLKIYPTLVIRGTGLYELWRTGRFKNYTPNALVDLVARILALVPPWTRIYRVQRDIPMPLVTSGVENGNLRELALSRMKDFGTTCRDVRTREVGINEVKHKIRPSQVELVRRDYMANGGWETFLAYEDPKQDILIGLLRLRKCSETHTFRPELTGQPTSIVRELHVYGLAVPIHGREKSKFQHQGYGTLLMKEAEKIARDEHGSEKLSVISGVGVRSYYERLGYTLDGPYMSKMLDLDDDDAEDM--ADSKKRKAVTRDVEEDAADEFDFAHLDGTLADDDDSASGEEEDASDDSDVVSIGSEEVPSDDDGELLKPKRKGEAQE--EEVEVGNADVTS--ERNEEPNYRIVKDANGNDRYIYPEIDPGDDSDYSVPENEANTIGNIPLSFYDSYPHIGYNINGKKIMRPAKGEALDALLDTIEVPKGWTGLTDPATGKPLELSQEELELLKKVQMNEVAAEGYDPYEPTVEWFTSKTEIMPLSSAPEPKRRFVPSKHEQKRVMKIVRAIREGRILPYKPPTEEEEQ--DEWMQNYDIWADEQPRSDHAMHMPAPKLPPPGFDESYHPPPEYLPDKKEKEAWEKMDEEDREKDYLPTDHAALRKVPGYDRFVKEKFERCLDLYLAPRVRRTKLNIDPESLLPKLPNPDELRPFPTHEAGRFHGHKGRVRSLAIDPSGLFLATGGDDGHAKVWTLPPREIWSAQLASDAAVNVVRWRPGSDAPILAACAEDDIYLCVPRLSAPEAE-AAQAVLDAGWGYAASENST------PKPSSVRWTRPSSSQRDQGVAVVIHLGHTAKTLSFHSGGNHFVTICPATTSQAIAIHTITKHQTQLPFRKRGGTPQVAHFHPTKPILFVANQRVIRTYDLTRQSLLKIVQPGARWISSFDIHPGSDNLIVGSYDRRLLWMDLDLSPRPYKTLRFHEKAIRSVRFHPNRYPLFADGSDDGSIQIFHGQVTSDMMSNAQIVPLKVLRGHKITGGLGVMDLDWHPQHPWLVSAGGDGTCRLWVMPLNPAKHKILDQVV-RTPGRQPSPQPTLLGVPGASQSNQSLHRILSDHSSGYVAPKFEGKKAQMEEVMDLIEDKGFLPSDFIASETEWFYNSLGIDDMYFSTETVEAVASNILSLYAAKLAAYARDDKKLEIRLAKEASDHAVYIDTSTPGVSVIEGPRYEQRIDEKYIDGSTPARYRVESFRSNNAL--PDNPDQSLRCYFIYQCQFSNP--NTGPDETDIEVIGEKRFLQKATQKTKEIYQEIITYAVSRTGPVIEMFDMEGTREKRLVIAYRQGSAMGVFSALSDLYHYYGVTSSRKYVEQFSNGITVISLYLKPASGDKSRFPPIEAAIHQIIKEVSLLFCIPQNKLQGQFASGNLSLQESIYAHCVHVFVQQFLNRLGSEYTSLVAALKGDTNANAELLSKIKKRLRTETFTSEYILEIINKYPDLIRNLYLSFASAHYVQTRG-EQDDFIPTLSYNVIDDATLSELISKTTQNQHDEMVMQYFLTFNRAVLKTNFYTPTKVALSFRLKPSFLPEHEYPQPLYGMFLVIGSEFRGFHLRFRDIARGGIRIVKSRNKELYAINARTQFDENYNLANTQQRKNKDIPEGGSKGVILLDYQHQDKARVAFEKYIDSIMDLLLPPTSPGIKDPIVDLHGQEEILFMGPDENTADLVDWATEHARARGAPWWKSFFTGKSPKLGGIPHDAYGMTTLSVREYVLGIYRKLNLDPSKIRKLQTGGPDGDLGSNEILLGNEKYTAIVDGSGVLVDPAGLDHAELVRLAKKRVMIAEYDISKLSPQGYRVLVDETNVTLPSGEKVNNGMTFRNTFHLRDGSQYDLFVPCGGRPESIDLSTTSKLISNGKCTIPYIVEGANLFITQDAKLRLEKAGCIIYKDASANKGGVTSSSLEVLASLSFDDKGFIENMCVGADGTVPEFYKTYVKEVQETIKRNARLEFEAIWRENEATGIPRSTLSDQLSLAITKLDEDLQNKELWDNKTLRMQVFKEALPQTLQQKIGLDKILQRVPDKYLKSIFGSYLASRFVYEYGSTPSQFAFFDFMSKRLATAVTNMSGARHWEQDKDSTIYIGNLDERVTDALVWELFLQAGRIANVHLPKDRVTQSHQGYGFVEFNSEEDAEYAARIMNQVRLYGKPIRVNKASADKQKSVEVGAELFVGNLDPMVDERMLYDTFGRFGTLVAAPKIARDENNLSKGYGFVSFANFESSDDAIANMNGQYLMNKEVSVQYAYKKDGKGERHGDQAERMLAAQAKAHGVQPTPATIP----------------GGPVFGGM---------PQTPVPPA---GFG---PPNGNYQAV-PPPARPPPPPSV---PLAAPPSGLPARPPPSQAGYGGPQGFMPPGFNPA-GFPQPAGF--ASPPGFGGPQAG---------TIPSAPVPPGGFS---GYGIRMYIGNLDERVTDALVWELFLQAGRIANVHLPKDHQGYGFVEFNSEEDAEYAQVRLYGKPIRVNKASADKQKSVLFVGNLDPMVDERMLYDTFGRFGTLV--------AAPKIARDENNLSKGY----GFVSFANFESSDDAIANMN-----GQYLMNKEVSVQYAYKKDGKGERHGDQAERMLAAQAKAHGVQPT----PATIPMGGPVFGGMPQ------------------TPVPPAGFGPPNGNYQAVPPPAQ-------------------------------------------------------------------------------------------------ARPPPPP-------------SVPLAAPPSGLPARPPPSQAGYGGPQGFMPPGFQVAGFPQPNVLP--------------AGFASPPGFGGPQAGTIPSAPVVP-----PGGFSGYGIRK-----------------------------MAVDFSAEEAKTLKRWREIDAFQTQLRLSKGNKPYTFYDGPPFATGLPHYGHLLASTIKDIIPRYWSMKGFYVERRFGWDTHGLPIEYEIDKKFNISGPAAVKEMGIAKYNAECKAIVMRYATEWRETIDRLGRWIDFDNDYKTMNPSFMESVWWAFKQLFDQGQVYRSYRVMPFSTALSTPLSQHEAQSNYKDAQDPAVVVAFPLVEDSDTSLLAWTTTPWTLPSNIGLAVNGDFEYIKFLDQESGRQFIMLESLLRTLYKDPKKAKFKILQKLKGSDLKGKQYLPPFDYFYDQYKDRAFRVLNASYVTADDGTGIVHQAPAFGEEDFRVAMENGIISHDYLPPNPVDETGKFTKEVTDFAGQHVKEADKHIIKHLKGTGRVIRDSQITHQYPFCWRSDTPLIYRAVSGWFVKVPSIIPDMLDGIAKSHWVPNFVKEKRFADWIKNARDWNISRNRYWGTPIPLWANEDYSEVIAIGSIEELKTLSGYEGEINDLHRDKVDDITIPSQKGNGTLRRVEEVFDCWFESGSMPYASAHYPFENSDHFENTFPGDFIAEGLDQTRGWFYTLVVLGVQLKKMLPFKNCVVNGIVLAEDGKKMSKRLKNYPDPTNVIDKYGADALRLYMINSPVVRAEPLRFKESGVKEIVAKVLLPLWNSYKFFEGQVELLKKVEGIDYVFDPKAETTNTNVMDKWILASTQSLLKYINEEMAAYRLYTVVPGLLNLIDETTNWYIRFNRKRLKGELGVDDTLHALNTLFDVLYTLVRGLAPFTPFIADLIYSKLLPFIPKSLYGEDMRSVHFLPFPEVRQELFDPVIERRVGRMQKVIELARQSRERRTIGLKTPLMTLVVIHKDQQYLDDVQSLEGYITEELNVRDLVLSSDEEKYNVQYSVTADWPVLGKKLKKDMQKVKKALPDVTSNDCKTYLSEGKLQVAGIELVEGDLVVRRSLKESETSKDQETNTDNDVLTILDVAIHPELAQEGLAREIINRVQQLRKKANLKPTDDVKMEYKVQDDPDQVGLEEVFETQASYIEKALRRPVDKHVVNGEKDDVIVEEVQEVNKATFLLRLLKLMTAIRPGSSAMRSISCSQPFSSTTPAAALSPYRPSPEHKRPATTAAAQAQSSRPIPSPAFNDFRRHEPSPLVNRQAPELDDSFVGLSGGEIFHEMMLRQGVKHIFGYPGGAILPVFDAIYNSKHFEFILPKHEQGAGHMAEGYARASGKPGVVLVTSGPGATNVITPMQDAFSDGTPMVVFCGQVVTSAIGTDAFQEADVVGISRPCTKWNVLVKNVAELPMRIKEAFEIATSGRPGPVLVDLPKDVTAGILRRPIPTQSTLPAHPSAATLAARDLSKKQLDRSIARVAQLIDIAKKPIIYAGQGILGSPDGPKLLKELADKANIPVTTTLQGLGGFDELDPKALHMLGMHGSAYANMAMQEADLIIALGARFDDRVTLSISKFAPQAKAAAAEKRGGIVHFEIMPKNINKVVQATEAVVGDVTANLAELVPKVKA--VKERPEWFAQINDWKARFPLSSYEKETPDGLIKPQQLIEKLSNMTAHKKDKTIIATGVGQHQMWTAQHFRWRHPRTMITSGGLGTMGYGLPAAIGAKVAQPDALVVDIDGDASFNMTLTELSTANQFQIGVKVIVLNNEEQGMVTQWQSLFYEDRFAHTHQKNPDFVKLAEAMGVQARRCLKPADVEASLRWLIEEDGPALLEVVTDKKVPVLPMVPAGKGLHEFLVYDEGAPFVFRNLSISR------M--------ATQNGVASVGLGLLDVNRRRP----ATQGGDRPAPSDMLDDGDGHHSPVNGAGRAQQNGYTTPRIIPQEAEDYLTARPGLLRTKSDLGPRRKEGPA-EDKLAH--IRHGWDDEYTSNEYLSLLHSTFYMYYTEKRHESNGSQSEESFPSVDWRMKDRMKTVSAALAICLNIGVDPPDVIKTNPTAKLEAWVDPTAGGNTKTMEQIGKRLQEQYESLSLRTRYKQYLDPSIDETKRFCISLRRNAKDERVLFHYNGHGVPLPTPSGEIWVFNKNYTQYIPVGLYDLQSWLGGPSLLVYDVSHAGNIVYNFETLLAKHEKENEELKKRDPNAPIQNYGDCIQLAACGKNEMLPTNPDLPADLFTCCLTTPIDIALRYFVLQNPLPSGHTIEDGKPVPGRLQDRRSPLGELNWIFTAITDTIAWNILPRKLFKKLFRQDLMVAALFRNFLLSERIMRANHCHPISSPALPETHRHPLWQSWDLAMEMVLAQLPLLREADEGKRVYEYQHSTFFAEQLTAFEVYLSSG-PTKDRAPDQLPIVLQVLLSQVHRLRALILLSKFLDLGPWAVHLALSIGIFPYVVKLLQAASLELKPVMVFIWARIMAVDSTVQLDLLKDNGIHYFISIMNPRSDIPVGNASEHRAMCAFIVATFCKNYPPGQTVCLLPELFSACLLNMAEPENPLLRQWSCLCLSMLWKDYADAKWMGIRCMAHSRLCELSLDPVPEVRAAMLHALTNFIGIPDLTDQVSQIEEGIASSVLFLTSDGSTLVRKELVVFLSHFVKRYENKFIVVAYEQLVEERDRHPYKQSESGSENGQSLKWV----------------PISANTIYGSIWVQILMLSVDPHPEVARNASLIVDHVHETLVHSPMSHMALAVLDDLLRFAKR---EDSQLKKVSSRDSLKVQAQPGTPPPTLTSLKRAGSSLRNLAFGTGSSASSSSPVSPTKTRDPRSRLPPE-WSRPPDSPNATNTPGSYHSAQQPTSAGFVPLDPKKPPAFPLVSTLLEWSTEYFREPQMRPNDPDEPGSADYNSRLWRRNRNEKIIADNQPLKAVAGSSRWVRPQGFLNNQTQPMKMTFHQFDDHLAVADDKDTITIWDFQNNEQISRFSNGNPTGSRINDAKFLNEDDQPLLMVGSSDGVVKVYKNYAHPAEVKVITAFRALTELIPSNKNAGLVFDWQQGQGKALVAGDVKVIKVWNAATELCVGDIPARSSSCVTSLTSDKVAGHIFVAGFGDGVVRVFDQRLNPRTAMVKLWREH--RQWITNIHMQRGGVRELISGSRNGEVKLWDLRNDKAVLTLNATSNTLRSLSVHEHAPIFCVGTDRHEVKTFNTNGDALGVFEPSSTRMAQLAGAPIVATAYHPHRMVLACAGLGDTGVGLVSY---------MALLQYKAIADYEKQLAAFQSFLEKFETTSSDAAAEAIDGLHLDGDHTSDEYDFMDDIADE-DRTGS----RRRRKRKYMDMLQEVANRERQNILIELDDLNEFEESLGDELRLVESVTNNTKHYVDLFSEAVDKIMPKPSREISFKDDVLDIIMAQRAKRNETVASAAEADTEAAAPVSTFPAELTRRYNLNFKPLTSGTDAGKKTLAVRQVRGEHLGHLITVRGITTRVSDVKPSIRIQAYTCDRCGSEIFQPVSAKQFTPLQMCPSEECKQNDSKGQLFPSTRASKFMPFQEVKIQEMADQVPVGHIPRTLTVHCNGSLARQMNPGDVVDIDGIFLPTPYTGFRAIRAGLLTDTYLEAQNITQHKKAYQDLKTDPHIIRKIESFKASGHMYEYLARSIAPEIYGHLDVKKALLLLLIGGVTKEMGDGMRIRGDINVCLMGDPGVAKSQLLKYITKVAPRGVYTTGRGSSGVGLTAAVMRDPVTDEMVLEGGALVLADNGICCIDEFDKMDDGDRTAIHEVMEQQTISISKAGITTTLNARTSILAAANPLYGRYNPRISPVDNINLPAALLSRFDILFLILDTPSREADEELAQHVCHVHMHNRHPEREGEGVVFSPHEVRQYIAQARTFRPNVPKAVSEYMVGAYVRMRQQQKREEGSKKQFTHISPRTLLGVLRLSQALARLRFSTEVVNEDVDEALRLIEVSKASLYTD-QRSHGDQTVSSRIYDLIRGMRESGAASVGSGARGE----LSLPRVTELVTARGFTSEQFHRTMEEYELLDVWQVANNGTRLVWIEASDADNDELMDM----ASAQKKQQTLSAFFRKPSS---TPAPKPQLQASESDDDLPV---PPTKRRRLGPVTQEADG-----------IGGQDILEDETSLRTLRPVVANGQNLAASRTAKYLYSSS-TQQQENHDDDRDGTEKR-WKDELHRKFVKKLGKPDSIIKRRNHVLEDEAVADENEDGDEV-AEDSPRPTARSKKGGS---KLTPMEKQVLDIKRTHMDTLLVVEVGYKFRFFGEDARIAAKELGIVCIPGKYRYDEHPSEAHIDRFASASIPVHRLHVHVKRLVTAGHKVGVVRQLETAALKAAGDNRNAPFVRKLTNLYTKGTYIDDIEGVDETSAPQSPSTGFLLCMTETNVKGQENDEKVHVGFIAVQPATGDIVYDDFEDGFMRSEIETRLLHIAPCEFLIVGELSKATEKLVLHLSGSKTNVFGDKIRVERVAKQKTMAAQAHSHISTFYAERLKDLPDGDKATKIFDKIIGLPEHISICLSSMIIHLSEYGLEHVFQLTKYFQPFSARSHMLLNGNTLTSLEIYLNQTDHTTKGSLYWMLNRTQTKFGGRLLRKWVGRPLLDVQGIETRLNAIEELLDSEKAVQTEKMRRVLSKIRTDLEKSLIRIYYGKCTRSELLTVLQSLQMLATEFAYATDAASTGFDSELISSPLISLPTILKEVVGYLDRINLQAAKSNDKYSFFTDASETEAISEHKFGIASVEHDLEEFRKTAAEKLGKTRPVDYATVAQIEYLIEVENNSIKKVPASWIKISGTKKVSRFHAPEVVKLLRERDQHKESLAAACDEAYKDLLADISTKYQLFRDTIQNLATLDCLLSLANVASQPNYVRPNFTQ---DTCIELEGARHPMVEQLLVDSYVPNNVSLSQVDTRALLVTGPNMGGKSSYVRSVALVAIMAQIGCFVPATSAKLGILDAVFTRMGAFDNMMSGESTFMVELSETSDMLKLATERSLVVLDELGRGTSTHDGVAIAASVLDYLVRDKKCLTLFITHYQMLARMADGFPTGELKNVHMRFTE----TDDENVTFLYEVGDGVAHRSYGLNVARLANLGDRVIGVAKGKSEELEQATKRRQLGAVAQALVKGV--GAKALDTMVEAIEMLM--ASSLVGATLNLLRRQVEDADPDEPSAGQKEIFSSWALFILIMLLIAALFMSYILQQKKIQAVHETVISIFAGMVVGLVIRVTPGTVIQDTVSFDYQFFFNLLLPPIILASGYELHQANFFRNIGTILTFAFAGTFISAVSLGLILWLWTRIPFDGLQITWVEAISVGATLSATDPVTILAIFNLYKVEPKLYTVIFGESILNDAIAIVLFETAQRYREGGAANLNIISLFEAIGIFLLVFFTSLVIGVVVGIGTALALKYTFVRRFPRIESSLIVLIAYASYFFSNGVHMSGIVSLLFCGITLKHYAYYNMSRRTQLTTKFVFQITAQLSENFIFIYLGLTLFTETDLVFKPLFILVTVVGICGARWLAVFPLSKAINYIIRVRAKRRGRDVAEELPWHYQVMLFWAGLRGAVGVALAAGLQGNEGPALRATVLVVVVLTVIIFGGTTARMLEILNIRTGVVEEIDSDDEFDIETANGGTYYKRSGTGFGHNPRS--SIGLDYVGNAREGRPNGYSSSNGSPPVRGGNQRKNSTSQREREAQQGKLLYGNGSDDEEDADL---DLPPAA-PRRK--QSPLAGGHDADIVLNNGDDDPEGAGATSSIRNLLRTGDHTAWFRQLDEDFIKPHLLLDQGKGPPM---SHRSALAQLRAQRASGKSRLESYQIEDQGAIYDEVDEDGYKKVVRSRLDKDDFVVDDNGEGYADDGREEWQNERQYS--SDEEDIPLKG---KAAKRKREEEREKEDRSNHKILNYFNNGP-VAAPKPKIQTTAEDEAFMADLLGEVDANILPARAYTSKPVKSDNRRKVRVLSPPLSREQPRPKYRAPATELVDTPPPQAFNDEDEPLPTFDD-------DNIMSDPLPSSPVVKAIERKTKVQIKE-EDEDDDMMDVAQVEAALAKSVNMTGSRPPPKV-KSPQLPTPMNSSP-PLPAVQEVDASSWTKITSQLSVQSSPSSDTHMFGKMKPQDAVEEDGSLRMFWLDYTEVNGSLCLFGKVKDKNTGQFRSAFVKVDNILRKLFFLPRKYRYVNGRETDEEIEMDDVYGEVDTLMSRMKVTTRKVKPCTRKYAFELPDVPKEAEYLKLLYPYDKNTLPIDLQGETFSRVFGTNTALFEQFVLWKNIMGPCWLNIEDADFTAVNNASWCKLECSVTKPNNISVLSNSEAMEAPRITLMSLAFRTQLNIKENKQEILVASARVYENVSLTDTTPPEKMPSRTFTVMRPSGSAYPVGFAEETKKQ-NGTFMLEKTEQFLLSKFLALFERVDPDVLMGHQLQEVDYSILLSRLKEKKTPGWHRIGRLKRSEWPKTFGR-GGSFFAERQLLAGRLMCDLANDMGKSLMTKCQQWSLTEMCELYLGPENPRREIDNEAALKTWATTRAGLVDYVNHCHADTFFIAALALKLQMLPLTKVLTELAGNSWARTLSGTRAERNEYILLHEFHRNKYICPDKEFGKGRAKQTHENDDDEGADTKKKDKYKGGLVFEPEKGLYDKFILVMDFNSLYPSIIQEYNICFTTVDRTSTAENEEEVPEVPVDQAQGVLPKLIANLVMRRREVKKLMKDKRATPEQLALWDTKQLALKLTANSMYGCLGYTQSRFYARPLAMLTTFKGREILRSTKELAESNQLQVIYGDTDSVMINTNADNIAQALSVGVEFKRSVNERYRLLEIDIDNVFRRLLLHAKKKYAAINMSEVDGKYVEKLEVKGLDMKRREYCNLSKEASQKLLNEILSGEDSEVVLEKIHEYLRELAGKMRENAIPVQKYVIYTKLGKNPTEYPNADSMPQVQVALREISRGKTVRVNDVMSYIVMGDETKGLPAPKRSYTPQDQKPDSGLVPDVEYYLYKQIFPPIERLCAPIPGTDSVRLAECLGLDVRKYQINTSGG-TNQQNTEIFPLESQIPDSVRFQDAARLNLRCRTCKDVTVFEGLCDTTESCTPDGILCSNCKQTFSRLSIVMQLESQIRAQTSAYYEGWLACDDPSCGNRTRQMSVYGHRCLGPTGRAEGCLGRMSYEYSEKKLYNQLLYFAALFDTEKAKNKAKTEKE---YGQKKDRIMVLAETNKAAFEDIKAVVDGYLRKCGRQWVEMDTLF---GFAWE----MKTEFKFSNLLGTVYGRGNLVFTPDGNSLLSPVGNRVTVFNLTKNTSYTLPFSHRQNITHLDLTPDGNLLLTIDESGRAILSIFPRRLAIYHFSFKSPVASLAFSPDGRHFVVGIGRKIQAWRTPTTPGQGTDGDLDFAPFVLHREYGGHFDEIRHLSWSGDSRFFLSASKDLTARIWSLDPEEGFEPTVLSGHRQQVRNVWFSADQESIYTVGEDGALFRWGYQSSQ----PENDEDSTDPSDERWRIVQREYFMQN-AKLRCACYHPSTNLLTVCFDNGLFSLYEIPSCSNIHSLSMASSRISAVAVNQTGEWLAFGSSQTGQLLVWEHASESNILKQSSHLDAMTTLTYSPDSTRIITGADDGLIKIWDVSSGFHIATFTEHTSAVTASAYSRRGNILFTSSLDGSVRAWDMLRYRNFRTFTAPQRLSFSCLAIDSSAEVVCAASHDSFDIHLWSVQTGALLDQLAGHEGPISTLAFTPDGRYLISGSWDHTIRIWSVFDRSQTSESLQLMSDLLCIAIRPDSAQIAASTLDGAITFWNLNTSIQESGVDGRRDVSGGRTLTSRRTAASTPGTKSFNSITYSADGSCLLAAGNSKYICLYSVSTLTLIKKFTVSVNMSLDGTQEFLNSAAIMSNGPNGMIDTEGEASDLEDRIDRSLPGVKRGRDATSRTLRPEVRVTDLEFAPTGRSFCAASTEGLLIYSLDDVDDFDPFDLDIEVTPQNIRALLAAEPETLKALVMAFRLNDKTLLRQTYESVPFETIPLVVRELPRVYLGRLLMLVAQQMENSPHLEFALRWLGEILSVHGRYVKEKQADFAAELRGVLRGVDGIGRTVRSLSERNAFEIEFLCHGP-----DGQGDVAPHWLGEGDHPKTNGINGDGGEQEWIGLDMVNISEVKGNARENRTAAHTHIKGLGLRPDGTAEPSGHGFVGQAAAREACGVVVDLIKAKKMSGRAVLLAGGPGTGKTALALAVSQELGTKVPFCPIVGSEVYSAEVKKTEALMENFRRAIGLRVRETKEVYEGEVTELLPEEAENPLGGFGRTISHLVITLKSAKGTKKLRLDPSIYEAIQRERVTVGDVIYIEANTGACKRVGRSDAYATEFDLEAEEYVPVPKGGVHKKKEVVQDVTLHDLDMANARPQGGQDVMSMMGQLMKPKKTEITDKLRAEINKVVSRYIDQGVAELVPGVLFIDEVHMLDIECFTYLNRALESPIAPIVILASNRGNALIRGTQDITGAHGVPPDLLARLLIIPTHPYNAQEVQTIIRLRSKTEGLSISEPALERVARHGTNVSLRYALQLLTPSSILAKVNGRPEISPDDVAECEDLFIDARRSAKVV-GQAGGLFISMAAPITTVSESRDVRGLNLIAAHSHIRGLGVDLATLEPGGSSQGLVGQEKARKAAAVILRMVKDGKIAGRAVLVAGPPSTGKTAIAMAMAQSLGPDVPFTMLASSEIFSLEMSKTEALTQAFRKSIGVRIKEESEIIEGEVVEIQIDRSVSGGNKQGKLTIKTTDMETVYDMGTKMIDSMTKERVMAGDVISIDKSSGKITKLGRSYTRSRDYDAMGADTKFVQCPEGELQVRKEVVHTVSLHEIDVINSRTQGFLALFSGDTGEIRSEVRDQINTKVGEWREEGKAEIIPGVLFIDEVHMLDIECYSYINRALEADLAPIVIMASNRGNTRIRGTTYSSPHGLPLDFLDRVVIISTQAYSPEEISQILAVRAQEEEVDLSADALALLTKIGQESGLRYASNIITTSTLLSQKRKAKEVSIDDVQRSYRLFYDPSRSIKLVNDFEKHFISDSGAVTFAIDGTNGANGDAMDTAMATLNIRRDVTDPFYRYKMERLQSKIEGKGNGIKTVVANLPSVAASLARPPAYVIKYFGFELGAQTNTNPKDDRWIINGAHEASKLQDSLDGFISRFVLCKSCKNPETEINLKDGHILLDCKACGQRTQVDLRHKLSGFILKNEPKGGKKTKKEKMTRRRAKAEAQENGSANGGSPHDSNSDKGDVDGDDELEAGSDDETRQITEGAKGIEAKEPKDDEWTVDTSAEAVAARAKELPTDLKSSLAF-DDDEEGENGHNVYDQLGTWLIDETKAKGSVTKVDDLEIYKKAKDLGIENKHKTLTVLAQTLFDDNIIKQIEKRASMLKTMIESEKHMKAFLGGTERFVG---NDHSELIPLVPAILMSYYQNDLVSEEVAKSWGQKASKKYVDIGTSRKVRKAAEKFLQWLDEAESDEESDDE--M--------TDQLMDVDNPGAANGEIDESLYSRQLYVLGHEAMKRMGASNVLIVGLKGLGVEIAKNIALAGVKSLTLFDPEPAAIADLSSQFFLHPEDVGKPRAEVTAPRVAELNAYTPISVSKAKSLTEDLSQLKQFQVVVLTNTSLKDQLTISDYCHQNGIYLVIADTFGLFGYIFTDFGKDFTVGDVTGENPISGIVADIDETGLVSALDETRHGLEDGDYVEFAEVKGLEGLNGAAPRKITVKGPYSFSIGDVSGLGKYEGGGLWAQVKMPKVLQFQPLSEQIKKPEILMSDFAKFDRPAQLHVGIQALHQFKEKKGSLPRPHNDEDAKEVIEITKKLAKDSGEEVEIDDKLITELSYQARGDISPMAAFFGGLTAQEVLKAVSGKFTPIVQWMYFDSLESLPTSVARNEELCKPVGSRYDGQIAVFGKEFQEKISNVKNFLVGAGAIGCEMLKNYAMIGLGSGPNGHITVTDNDSIEKSNLNRQFLFRAKDVGKQKSEVAAEAAQAMNPDLKGKFTIMTDRIGPDSEDIFNEAFWHELDFVTNALDNVEARTYVDRRCVFFMKPLLESGTLGTKGNTQVILPRLTESYSSSQDPPEQSFPMCTLRSFPNKIEHTIAWARD-LFQSYFVGPPETVNLYMSQPDYINTTLKQQGNEKMILDSLKEYLVTNKPSDFNDCISWARMEFEKQYHNAIEQLLYNFPKDSKTSSGADFWSGPKRAPTSLDFDPNDETHMGFVVHGAALRAYNYGIPVPKLKHEDYVKVIDSMIIPEFRPDANVKIQADEKEPDPNATFADDAEELDKIIAELPTPKSLPSFRLNVVEFEKDDDTNHHIDFITSASNLRALNYNIPVADRHKTKFIAGKIIPAIATTTALVTGLVVLELFKIVDGKTDLEQYKNGFVNLALPFFGFSEPIASPKGKYQGKNGEVTIDKLWDRFEVDDITLTEFLKHFEDLGLSVTMVSSGVSLLYASFYPPNKTKDRMPLKMSKLLETISRKPIPEHQKNIIFEITAEDTTEEDVEIPYVMVKYKM-----------------TAFIRQEALEKAREIQLKADEEFAIEKSKLVREEIAAIDSQYEKKFKQASMSQQITRSTMANKTRIKVLSARQELLDKLFEEARKKLADTGSKSKNYEEVLKGLMLEAMYLLAEKKVSVRCRKVDKDKVQSAAKKASEEYKKHMGSESEVVVDEKDWLPEDSAGGVFVLGSNGKIELNNTFDERLRMLESDALPSIRLTLFGDNQNRKFKDMSLKRKA-----GDVASGRSSKRSTPAASTPVSLDSDDEYFEGSDDASDSEKEHIRKARARLDFSSFQGTKQK--YRPSIFGEKDFSWLSLKADHDNRPLWIDPKKGKITLESFSPLASQATDLLTTIAEPQSRPTYLHEYRFTEHSLYAALSVGLRGEDIIRALEKLSKTQVPESVIEFINRHTKTYGKVRLVLRNNKFYVESDERSIVDMLLRDPIIGPCKAVGTDVQTGV--IQTKATVIQGTSNAKGMTQAGQNNVEMPRDNPPNENE-AMIAALRDEEEDTYKEATNFEVAPNKRDEVAKRCLDIGYPAISEYDFANDFENASLAIDLKPSTQIRPYQEKALSKMFGNGRGKSGIIVLPCGAGKTLVGITAGCHIKKSIVVLCTSAMSSYQWSNEFKKWSDIQKDDIAVFSATDK-YRFKGEAGVLVTTYSMITAGGKRAHDTQQMMDWIQSKEWGLMLLDEVHVVPAKMFRRVGETIRAHCKLGLTATLLREDDKITDLNFLIGPKLYEANWMELADQGHIAKVQCAEVWCPMSIEFYQEYQNASPRKQPLFYIMNPEKFRVCQYLINYHEKRGDKIIVFSDNLYALQHYARTIGRYYICGETSNNERIEVLQKFQNDEETSTIFLSKIGDTSLDLPEATCLIQISSHYGSRRQEAQRLGRILRAKRRNDEGFNAFFYSLVSKDTTEMAYSAKRQAFLVDQGYAFKTITHLAGMDK-EDLRYSTSRERNELLADVLLQNTAADIEKVEDNMWSHLSAGGGGAKQVRRQAGLLADVSGGGVSAYREQDRRGNKKPEKESRRRELAAKKRKKEREEAERAAGR
>Bipolaris_oryzae_ATCC_44560
MSLSIPNAPNAGLFKQGYQNYDAEDGAVIRNIDACRTIAQTVQTSLGPYGRNKIVINHLQKMILTSDAATILRELEVVHPAAKLLVMASQQQEAEMGDATNFVIILAGELLKKAEELIRMGLKTSDIVLGYEKAQLAALQTLEELVCDKVEDIRSQEQLSKAIRTVVAAKQSGSEDFLADLVAEAVLAVLPKNPVNFNVDNVRVVKIMGGALEQSKVVKGMVFARQPDGTVQKATKAKVGVFSCPIDISQTETKGTVLLHNAKEMMEFTKGEEQQVEQAIKELHDSGLRVVVAGSTIGELAMHYLNRYNILVIKILSKFELRRLCRVVGATPLARLGAPMPDEMGSIDVVETLEIGGDRVTVFRQENEQTRTATLVLRGATQNHLDDVERAIDDGVNVVKAITRDARLVPGAGATEMQLIERIKAIADKTPGLAQYSIRKYAEAFEVIPRTLAESAGLDATEVLAKLYVAHAAQKNWTVGVDIENNDDTGTLDAKAEGILDLWVSKMWAVKLATEAARTVLSVDQIIVAKQAGGPKMPGKAQAWDQDMATMTVTETQNKRRLPKNVKLPPENERYMRACADIASALIQDYESQADGTKPKKDLNLNSLRGQIAKKHYLKSQPPLTAIIAAVPEHYKKYILPKLIAKPIRTSSGIAVVAVMCKPHRCPHISYTGNICVYCPGGPDSDFEYSTQSYTGYEPTSMRAIRARYDPYEQARGRVDQIKSLGHSVDKVEYIIMGGTFMSLPESYRDEFISQLHNALSGYQTKDVDEAVAAGEMSNIKCVGITIETRPDYCLDQHLSSMLRYGCTRLEIGVQSLYEDVARDTNRGHTVAAVAKTFCLAKDAGFKVVSHMMPDLPNVGMERDLDQFVEYFSNPDFRTDGLKIYPTLVIRGTGLYELWRTGRYKNYTPNALIDIVARILALVPPWTRIYRVQRDIPMPLVTSGVENGNLRELALARMKDFGTSCRDVRTREVGINEVKHKIHPDQVELVRRDYAANGGWETFLAYEDPKQDILIALLRLRQCSKEHTFRPELTGQPSSLVRELHVYGSAVPIHARDPKRFQHQGYGTLLMEEAERIAREEHGSTKISVISGVGVRSYYAKLGYWLDGPYMSKTLEPLWEREW-MTSDGPLRKKKGLPTHEMDLD---------------------------------TGASAELDEDENLK---------------------------------PNYTVTTDAHGNTRYLYKEIDPIYESDDSDAEA-TNTIGNIDLKYYDEYPHIGYDINGKKIMRPAKGEALDALLDSIDIPKGWTGLTDPETGKPLNLSEEELDVLKRLTRNEVVEDGYDPYPEMVAYFSGKQEIMPLSAAPEPKRRFIPSKHEAKRVMKLVKAIKEGRIKPYKPPQEEEE---EQDEFTFDVWADEKPRPDNTMHIPAPKLPPPGYEASYHPPPEYLPDKDEEKAWLEADEEDREREFLPKNYGALRKVPGYETFVKERFERSLDLYLAPRVRRNRLNIDPESLLPKLPNPEELKPFPTTCAAIFRGQEGRVRCVSVDPHGIFVASGGDDGYIRIWEITGRQVWNAKLSDEEAVDAVQWRPTKDASIVAAACGENVFLIVPFTLLPDIEQASRDVLDAGWGYAATKGATTPKGDAPKQPPGKWSRPGTRLESKGVLLQVQVRSAIKVLNWHRKGEYFTTVSPRGQSTAIAIHAISKHLTQLPFRRLKGLAQTAQFHPSKAIFFAATRNTIRAYDLAKQELVKILQPGAKWISNIDVHPGGDNLIVSSYDKRVLWMDMDLSTKPYKTMRFHKEAVRSVKFHQGGLPLFADTSDDGTIQVFHGKVVGDLMENATIVPLKVLKGHKVKSKLGVMALDWHPREPWCVSAGADGTLRLWCMNGQAPQHKQLEQLL-NTADRRPSPLPTHLSAPGSS--GHSTPRIIPSGGSGYVAPVFEGKEKQMEAVMDGVEEKGFMPPELVESETKWFYNELGIDDMYFATETVDAIVNHIHSLYAAKVAAYARDDKRLEIRLDKEAPDHAVYIDTSRPGVSVIDGPQYEQRIGKKYLAASKPGLYRVESFRSESPL--PGSEDQQLRCYFVYQCDFVDP--SPSETETNLEKIGDKRFLQKATANTKAIYQQILQVAVERTGPVIDHYDIEGSRDKRLVVGFKRGSALGLFSALSDLYHYYGLTTSRKYVEQFSNGYTVMSLYLRPLPGAGAKHPPIEASIHQITKEVSLLYCLPQNKFQTLFATSRLSLQETIYAHCVWVFITHFLNRLGSEYTALSAILDSENSVHAELLAKLKRRLRAETFTADYIYEIIMEYPELVHTLYLPFAKTHYVQTRG-QEDDFLPTLSYKVQTDAELTDTINKAVVNDHHEMVMTSFRVFNSSVLKTNFYTPTKVAISFRLNPNFLPRSEYPQPLYGMFLVIGSEFRGFHLRFRDIARGGIRIVKSRSQEAYSINARSMFDENYNLANTQQRKNKDIPEGGSKGVVLLDFKHQDKARGAFEKYIDSILDLLLPPTSPGIKDPIVDLHGKEEILFMGPDENTADLVDWATEHARVRGAPWWKSFFTGKSPKLGGIPHDRYGMTTLSVREYVKGIYRKLNLDPSKVRKMQTGGPDGDLGSNEILLSNEKYIAIIDGSGVLVDQNGINHEELVRLAKERKMINHFDVSKLSSEGYRVLVDDTNVRLPNGDLVYNGTTFRNTFHLRSDMHYDTFVPCGGRPESIDLSTANKLIVDGKSVIPYIVEGANLFITQDAKLRLEKAGCILYKDASANKGGVTSSSLEVLASLSFDDESFIKHMCVGEDGQAPEFYNNYVREVQKTIQNNARLEFEAIWREHQATGQPRSVLSDTLSTAITKLDEEMQNTDLWKNIQFRESILKEALPNILLEKIGLDKIMERVPDNYLRAIFGSYLASRFVYEYGVSASQFAFFDFMSKRISKGDNAMPSARHWEQNKEATVYVGNLHERVTPRILHELMLNTGRVRNVNMPVDRVNGQHQSFGFVEFHTEAEADYASKILNNVALYGSRIRVNKASADKQKNVEIGAELFVGNLDPGVDEKTLYDTFSRFGPLVNAPKVARDETTASKGYGFISYGDFESSDAAIASMHNQYIMSKQITVQYAYKKDGKGERHGDEAERMLAKQAKAHGVAPAVQPLPAHLFQLPPGA-APTGPAMPVDGRG---------VPGAPSGP---GGYGPPSGPPGFVPN-GPGGRPPSAAPIGHPSLPPPPTGLPARPP-----SGAPTNFFPP----------PPGF-AAPPPGFGA--------------------PPPGFGGPPGYAQAM-----TLVARLLRPTTRLRCRCNTRPFGGLRNSTRSCTAVN-----------AVPAAQLRFGQPLHETHPHLLKAGEVTPGISALEYYQRRVALAKDLAPNSVAILAANELKFASGAVFYKFHQDPDFLYLTGFKEQDAVAIIEKHEHG--EHTFHLYVRPKDPSAEAWEGPRSGVEAAEDVFNADVSGSVYDLPRLLPEIVNRVQTIYTDLPQ--RISKNFLSRYLGIYSPSPANIKPLRPLMNELRVIKSEAEIENMRHAGQHSGRAITDAMRQSFTAEKDLDSFLDYWFKQDNCDGPAYVPVVAGGINANTIHYVSNDMLLKPNDLVLVDAGAQYGGYVTDITRTWPVSGKFSPAQKDLYNLLLNVQRTCVSLCRASSNFTLDQLHHTATNALAAGLKDLGFDMKPNSIQTLFPHHVGHYVGLDVHDSPGLSRDRKLETGMCVTVEPGIYVPDDERWPAWARGIGMRIEDSVCVDDEGPCVLTTKAVKEVVDIEALKMSIDFPREEERVLARWKEIDAFLRQVELSKGKEPYTFYDGPPFATGLPHYGHLLASTIKDIIPRYWSMKGRYVERRFGWDTHGVPIEYEIDKELGMSGRDAVREIGIAKYNEKCRAIVMRYAAEWRTTIDRLGRWIDFDNDYKTMDTNFMESEWWVFKRLFDKGAVYRGYKVMPYSTALATPLSNFEASQNYKDVQDPAVVVTFPLVNDPNTCLLAWTTTPWTLPSNTGLCAHPDFEYVKILDEASGKHYVLLESLLRTLYKDPKKAKFKIVEKLKGKDMLGWKYEPLFDYLYDEFKDYGFKVLNDTYVTADSGVGIVHQAPAYGEDDYRVALAHGVISDTRVPPNPVDDQGCFTAVVRDFEGQHVKAADKGIIKHLKGTGRLIVDSQLLHSYPFCWRSDTPLIYRTVPSWFIKIQDIVPQMLENIAGSHWVPSFVKEKRFANWISNSPDWAVSRNRFWGTPLPIWVSDDGKEVVCVGSVEELKKLSGYEGELTDIHRDKIDHITIPSKEGRGVLKRTNEVFDCWFESGSMPYASAHYPFENVEQFEKSFPGDFIAEGLDQTRGWFYTLTVLGTHLFGKLPFKNCVVNGIVLAEDGKKMSKRLKNYPDPNLIMDNYGSDALRLYLINSPVVRAETLRFKEAGVKEIVSKVLLPLWNSYQFFEQQVSLLKKVADLDFMFDPAAEKTNSNVLDRWILASCQSLLKFVNEEMAAYRLYTVVPRLLELIDNTTNWYIRFNRRRLKGEYGLEDTKHALNTLFEVLYTLCRGLAPFTPFITDNIYMRLLPHIPKELHAEDNRSVHFLPFPEVREELFDEAVERQVKRMQSVIELGRICRDRANKGLKIPLKTLVVIHPEQQYLDDIKSLETYILEELNVREIVLSSDEEKYNVQYSATADFSVLGKKLKKDAVKVKKALPNLKSQEIKDYLKSGEIVVDGIKLEAEDLMVKRGLAQDSSNKDQEFNTDNDVLIILDVASYPELEQEGLAREVIRRVQDLRKKAGLVPTDDVGMEYRVLSDPDGVGLEKAFENQGPLFEKALRRNVDKHVIENSNEKVIAEEEQELHKATFLLRLVKLMLQSRT--RAINALNRTRCFSTTPHTAAISPYRALTVNRTQSTAAVGTQPQSRSRPSPAFNRDDYDSVQPLKQYRSPAMDHSFVGMTGGQIFHEMMLRQGVKHIFGYPGGAILPVFDAIYQSEHFDFILPRHEQGAGHMAEGYARASGKPGVVLVTSGPGATNVVTPMQDALMDGTPLVVFCGQVVTSAIGSDAFQEADMVGITRPCTKWNVLVKNVAELPRRINEAFEIATSGRPGPVLVDLPKDVTASVLQRAIPMSSTLPTTVSAATIAARELSKQQLDQSIRRSADLINKAKKPVIYAGQGILQTEDGPRLLKELADKVTIPVTTTLQGLGGFDELDPKSLHMLGMHGSAYANMAMQEADLILALGARFDDRITGAISKFAPAAKAAAAEGRGGIIHFEIMPKNINKVVQATEAVEGDLGTNLKQLLPLVNK--VEDRPEWLGQIADWKKRFPWA-YEKEGENGLIKPQTIMEKLSDLTADRKEQTILTTGVGQHQMWCAQHYRWRYPRTMITSGGLGTMGYGLPAAIGAKVARPDCTVIDIDGDSSFSMTLTELSTAAEFNIGVKVIILNNEEQGMVTQWQTLFYTDRFSHTHQRNADFVKLGDAMGVQAKRCIKLEELEDSLKWLLNTEGPALLEIVTDQKVPVLPMVPAGSALHEFLVYDEKTTKERRAQTKARSGR---M-------------------------------------------------------------------------------------P----------PDGTDE---ESIDGHFKIRHGWHDQLNSEEYSNLLTSNFFMYYTDKKHETGGHPKNDDFPVQEWRMRDRLKTVSAVLALCLNIGVDPPDVIKTNPCAKEECWIDPTVTPGHTPMNQIGKALQTQYEQLSMRTRYKLLLDPTTEETRKYTSTLRRNARNERVLFHYNGHGVPKPTSSGEIWVFNRNYTQYIPLSLYDLQSWIGAPSLFVYDCSDAGLIISNFNRFAEKHQAEFEEARRRDPSVEHVDFADCIHLAACREKESLPTNPELPADVFTSCLTDPITMAVRFFILQNPLPTKVSLRDAHNIPGKVSERRTPIGELNWIFTAITDTIAWNSLSKPLFKKLFRQDLMVAALFRNYLLAQRVMRAYHCHPVSHPEIPQTHDHPLWRSWDLAVELILAQLPALQAEARGEREYNYKHSDFFSEQLTAFEVYLTQG-AVEQKVPEQLPIVLQVLLSQVHRLRALILLSSFLDHGPWAVNLALSIGIFPYVLKLLQSQANELKPVMVFIWARILAVDQSCQADLLKDNGYQYFISIFNPNSGIPIQNASEHRAMCAFIISMFCKDYNQGQRASLNTELVESCLDHLKDMQNPLLRQWSCLCLSKLWVNYEEAKWVGIRCMAHERLCELVVDPVAEVRAAMLHALASFLGIRDVTPQVANIEESIASMILVMTMDGNSMVRKELLIFFSTFVARYKSRFIVAAFEQFSEENTDSSAKQSDDKTGDSLYM-------KSRTGTTGSESTSCSQNTIYSAIWKELLVMSVDPYPEIARDAGIVVDYILMALMDSSLAKFVQPQLDETLQHAPA-------PRPMRRVVDEGAPQKQSNP-PTPTGIRKSTSVGANLWASHDSASKQG----------SLGRTGTE-SSQMSTASRPQTP-EKYNADEQPTSRGFKNRNLAERPEIPLKSVFFEWSVEYFREPQMKPTEADEPGSTDYNGRLWRRNRNDKIIAETQPLKDIAISNRWDVPRGYVDNLSQPAKMFFHQFEDHLVVTDTRDTVNIFDYSKSNRINSFSNGNPPESRITDVRFINEDDQALLMTGSSDGVIKIFRNYDRKGETELVTGFRALTDLVSSNKNAGLVFDWQQGRGLILVAGDVKVIRVWNAGTEVCTNDLPARSGSCITSLTSDQVEGDVFVAGFGDGAIRVYDQRQKPATAMVKVWKEH--KQWITNVHLQRGGQRELVSGCRGGEIKLWDIRWDRSVKTIQATSDTLRTLSVHEHAPVFATGTQRHRVKIFNINGQPVSHLEPYSGFL-RDRSSPISVTAFHPHRLMIAAAAAHDTHVNIFSCHEPKNATVKM-----------------------------------------------------VDDEDSGPAAQT-----RNKSKLKYMDQLQEVANRMRDEIQIDLNDVEAYEKALDDELRLVESIERNAHHYIDIFSRAVDKCLPEPTRELSFKDDVLDVIMTQRSKRNERMQLQGVDDAEQAAPESIFPPALTRRYTLNFKPRVSSSQRSLKALAVRNVRGEHLGHLITVRGIATRVSDVKPAVLVNAYSCDRCGSEVFQPVTTKQFTPLVECPSEECKSNKTKGQLFLSTRASKFLPFQEVKIQEMADQVPVGHIPRQLTIHCHGALVRQINPGDVIDCTGIFLPTPYTGFKAIRAGLLTDTYLEAQYVLQHKKAYDDIVLAQPTLRRMNELERTGQLYEYLSRSIAPEIFGHVDVKKALLLQLIGGVTKEVGDGMRIRGDINVCLMGDPGVAKSQLLKYITKVAPRGVYTTGRGSSGVGLTAAVMRDPVTDEMVLEGGALVLADNGMCCIDEFDKMDDSDRTAIHEVMEQQTISISKAGITTTLNARTSILAAANPLYGRYNPRLSPIENINLPAALLSRFDVLFLILDTPTRDSDEELARHVTHVHMHNAHPEA-PGGIVFSPAEVRQWVARARSYRPTVPKEVADYMVGAYVRMRQQQKRDDGNKKAFTHTSPRTLLGVLRLAQALARLRFADEVISEDVDEALRLTEVSKASLYAD-ENRRDDHTPSSKIYHLIKSMEASGAAAVGDGTRGE----LDLRRVRERVLAKGFTADQFESAIDEYAMLDVWQTTGEGTRLVFIEAEDEDMDADNDMAPKSSQSSQKQPTISSFFTRKPAPATAATPPPRTKSPPGTTQKDDEDGLTLRKRAVHDDDQPQDSGRSSPSKRVRFTKNASPQQSPTHTSVTTSGTSKPPRITD-RTSKFLFSSSDENKPDDDDDEEDAAAAQKQKEKLHEKFVKKLGRPDSFLRRRNKIISEDNANEEEGEGDD-DEEEPPPKPVKGKKATKKASKLTPMEIQYLDIKRKHLDTVIIMEVGYKYKFFGEDARIASKELGIVCIPGKFRYDEHPSEAHLDKFASASFPTHRLQVHVKRLVQANHKVGVVRQVETAALKAAGNNRNAPFVRKLTNLYTKGTYVDDVEGLETPTGASAQSTGYLLCITESNAKGWGTDEKVQVGLVAVQPATGDIIYDDFEDSFMRSEIETRLLHIAPAEFLVVGDLSKATNKLIEHLSASKTNVFGDRSRVERVEKPKTMAAQAYSHISNFYAGKMKSSADSEKQGAVLDKVHQLSEHVTICLSAMITYLTEYGLEHVFDLTKYFQPFSARSYMLLNGNTLSSLEIYQNQTDFTSKGSLFWTMNRTKTRFGQRLLRKWVGRPLIDKAKLEERIAAVEELKEGEHTIPVDKLRFVLGKIKTDLEKVLIRIYYKKCTRPELLSALQALQEISSQYLSAQTPEQSGFSSTLLSEAVSNVPKIYEDLNGFLDKINASAAKDDDKYSFFREEHEAEDINDLKLSIASVEDDLNTHRKEAAAKLGKSK-VDYVTVAGIEYLIEVKRKSEKKVPASWQQISATKTTLRFHTPEVKRMLQERDQYKESLAAACDRAYMRLLEEISSKYQQLRDCIASLATLDALLSLATLANQPGYVKPTFTD---DIQINITGGRHPMVEQLLLDSYVPNDLSLSHDSTRALLVTGPNMGGKSSFVRSAALITIMGQIGSYVPASEARLGMLDAVFTRMGAFDNMLKGESTFMVELNETSDILKSATPRSLVILDELGRGTSTFDGVAIAEAVLDYVIRDLQSLTLFITHYQHLAKVPSRFPDGQLKNVHMRFEE---QNGGREVVFLYEATEGISHRSYGLNVARLARVPDKVIDVAEVKSAELEQSMEVHKLANLSRMMKGLLSDDSEMLDKFVEGIEQLMIMGWWAVGQ---LLKRDTTDADPDDEPAGQKEIFTSWALSILIVLLIIALFTSYILHTRKIQAVHETVLSIFAGMVVGLILRLTAVASVRDAVSFDYQMFFNLLLPPIILSAGYELHQGNFFRHIGTILTFAFAGTFISALVLGLILFLWTRIPLDGFKINFVEAMSVGATLSATDPVTILAIFDTYKVEPKLYTLIFGESILNDAVAIVLFETAQKYKDG-AESLGILSLFEAFGIFFGVFFGSLFIGVTVGIAVSLMLKFTYVRRFPKTESCLIILTAYLTYFMSNAIHMSGIVSLLFCGICMKHYAYHNMSRRTQLTTKFVFQVTSQISENFIFIYLGLSLFTDDKLDYKPLFILITVAGICAARWCAVFPLSRIINSVTRYRQRRRGEELIEEIPWAHQAMIYWAGLRGAVGVALAAGLTGNNGDTLRATVLVVVVLTVIIFGGTTARMLEILGIRTGIVEEIDSDDEFDIEVVNGGTYSRKQGQGYGHTPRSQGAFTLNNVNSQE-----SYSSGSRSPRTRPNGATRRNSHVRARDGADQGLLSPGDNDED---DIDL-DLPPSARPNRS--SSPLAGASQTSPYPTSGHKPPEGATATGAVKQLISSHDPANAFKQIDDGFLKPHLLLDP-GGPSMADESPTNPELDIKKLHALPTEQQDLYLLTFSSDLARHVDGDGHQIYIKKEIFQ---IVNLASPAPTRVIRNNLGRAIGFEKGDRKLLFESDSVNILNAAGKSEKDIRTKHAAAHCLGSIFEAAGDAIQLSPLAVKTKSAQNHVGKVFKGVSSHADELIARDAKQARNAGSDKSYIVQTAACYCEQLIRYTPFFDNKIIDSPSSSVRHSAALVKNYSENAPVDIDDVIMESPAPKKSAMQLSRARAGIAVKTIKGLGEHIIESKYSDIARSLFVDVSGQLHAVRFMVNDDYPQALKERPTKQTLIGALSTLSFNSLGSATNVVADS-CRDALIQHPSYTVQVTASACLRAFVLACQPLHGSVDVNSRVLSQATSLLKSAFVKIDNMVQRNYFLTHVRECALGSEFNSRILTLDVTKRLAAMLQNTTLFLNRLSPALQLYDFDLPASSTEVLLQTNLLPFAIASFEPDNTTSSFSTAIASAAGTFES--IWEGVTGLVWLTRHGPELSPICGAEHDSISLYIRKSDESYELPDPPATEVVNAALQLFAICLPLQTARIQESILEQMTSF-----LSASSLQRDINRKTAMMVNIAYAVLS-ALKVAVKETSPGSLKVEKVMQDLLHLFIILPDPFIRNLALGNALTTTEVNYLVDQIVANREPN-ARSGAVALGCIHSQLGMAAG--FHLKNILG--ILTSLGDDPHPVVHF----WAMDSLSRVADSAGFSSYVTSTLGMLAHWTNEESASLPYSNEIDIPTPAVIARCVDSTINVLGPDLQDVAKARLIMTLVGLQGDADELIVIESLRCQEHIAPGYMDFSGYVKSLQRS--VESSSTQIRDMAIDGLIRAAEPGLEDQLWHVLDRDPEVRNIIRNWQRCHSVLTKTKKVETQDKIEQKPKAGAAEIQDEEVAGFASASNAPGAESGDGVQVSQELLKWQVRTFGMDVSKEAAFRCVMALQQRFSASTAGVVQRIRGLKIITPDPDFAEVTLLEQYFAADSSPELAAEAVNVCATFRMGRILKLLVSALENFSESETASILTPLWLASLREYARLRFEPDITSSMGSASLSGLDTI---YAALNRETLLKLVDAIASDEDSEFVFDALKTELSESDPNPRADHIPVAFFFVFEALAGRPGDLASKEQILEILQALKKILRGHAIYQEDMLDRLVLTEGTIGHPSARRDQGTTS--ADEHLSEDIDLFELTKIMVLV--LSGLIPGLEDSKSKARHEMNEEAVALLTTALSALVDAAQVFPSIIKADLHACILHIFASIVGTGECQATVIFKRFITS---LAPDAEATDDTGKQLR--ATLARFLAILKHAQKREFDAALACEKNDCLNTVTTSKVAAGCCLPKKGAFETSLAKLGLEESRATLAQTLVSFISTLPEPAQRQVACKIIIPALPKATQETLLEIAGADQQAFRTVRSFMEGVLKSVNREDDGMPKIALKMDFGS-----MKTDFQFSNLLGTVYSRGNLLFTPDGTCLLSPVGNRVTVFDLVSSKSYTLPFAHRKNIVRLALNPRGNLLLSVDQDGRAVLTNVPRRIVLYHFSLGGEVTSLAFSPSGRHFAVGIGRQIQVWHTPSTPD-VAEGDLEFAPFVRHRVYTGHYNAVQSIEWSSDSRFFLSASKDMTARIWSLDQEEGHAQTTLSGHRQEVTGAWFSKDQETIYTVSKDGALFTWKYMLRYDAPA---DADEDDDDNLQWGIAERHFFHQNNAHVTCASFHPESKLLVTGFSHGIFFIHELPDFAQISSLSISQNDIDYVAINKTGEWLAFGASKLGQLLVWEWQSESYILKQQGHFDSMNTIAYSPDGQRIITAADDGKIKVWDVNSGFCVVTFTEHMGGVTACEFAKKGNVLFTASLDGSVRAWDLHRYRNFRTFTAPSRLSFSSLAVDPSGEVVCAGFIDSFDIHIWSVQTGQLLDRLSGHEGPVSSLSFSPDAGTLVSGSWDRTVRLWNIFARTQTSEPLQLMADILCVAFRPDSKQIAVTTLDGQLTFWNVSDAAQESGVDARRDVSGGRKMSDRRTAANVAGTKAFSSVKYSADGTCVLAGGNSKYICLYDVQSGALLKKFTVSINLSLDGTQEFLNSKLLTEAGPEGLIDNQGEASDLEDRRDTTLPGAQKG--IGARRTRPEVRVPDVAFSPTGRAFCAASTEGLLIYSLDNTFQFDPFDLDISVTPATTLDTL-AQKDYLKALVMAFRLNERNLIRRVYEATPVTNIPLVVKELPSVYLGRLLRFVAHQADESPHLEFNLVWIESLLSKHGRWMKEHKGGLEADLRSVEKAVRRIQAELARLADDNIYRIEYLLSQPGKKDSTPLAIDGVKEIENGTVDEEMED-GDSDAGEWLGFEMVPVSEVKSHDRSSRTAAHSHIKGLGLSSDGRATPSAGGFIGQAAAREACGLVVDLVKAKKMSGRAVLLAGGPGTGKTALALAVSQELGTKVPFCPIVGSEIYSAEVKKTEALMENFRRAIGLRVKETKEVYEGEVTELTPEEAENPLGGYGRTISHLLITLKSAKGTKKLRLDPSIYEAIQKERVRLGDVIYIEANTGAVKRVGRSDAYATEFDLEAEEYVPIPKGDVHKKKEIVQDVTLHDLDVANARPQGGQDIMSMMGQLMKPKKTEITEKLRLEINKVVNRYIDQGIADLVPGVLFIDEVHMLDLEAFTFLNRALESPLSPLVILASNRGNTHIRGGTNLPSAHGIPTDLLARLLIIPTHPYSPAEISSIITTRVTTEKLNISPAAKDKVSSLGEKISLRYALQLLAPASVLAEVNGRKQIEVEDVEECQDLFLDARRSAEAL--GQASGYISMAMPITTIAETKELRGLNLIAAHSHIRGLGVDDDTLEPKVSSQGLVGQAKARKAAAVILKMARDGKIAGRAVLIAGPPSTGKTAIAMGMAQSLGPDVPFTMLASSEIFSLEMSKTEALTQAFRKSIGVRITEESEVIEGEVVEIQIDRSVTGSNKQGKLTIKTTDMETVYDMGTKMIDGMTKEKVMAGDIISIDKASGKITKLGRSYTRSRDYDAMGVDTKFVQCPEGELQQRREVVHTVSLHEIDVINSRTQGFLALFSGDTGEIRSEVRDQINTKVAEWKEEGKATIVPGVLFIDEVHMLDIECFSFVNRALEDELAPIVIMASNRGNTQIRGTDYRSPHGLPLDFLDRVVIVNTHPYSSEEMQQIISIRAQEEEVDVSPDALALLTKIGQEAGLRYASNLITTSDLIRGKRNGSEVTIEDVQRSFALFYDANRSVKFVSESEKRLIGEAGDVSFAVANGT----DAMDVSMATVNIRRDVTDPFYRYKMERIQSKIEGKGNGIKTVIVNLTSVAGSLARPPAHVIKYFGFELGAQTNTSPNDDRWIINGAHDASKLQDYLDGFISKFVLCKKCKNPETDVHIKDGNITLDCKACGKISEVDPRLKLSSFILKNEPKKGKKDKSSKKAERRARKEAEARGSPDNGSPGDSAEEN-GDDGDLALEAGSDDETRQINEGAKEIEEEDAKEVEWSIDTSEAAIRARAQDLPDDLKRALVIEEDEE---GGSS-YDTFGKWIIDTGAEKGGVENLDNVDIYIKAKELGIETKHRTLTVIPQTLFTEKIVKQIDARAPMLKKMITSDKHEKAFLGGIERFVG---IEKPELIPQVSAILLKVYENDLVSEEQLQTWCSKASKRYVDLKVSKTVRKSAEQFKNWLEQEESEEEDSD---M-------------QVDSPATANGDIDESLYSRQLYVLGHEAMKRMGSSNVLVAGLRGLGVEIAKNIALAGVKSLTLYDPKPAALADLSSQFFLTPDDVGKPRASVTVPRVSELNPYTPVQEFSGKDLTSDLSQLKQFQVVVLTDTPLDDQIKIADYCHDNGIYIVITDTFGLFGTIFTDFGKNFTVGDPTGENVTNGIIAGIDEEGIVSALDETRHGLEDGDWVTFSEVEGMEALNGCAPRKIEVKGPYTFSIGDVSGLGEYKRGGQFIQVKMPKILNFEPFSKQLKKPELLISDFAKFDRPQQLHVGIQALHKFKLHKGEFPRPHHEADATELFKIAQEIAGEGEEKVELDEKLIKELSYQARGDLSPVAAFFGGMAAQEVLKSVSGKFHPIVQFLYFDSLESLPTSTTRSEEQCAPIGSRYDGQIAVLGQEYQKKLSNVKQFLVGAGAIGCEMLKNWAMMGLATGPEGKITVTDNDQIEKSNLNRQFLFRPADVGKLKSDAAAKAVQVMNPDLKGKIVTLQDKVGPETEHIFNEDFWNSLDGVTNALDNVEARTYVDRRCVFFRKPLLDSGTLGTKGNTQVVLPFITESYSSSQDPPEKSFPMCTLRSFPNRIEHTIAWARE-SFDSLFVKGPEIVNLYLTQPDYLGASLKQSGNEKQTLETLRDFLVTEKPLTFDDCIIWARHQFEKNYNHAIAQLLYNFPKDSKTGSGQPFWSGPKRAPDPTKFDPSNPTHFTYVEAAATLHAFNYGIK-PNASREHYVEVLNDMIVPDFQPDPTVKIQADEKEPDPNAAGGDDNDVLNKIIGQLPDPKSLAGFRLEPVEFEKDDDTNHHIDFITAASNLRAENYKIEQADRHKTKFIAGKIIPAIATTTALVTGLVNLELYKIIDGKKDIEQYKNGFINLALPFFGFSEPIASPKGTYQGHDGEVTIDKLWDRFEVDDITLKEFVDHFEKKGLSIQMISSGVSLLYASFYPPSKLKDRMPLKMSKLVEHVSKKPIPDHQKNVIFEITAEDQKEEDVEIPYVMVKLQMQVHALSDDQVAGELKKMTAFIRQEAMEKANEIRLKADEEFAIEKSKLVRQEQASIDASYEKKFKQASMSQQITRSTVSNKSRLRILSARQELLNRLFEDAEKKLGDISKDKNKYQSILKNLILEGAYALNEDKLQVKVRKADIDLTKKAIEEAQTEFKKNLSKDVAITIDESDPLPEGSAGGAIIVGTNGKIDINNTFQERLKLLESQALPSIRVTLFGENENRKFHDMPPKRKL--------------------AQTAADAEAEDGWDDNDEPMSDQE--TFDQLKEEFDVKAMTKRARARDAAADLFRKSDQWSAPLKSDHYNRPLWVN-DAGGIILESFHPLFDEAQDFLINIAEPQSRVSKMHEYQLTTHSLFAAVSVGHSKQEIIEKLDRYSKTALSEAIIQFVEKSTSAFGKAKIVLKKTLSYIESEDPAILQKLLRDPVVAECRADTTDGLIKEAAPKIGQMAIPGTKLAAGANNMAQQQQPEVAQNPAPS---DMIATLREDDDDEVAQVHSFQIKSEEREKVVKRCRAIGLPLTEEYDFNNDDTNPNLEIDLKPHAQIRYYQEKALSKMFSNSRARSGIIVLPCGAGKTLVGITAACGVKKSVIVLCTSAMSVVQWRAEFIKWSNINPEDVAVFTADNK-TRFPRQAGIIISTYSMISNARKRSHDAEKVMQFIRGQEWGLLIADEVHVVPANIFKKVTYEIASHAKLGLTATLLREDDKIDDLNFLIGPKLYEANWQELSEQGHIAKVQCAEVWCQMTPEFYTEWLKPSSLKRALLSIMNPKKFQACQFLINYHESRGDKIIVFSDNVYALEKYSRKLGKAYIYGATPQQERLRILENFQHNELVNTIFLSKIGDTSLDLPEATCLIQISSHYGSRRQEAQRLGRILRAKRRNDEGFNAFFYSLVSKDTDEMYYSSKRQAFLVDQGYAFKVITRLEGLENFSQLAFATPQERRELLMDVLLAREDAKEERIEGDAFGTKNKGNKKKFGVRRAAGTLSELSGGQTMAYMEVNKSRNKELK--GTKGVQNAFMRKLARSGAKK----
>Podospora_anserina_S_mat+
MSLNIPNAPNAGLFKGGYNNYDSEDGAVLRNIDACRAISSTVQTSLGPYGRNKIVINHLQKMILTSDAATILRELDVVHPAAKLLVMASQQQESEMGDATNLVIVLAGELLKKAEELLRMGLKTSDIVTGYERAQKIALDFLDELEIDKVEDIRTQDELSKAIRTVIASKQNGNEEFLSKLVAEAVLAVLPKNPANFNVDNVRVVKIMGGSLEQSRVVKGMVFPKEPNGSVKKAKKAKVGVFTCAIDTSQTETKGTVLLHNAKEMLDFTKGEESQLEAAIKELYDAGIRVVVAGSTVGELALHYLNRYGILVIKILSKFELRRICRVVGATPLARLGAPMPDEMGTIDVVETQEIGGDRVTVFRQEDEATRTATIVLRGATQNHLDDIERAVDDGVNVVKAITRDARLVPGAGATEIELVERIQAVGDKTQGLAQYSIKKYAEAFEVVPRTLAESAGLDATEVLSRLYAAHQKQDGWSAGVDIENNDGTFLLDAEEEGILDLLVTKQWAIKLATEAARTVLSVDQIIVARQAGGPKPPGPNKNWDEDMATATITTTI----RKKDANLPPENERYLRCCADVANALIEDHEASRDPSKPRKDINLNSLRSKFAKKHKLNNVPPLTAIIAAVPEHYKKYILPRLIAKPIRTSSGIAVVAVMCKPHRCPHIAYTGNICVYCPGGPDSDFEYSTQSYTGYEPTSMRAIRARYDPFEQARGRVDQLKALGHSVDKVEYIIMGGTFMSLPESYRNEFISQLHNALSGYGTPDVDEAVRAGEQSSIKCVGITIETRPDYCLASHLTDMLRYGCTRLEVGVQSLYEDVARDTNRGHTVAAVAETFCLSKDAGFKVVSHMMPDLPNVGMERDLDQFKEYFENPDFRTDGLKIYPTLVIRGTGLYELWRTGRYKGYTPNGLIDLVARILALVPPWTRIYRVQRDIPMPLVTSGVENGNLRELALARMKDFGTSCRDVRTREVGVNEVKNKIRPNQIELVRRDYTANGGWETFLAYEDPKQDILVGLLRLRKCSEKYTFRPELTGQPTSLVRELHVYGMAVPVHARDPRKFQHQGFGTLLMEEAERIARDEHGSEKLSVISGVGVRSYYRKLGYWLDGPYMSKWLDGRPGPEE-MSKPVEKKRKVRDEESDSESDDELANGLFDGVLEASEDEEDYPSDEIDSEGSEDAEEEEEEEEGDDDALLSDDIPSDDEM--KDAEELEITEPGVDQEEEDRNYKVVKDANGGERYVYDEIDPVYDSDDSDAQGPVNTIGNIPLSFYDSYPHIGYDINGKKIMRPATGDALQSLLDTIEVPKGWTGLTDVNTGNPLNLTQEELELVRRVQHGLVPDEGYDPYPDTVEWFTSKQETMPLSAAPEPKRRFLPSKNEAKQVMKLVRAIREGRILPYKPPEEREREEEEKEEVQFDIWQDEEPAAPNPMHIPAPKLPPPGYEMSYNPPEEYLPTEEEREEWEKTDPEDREKEFLPQKFNSLRKVPAWGTLVKERFERCMDLYLAPRVRKNRLNIDPNSLLPKLPSPAELKPFPTVVQTIFRGHEGTVRSIAIDPTGVALATGGSDGTVRVWELTGRQVWSVKLSSEDPVYTVRWRPTKDAFVLAASAGEDVFLMVPPHSSPTLDQASRDVLAAGFGYATNGQQPATAP--GKEPAGKWARPGTKLEDAGVLVRVTVRSAVKVITWHRRGDHFATVSPEGQRSSVAIHTLSKHLTQIPFRKLHGLAQTVVFHPLKPLFFVATMRTVRCYDLQKVELVKIVQPGAKWISSLDIHSGGDHLIVGSYDRRLLWHDLDLSNRPHKTMRFHPKAIRAVRFHKGGLPLFADASDDGTLQIFYGKVPNDQLESPTIVPVKQLKGHKVVNQVGVVDIDWHPREPWCVSAGADGTARLWMMSTLNPANRLVEKTRGTEVSRHPSPQPTHVSYP---KMNGNGHRVLRSATVGYVAPEFKGKAEQMKQVREIILKGGWIPEALVDAQIIWFYNELAIDDVYFQLESPEAISNHITSLYAAKVAAFSREDKREEIRLDMEASDHAIYIDTSEPGKTSINGPRYEHRLESKYLDGGDTSKFRVETFRSPGVLGQDANSKATLRCYFVYQCQFVDA--NADPMETRLEVISDRMFLAKATKNTKVIYQEIIESAVRRAGPVIEVYDIEGTPEKRLVVAFRSRTARGIFSALSDLYHYYGVTSSRKYVEQFSNGITIISIYLRPASNLEGKFPSIEESIHQITKEISLLYCIPQTKLQDMFASGELSLQETIYAHSVWVFVQHFLNRLGSEYASLVAALNPKNNSHAEILSKMKKRLRTETFTPDYILEIIKSHPGLVRALYASFANVHLKVGPGFDRHFIAPTPAFEVLSDAKLKDKITKDVNNEHEEMVMTAFRVFNNAVLKTNYFTPTKVALSFRLDPSFLPEFEYPNRLYGMFLVISSESRGFHLRFKDIARGGIRIVKSRSKEAYSINARNLFDENYNLASTQQRKNKDIPEGGSKGVILLDPKQQDKAREAFEKYIDSILDLLLKPETPGIKNPIVDLYGKEEILFMGPDENTADLVDWATEHARHRGAPWWKSFFTGKSPKLGGIPHDTYGMTTLSVREYVKGIYRKLNLDPSTVRKMQTGGPDGDLGSNEILLSNEKYTAVVDGSGVLVDPNGIDKDELRRLAKNRQMIVHFDLSKLSKDGYRVLCEDANITLPTGEVVNNGTAFRNTYHLRDTGLTDMFVPCGGRPESIDLVSANKLIKDGKCTVPYIVEGANLFITQDAKLRLEEAGCIVYKDASANKGGVTSSSLEVLASLSFDDESFVKDMCVDKKGNAPEFYKAYVKAVQEKIQENARLEFEAIWAEHQKTKVPRSILSDKLSQAITSLDEQLQHSDLWENEALRNSVLADALPNLLIEKIGLETIIKRVPDSYLRAIFGSYVASRFVYEFGSGAGQFAFYDL-----------MSIIRRFEQNKDATVYVGNIDERFTQELLTELMTQVGPVRQVHMPLDRVTRNHQGYGFIEFDTPESAEYAAKCLNGIRVHGKPLRVNKASADKQKTVDIGAELFINNLDPQVDEKILYDTFSTFGQILRQPNIVRDDNNISKGYGFVSFDSFEASDAALANMNGQYLLSKAISVDYAYKKDGKGERHGDEAERRLAAEGKKHNIVPEQQVLPAFHMNAPIAATVAAVPAIPPPVGMVPPPL----GPGGMPPVPVAGGPLPTGPAAMGGRGGPPPIMPPAMPSGGGGNLPPPPSGLPARPPPSQAGFGGPVPFHP----PPGFAPPGPGQQMYPPPGFNPTPPQGF-------MPPPGGAPPPGFGGPPGYPRRMYVGNIDERFTQELLTELMTQVGPVRQVHMPLDHQGYGFIEFDTPESAEYAGIRVHGKPLRVNKASADKQKTVLFINNLDPQVDEKILYDTFSTFGQIL--------RQPNIVRDDNNISKGY----GFVSFDSFEASDAALANMN-----GQYLLSKAISVDYAYKKDGKGERHGDEAERRLAAEGKKHNIVPEQQVLPPAFHMNAPIAATT--------------------PVTPVAAVPPMIDSMAAIPPPV-----------------------------------------GMVPPVVPPLGPGGMPPVPV--AAYGGPLPTGPAAMGGRGG---------PPPIPYGGGMPPAMPS------GGGGRMSNLPPPPSGLPARPPPSQAGFGGPVPFHPPPFPPPVGPGQQMYPPPVGF---------NGPPQGFMPPPGGAP--PPGFGGPPPNGYPR--RG----------------------------------MSIDFPKEEEATIQRWREIKAFERQVELSAGNPNYTFYDGPPFATGLPHYGHLLASTIKDIIPRYWSMKGFHVERRFGWDTHGLPIEHEIDKKLGISGKAAVMEMGLEKYNEECRGIVMRYSEEWRHTIERLGRWIDFDNDYKTMDPTFMESEWWVFKQLFDKGEVYQGYRVMPYSTALTTALSNFEANQNYQDVTDPAVVVAFPLVDEPETNFLAWTTTPWTLPSHTGLAAHPDFEYVKIADEKTGKNFIILEKLLSTLYKDPKKAKFKVLAKYKGKDMLGWKYLPPFDYFYEEYKDVAFKLLNATYVTAESGTGIVHQAPAFGEDDYNVAVEAGIVTEKRPPPDPVDDSGVFTSKVSDFAGLHVKKADKEIIKYLKGTGRLIVESQYKHSYPMCYRSDTPLIYKAVPSWFIRIPKIIPQMLENIEGSHWVPSFVKEKRFASWIANARDWNVSRNRYWGTPIPLWISDDGEERVCIGSIEELKELSGYEGEIADLHRHKIDHITIPSKQGKGTLKRVEEVFDCWFESGSMPYASKHYPFENKEEFEKSFPGDFIAEGLDQTRGWFYTLLVLGTHLFGISPFKNCVVNGIVLAEDGKKMSKRLKNYPDPTVVMSKYGSDALRLYLINSPVVRAEPLRFKESGVKEVVAKVLLPFWNSYKFFEGQVALLKKVENIDYKFDPSMESSNINVMDKWILASCQSLLKFVNEEMAAYRLYTVVPKLLELIDNTTNWYIRFNRKRLKGENGLEDTLHALNTLFEVLLTLCRGLAPFTPFLTDTIYLKLLPSIPEKLQGQDPRSVHFLPFPEVRQELFNPDVERRVQRMQKVIELGRYSRERRTIGLKQPLKTLIVIHHDPQYLEDVRSLQDYITEELNIRDIVLTSDEAQYGVQYSVTADWPVLGKKLKKDMGKVKKALPSVTSEEAYAYTQTGKLVVDGITLEAGDLVVKRGLKEDESSKNLETNTDNDVLTILDVEIYPGLAEEGLAREIINRVQRLRKKAGLQVTDDIKMEYRVLSDPENTGLEKVFESHNETITKALRRPIDKHEVEKKEEGIIAEEEQEVQKATFLLRLLKLM--IRQTSRALKALAQQRIASLTQKASAITGVRNGPSDRNQSTSAKVPAADVRAKPAQSFN-AEPNHVQPLANARKNDVDESFIGKTGGEIFHEMMLRHGVKHIFGYPGGAILPVFDAIYNSPHFDFVLPRHEQGAGHMAQGYARASGKPGVVLVTSGPGATNVVTPMADALADGTPMIVFTGQVVTTAIGSDAFQEADVVGISRACTKWNVMVKNVAELPQRINEAFEIATSGRPGPVLVDLPKDVTAGILRRAIPTAPAIPSLPSAASRAALEASEKQLRASIKRVAHLVNIAKKPVIYAGQGVISSERGVELLRELANKASIPVTTTLHGLGAFDELDEKSLHMLGMHGSAYANMSMQEADLIIALGGRFDDRVTGSVAKFAPAAKAAAKENRGGIIHFEILPKNINKVVQATEAIEGDLGKNLDLLLPQVESKTMADRKEWFAQINEWKKKWPLSDYERAAREGLIKPQTLIEELSNLTADRKENTYITTGVGQHQMWAAQHFRWRHPRTMITSGGLGTMGYGLPAAIGAKVAKPDSLVIDIDGDASFGMTLTELSTAAQFNIGVKIIVLNNEEQGMVTQWQNLFYEDRYSHTHQKNPDFMKLADAMGIQHRRLIKPDETREALQWLIDTDGPALLEVVTDKKVPVLPMVPGGSALHEFITYDGVKDLARRELMRQRTCGLHGM-----------------------------------------------------------------------------------------------------------------------------------------YFTDKRHETTGKPKTPAFEIQDWRMRDRLKTVSAAIAVCLNIGVEPPDQLRTVPGAKLEAWQDPTVPPTNKALENIGKALQTQYESIAFRTRYKQYLDPSIEETKKFCVSLRRNAKDERILFHYNGHGVPKPTTSGEIWVFNKNYTQYIPVSLYDLQQWLQAPTVFVWDCSEAGNILTNYHKFVDKHEEEEKELRQKDPNCERQNYRPYIHLAACGTKENLPTNPQLPADLFTCCLTTPVEMALWFFVLQNPLKTNLTPERARKLSGRLQERRTPLGELHWIFTAITDTIAWTTLP-------------LAALFRAFLLAQRIMPVYGCHPQSYPELPDTRQHPLWDSWDLAVDMALAQLPMLERKELDGTPYEYVNSTFFTEQLTAFEIYLCRGDAQSQKPPEQLPVVLQVLLSQQHRLRALILLTRFLDLGPWAVQLALSIGIFPYVLKLLQSVAQDLKPVLVFIWARILAVDISCQQDLIKDNGYNYFADILKPQETILVNGTTSHKAMCAFILAMLCKGFKPGQVVCNSTDIMKYCLHHVTHSEDPLLRQWSCLCISQLWRDLPEAKWRGIRENAHLKLAFLIKDPFPEVRAAMAHAMTTFLGIPDLTDEVARIEEGIAWTMLELATDGSPIVRKELLVFFSKFVLRYENKFLVAAYEQLLEEKEYMLHPPAEDGLDHKMGLHYARKENREVDGTIRPIAFGVAHDSIFAACWKHIDILSVDPHPEVQRDATIILDYVHHALLHSPVGPQAQSLMDEILRRARK----VSRGDMSQRSSVLGTHTAMAQPMPSPGLLKRTASYLFGPLLKENTPGLTNPPLTPGLPKAHRSRKGPSLENAPPEQNDQATSPANYHIANEPLCAGYRERSLTEVPKLPLESTFLDWSTEYFREPQMKLAEAEEPGSHEYNERLWRRSRNEAVLRETQPQKAQAGTHKWNNQIGIINNGAQPAKMSFHQFEDHVAVADDGNTVTVWDWKNGTRKSHFSNGNPEGSKISDMKFINEDDQALLMSGSSDGVIRIYRNYDSDEGVELASSWRALTHMVPSNVNSGMVFDWQQVNGQVLVAGDERVIRIWNAGHEMCSHEIPARSGSCVTSLTSDQMTGNIFIAGFGDGAIRVFDTRNRPQESMVRKWKDDS-RQWVRSVHMQRGGQRELLSASRNGKVRLWDIRMENPLKVFQATKDVLRTASTHEHLPVFAVGTSAHLVKVFDFDGHELSRLEPSTSFTAGLKLTPIATTAFHPHRMILGYAARGDNHIHISACGNEVAAPFVMALFNMKAPVEYGEQQVAFEHFLTDFKTSPQETITTALGNITINEDDLSDDYDFMDEDDEAGRRRQQRRG-AKEPVHKYKLILQELADRKTNEVAIELDDIHTFEEDLGLELKLVESIEKNTKHYVEILSRAIDKLMPQPTQGLTFKDDVLDVLMANRAQRNADLVEAAERTADPAMLNEQYPAQLTRRYTLVFKPRTAMSGEPLKALSVRQVRGDHLGHLITIRGIATRVSDVKPIVQVSAYTCDRCGCEIFQPVSDKQYGPLTLCPSKDCKENQAKGQLYPSSRASKFLPFQEVKIQELAEQVPIGQIPRTLTVLCYGTLVRKVHPGDTVDISGIFLPTPYTGFQAMRAGLLTDTYLEAHDVIQHKKAYEDMQIDPLMERRIAKSFQSGNQYEYLAKSIAPEIFGHLDVKKALLLLLVGGVTKEVGDGMRIRGDINICLMGDPGVAKSQLLKYISKVAPRGVYTSGRGSSGVGLTAAVMRDPVTDEMVLEGGALVLADNGICCIDEFDKMDDNDRTAIHEVMEQQTISISKAGISTSLNARTSILAAANPLYGRYNTRLTAVENINLPAALLSRFDVMFLLLDTPTRETDAQLAKHVAYVHMHNKHPDIDSDGFVFSPAEVRAYVAKARTYRPVLPPNVADYMVKTYVRLRNQHKRNEKKSQNFGHTTPRTLLGIVRLAQALARLQFSNTVKQEDVDEALRLIEASKESLAMDDGNGRRGLNASSKIFNLVKGLADSGACRADEMEDDEFGVELNLRKVKERVIAKGFTENQWMTALEEYTDLNIWQTTGNGSRLVFIVA-NDREGSQELMVGSSKPSEKKQSSLTSFFTPKTVNGLAQKPADDSKAGRSSSPSAP---GPSQKRPLQEDNDSGN-GTEKTTRSSRLKRVLDDDDESENQELPSSPPAGNGPSSS-RTGKYVYDAGSKTGAPDEDETEDAATRR-KKEELHKKFVKKLGHPDSMMKRRNGAPDSSTPGGDDAEGEEAEEDEPP-PTK-GKKKGAKTGKLTPMEIQFLDIKRKHMDTLLIVEVGYKFKFFGEDARIAAKELSIVCIPGKFRYD----EPHLDRFASASVPVHRLNVHAKRLVAAGHKVGVVRQVETAALKKAGDNRNAPFVRKLTNVYTKGTYIDETGELDQPGTTGAPSGGYLLCLTESPTKGSGTDEKVQVGIIAVQPATGDIIYDDFEDGFMRREMETRLLHISPCEFLIVGDLSKASDKIVKHLSGSRTNVFGDRSRVERVPKSKTMAAEAHSHVTQFYADKTKE--DDENSAALLEKVLKLPESVTICLSAMINHLTEYGLQHIFGLTKYFQSFSTRQHMLVNGTTLESLEVYRNSTDHSEKGSLMWALDKTQTRPGQRLLRKWIGRPLLDQQRLEERVTAVEELLEKQSAIQVSKLTGMLASIKADLERSLIRIYYGKCTRPELLSTLQTLQKIAMEYHRVKSPAETGFKSSLLQETLLSLPAIGDIVTSYLDKINAQAARKDDKYNFFREEEETDDITDHKLGIAAVEADLDAYRKEATAKLKKKVLVEYTTVSGIEYLIEVANTDLKNVPASWAKTSGTKKVSRFHTPEVIKLISERDQHREALAAACDAAFSALLSSLAAEYQPLRDAVSSLATLDCLLSLSQVASLPGYSKPNFLPITAPPSISIVEGRHPIAEHTLSTPYIPFTTSLSSPAPLAQLITGPNMGGKSSYVRSVALLVLLAQVGSYVPATEMTLTPCDAIFTRMGARDNLFAGESTFMVEVSETASILRSATPRSLVILDELGRGTSTHDGAAIAHAVLDYVVKEVGCLTLFITHYQNLARVAEGLGDGRVRCVHMKFRVERGGDGDEEVTFLYEVAEGVAHRSYGLNVGRLARLPKQVLEVAGVKSREMEEEVKERRLKGVVGLLGGLMNGGEEELEQLVEGIEQLM-LSEVVASSLVELAKREEE--DPAGSDPPHQEKYSSWAIFILLSLLIVSFCTSYTLQQRKITAIHETVVSIFGGMTIGLILRVSGFDSVRDLVNFNYQYFFNLLLPPIILSSGYELHQANFFRNIGTILSFAFAGTLISAVVIGVLLFFYTAISPEGLDVSWTDAIAVGATLSATDPVTILAIFNSYKVDPKLYTIIFGESILNDAVAIVIFEASQAKHSSGSGGIGIFSILHGIWYFLKEFFGSLAIGCIVGVMTALALKYTYVRRYPAIESCLVVLIAYASYFFSQAIEMSGIVSLLFCGITLKHYAYFNMSRRTQLTTKYLFQVLAHLSENFIFIYLGLALFTEKNLVFQPLLIIVTVVSVCAARWLAVFPLSRAINWFRRYRASRRGGEA-DELPYSYQAMLFWAGLRGAVGVALSARFTAKETQALQATVLVVVVLTVIIFGGTTARMLEILGIRTGVTEDADSDDEFDIEAIGGGLYKRPDNSGIGYTPRRSRAVALDNVGGNNSNGA-SWTSGNR----RKPSHGRKGHSKDSNDFERSELLGVNNTDSEFGSDIDISDLPPPA-PRRR--SSPMPGGDIPTTLGSGQNSESGNLTASAAIRQLFRTDDPSALFRQLDEDYIKPTLLLDGGGGSHMRAGSKRDKFAELRALRESGKKKFDTYEVEEVEDLYEEVDENQYKKIVRQRLNEDDFVVDDNGEGYADDGREEWDRIPAYDSESEDGV---EERKERKSKKQRDEEKAKRDANDRNITEYFTKGATKTQPKPKVVKTEDDDKFLADLLGEVDANVPAPVVRSSKRDRSAERRTTRALSPAREARQPAPKKKKVIDDRLSSPSPDYDMSEDNFLPPAEDEPVAA-PDVMMSDPPPSSPAAKVAQRRVQPKAVIEEEDE-DMMEVAHTGAVTAASVNISASRPVKKIIKAEPLPSAITSSPMK-AAEPAIDASSWNGLNQKLNVVGNSQAEARGIGKIDYKDAIEEDGSLNLFWTDYTEVNGSLCLFGKVLNKKTNHHVSCFVKIDNILRKLYFLPRKTRVQGKVDTGEEVEMMDVYNEVDAIMTKKNVGMYKIKACTRKYAFELPDVPKEGQYLKLLYPYTKAPIDMNTTGETFSHVFGTNTALFEQFVLWKNIKGPCWLKIEDADFGALKNSSHCRLEVLVDHPNMVAPFKDSENVEAPPLTLMSIALRTIFNAKANKQEILAISARIYEDVSLSDTTPADKLPCRTFTVVRPQGTAFPLGFETMAKERKRGLIKLVKEESAMLSFFLAQVDVVDPDVIMGHQLEGVDYSILLNRLHEKKTHQWSRLGRLRRSQWPASMGKVGGNVFAERQIMSGRLLCDLANDAGKSVMMKCQSWSLTEMCNLYLPTDVPRRDLDNEAALKSLAVTKDGLMDYISHAEIDTYYVAALALRTQILPLTKVLTNLAGNSWARTLTGTRAERNEYILLHEFHRNKYICPDKEPFKGRARPEDEE--DGGEAGKKKDKYKGGLVFEPEKGLYDKFVLVMDFNSLYPSIIQEYNICFTTVDRTFL---EDGVPQVPEKQDLGVLPRLIATLVDRRRQVKSLMKDKTATPEQLATWDIKQLALKLTANSMYGCLGYTKSRFYARPLAVLTTFKGREVLRSTKDLAESMQLQVIYGDTDSVMINANVDNVADALRVGREFKAAVNGSYKKLEIDIDNIFRRILLQAKKKYAAVNLVETDGKYVEKMEIKGLDMKRREYCPLSREISKKLLDEILSGNDIEDSVQKIHDYLREISSKMREGKVQIPKYIILTQLGKSPTEYQNGDTMPQIQVALREMARGKTMRKGDVVSYIITGDAQSSEHFAKRAYTPQDLKAGSELSPDVEWYIGKQIFPPVERLCANITGTSTSQLAENLGLDPRRFANNNSNSGAGGQDLEIHPLESQIPDQVRFADCKRLLLRCRACKGTSAFEGLLGSVEMVTPKGLACPSCSATLSTLSIVAQVEAQVREQTSRYYEGWLVCGDADCGNRTRQMSVYGDRCLGPKGLGRDCMGRMRWEFGERDMYNQLVYFASLFDVDKAKEKATSRATGGETGETRERVMVMAEHNRVRFGTVKGVVDRYLDKCGRQWVAMDTLFGKLGFVAN----MKTDFKFSNLLGTVYCQGNLLFSPDGTHLFSPVGNRVTVFNLVDNKSYTLPFAHRKNISRIGLTPQGNILLSVDEDGHAILTNIPRRVVLYHFSFKSKVTALSFAPSGRHFAVGLGRKIEVWHVPSTPDTNEEGDLEFAPFVRHHTHTQHFDDVRHIEWSHDSRFFLSASKDLTARIWSLNAEEGFTPSVLSGHKQGVVAAWFSKDQETIYTVSKDGAVFDWQYVAKPGQD----EDEIMDEEDMQWRIVDKHYFMQNGATLRCAAFHPESNLLVAGFSNGIFGLYEMPDFNQIHTLNISQNEIDFVTINKSGEWLAFGASKLGQLLVWEWQSESYILKQQGHFDAMNALVYSPDGQRIVTTADDGKIKVWDIESGFCIVTFTEHTSGITACEFAKKGNVLFTASLDGSIRAWDLIRYRNFRTFTAPERLSFSCMAVDPSGEVVAAGSIDSFDIHIWSVQTGQLLDRLTGHEGPVSSLVFAPNGGLLVSGSWDKTARIWSIFNRTQTSEPLQLMSDVLDIAFRPDSLQIAISTLDGQLTFWSVSEATQVSGVDGRRDVSGGRRITDRRTAANVSGTKSFNTIRYSMDGSCVLAGGNSKYICLYSATTMVLLKKFTVSVNLALSGTQEFLNSKLVTEAGPATLLDDQGEASDLEDRIDRSLPGAKR-GDPGARRKNPEVRVTGVAFSPSGTSFCACSTEGLLIYSLDSTVQFDPFDLNMEITPASTLGVLQNEKDYLKALVMAFRLNEAGLVQRVFQAIPYKDIGLVVENFPTVYVARLLRYVAAQTEQSPHVEFCMLWIKALVDKHGAWLMANRGKVDVELRIVSRAVAKMRDEIRRLADDNVYTVEYLIGQANKAAQAGKGPKTIEWNANGDLEVKALPLEEESEGEWIGIEMVQISEVRGNSRDHRTAAHTHIKGLGLNSAGIAEKQAAGFVGQNSAREACGVVVDLIRAHKMAGRGVLLAGGPGTGKTALALAISQELGTKIPFCPITGSEIYSTEVKKTEVLMENFRRAIGLKVRETKDVYEGEVTELTPEEAENPLGGYGKTISTLLIGLKSARGQKKLRLDPSIYEAIQKERVTVGDVIYIETNTGACKRVGRSDAYATEFDLEAEEYVPIPKGEVHKKKEIVQDVSLHDLDVANARPQGGQDIMSMMGQLMKPKMTEITDKLRGEINKVVSKYINQGVAELVPGVLFIDEAHMLDVECFTYLNKALESPISPIVVLASNRGVTTIRGADDLVAAHGIPPDFLSRLLIIPTHPYEPEEIKRIVRIRSTTEGVQLTDAAVDKIAEHGVRISLRYCLQLLAPASILARVNGRSQIDVQDVAECEDLFLDARRSAQVLASESGRGFISMAAPVVTVSESKELRGLNLIAAHSHIRGLGVDADTLEPRIASQGLVGQEKARKAAAVVLEMIKQGKIAGRAVLIAGPPSTGKTAIAMGMAQSLGSDVPFTTLAASEIFSLEMSKTEALTQAFRKSIGVRIKEDSEIMEGEVVEIQIDRSVTGGAKQGKLTIKTTDMEAIYDMGSKMIDAMTKERVMAGDIISIDKSSGKITKLGRSYARSRDYDAMGVDTKFLQCPDGELQKRKEVVHTVSLHEIDVINSRTQGFLALFSGDTGEIRSEIRDQINIKVAEWKEEGKAEIVPGVLFIDEVHMLDIECFSYINRALESDLAPIVIMASNRGHSKIRGTDYKSPHGLPLDFLDRVSIINTHAYNGDEIRQILTIRAQEEEVDITPDALALLTKIGQEAGLRYASNLITTSELIRAKRRGKQIGIEDVQRSFKLFYDPGRSVKFVQDSEKRLIGEDGAVDFRVQNGAVGGGEKMDTSMALVNVRRDVSDNFYRYKMERIQTKIEGKGNGIKTVVVNLSSVAQSLARPGSYLIKYFGFELGAQTNIDPADDRWIINGAHEANKLQELLDGFISKFVLCKKCKNPETDVHIKDGHITLDCKACGQRTDVDLRLKLSGFILKNVPKKTKKDKAERKAARKAKQNG-----GKDNGSGEEGSDQPSPNGDI--DIASDDDTRKIKKEAQNLDSVADKEVEWAVDMSEEAVKARQQVLPDEFKAKLVLEDEDEDGEGGNTVYDQLADWIQAEANAKGGVDNVDDVEIYLKAKELGIEAKHRTLIVLVMTLFNENIFSQIPKRQGMLKTMITSERHEKALLGGTEKFLAELGKEH---YDKIVKILQLYYHFDLASEDFLKKWGAKSSKRYVDGSTSKKIRKAAEPFMTWLEEAESEEDSDEE--MDKKLPEVDLVTRMQVDESVVGTTEIDESLYSRQLYVLGHEAMKRMGASNVLIVGQKGLGVEIAKNIALAGVKSVSLFDPAPVAIADFSSNFFLHPEDVGKPRDQVVAPRVAELNAYTPVHIHQSDSLGENLSQFDKYQVVVLTNTPQHLKVLVGDYCHEKGIYFIAAETAGLFANIFCDFGNNFTVLDSSGENPVSGIVAGIDEEGLVSALDETRHGLEDGDYVTFTEVEGMEGLNGAEPRKVTVRGPYTFSIGDVSGLGQYKRGGLYQQVKMPKFISFKSISAAMKEPEFVISDFAKFDRPQQLHIGFQAVHAFAQTHGRLPRPMNDEDALVVISSAKQFAQAEGIEVEWDEKLLKELSYQATGDLNPMAAFFGGLAAQEVLKAVSGKFNPVQQFMYFDSLESLPTSVARTEELCQPTGARYDGQIAVFGREFQDKVANVRQFLVGAGAIGCEMLKNWAMIGLGTGPRGKITVTDMDSIEKSNLNRQFLFRPKDVGQMKSDCAARAVQAMNPELVGHIVTLKDRVSPETEHIFNEDFWNDLDGVTNALDNVEARTYVDRRCVFFHKPLLESGTLGTKGNTQVVLPKITESYSSSQDPPEQSFPMCTLRSFPNKIEHTIAWARE-LFESSFVKPAETANLYLTQPNYLETTLKQGGNEKATLEMLLDYLKNDRALTFEDCVQWGRMLFEKQYNNAIQQLLYNFPKDSVSSTGTPFWSGPKRAPDPLKFDVNNPTHYSFIVAATNLHAFNYNINVKDKTRQDYIQALESMIVPDFSPDSNVKIQADEKEPDPNAAAFDDEAELSNLIKQLPDPKSLAGFKLTPVEFEKDDDTNHHIDFITAASNLRADNYKIEQADRHKTKFIAGKIIPAIATTTALVTGLVILELFKIIDGKDDIEQYKNGFINLALPFFGFSEPIASPKVEYMGPDGKVTFDKIWDRFEFNDVTLQELIDDFKSRGLEISMVSSGVSLLYASFFPPAKRKDKYPMKLSELVETVSKKKIPEHQKELIFDVVTEDADGEDVEVPYIKVKIRMSIHALSDDQVGQELRKMTAFIKQEAEEKAREIEIKANEEFSMEKGKLVLQETDAIDAAYAKKFKQATMSQQITRSTVANKTRLRVLGARQELLDDIFQAAEKRLSEGTKDKDRYEGILKDLILEGFYAMNEPELQIRARKADYELVKNAIEKAEGEYKEKTGREVKATIDEENEVAEGSAGGVIIVGGNGKIDIDNTLEARLDLLKESALPAMRKALFGENPNRKFFDMPPKRKAPGTQGAAAKAGRTSALSTPGPGTPRSLDSSMMSEEDEDDVDEAQAKEADQFVNKWALTSKNVDGGEYDAASQYFKKRDYSHYQLKPDHQNRPLWIEPD-GTIVLERFSPLSEQATDFLITIAEPKSRPSLLHEYRITTHSLYAAVSIGLRPQDIINTLDRFLKTPLPPRILNFISSCTQSYGKVKLVLKNNKYFVESVDTQLLQKLLADPQIRAARISGTTDISTSYAPTMAGLVIPGTKNAAGVHQA-DLKQGNNQNGEQGQAGADVFAALNEEDDDEKEAVHSFEISDASVETVQKQCLEIGFPILEEYDFRNDNVNPNLEIDLRPNTLIRPYQEKSLSKMFGNGRAKSGIIVLPCGAGKTLVGITAACTIRKGVIVLCTSSMSVVQWRQEFLKWSNINPEDIAVFTADSK-NKFSGSTGIIVTTYSMVTNSRERSHDSKKMMDFLRGREWGLMLLDEVHVVPADVFRRVISSIKSHSKLGLTATLLREDDKISHLNFLIGPKLYEANWMELSQQGHIAKVQCAEVWCSMPPEFYDEYLRANSHMKRTLYAMNPRKFQACQYLINYHEARGDKIIVFSDELYSLKQYALKLKKVFIYGGTGQAERMQVLENFQHNPDVNTLFLSKIGDTSLDLPEATCLIQISSHFGSRRQEAQRLGRILRAKRRNDEGFNAFFYSLVSKDTQEMYYSSKRQAFLVDQGYAFKVITQLANINDTPDLAFATPQERRELLQRTLVDNKGFEQDAETDDLFGKPRRGAGGARGVRRTAGTLGELSGGQDMAYIEQNKAANKGLKKKADAGGQNSFFKKIQREKEKIKGAR
>Eutypa_lata_UCREL1
MSLSIPNAPSAGLFKGGYNNYDSEDGAVLRNIDACRAIASTVQTSLGPYGRNKIVINHLQKMILTSDAATILKELDVVHPAAKLLVMASQQQEAEMGDATNLVIILAGELLRKAEDLLRMGLKTADIVTGYERAQAYTLEALEELVVDKVSEIRDQAELSKAIRTVVASKQNGSEEFLADLVSEAVLAVLPKNPANFNVDNIRVVKIMGGSLEQSRVVKGMVFPKEPNGSVKKASKAKVGVYSCPIDASQTETKGTVLLHNAKEMMDFTKGEEAQLETAIKELYDAGLRVVVAGSTVGDLAMHFLNRYDILVLKIQSKFELRRICRVVGATPLARLGAPMPDEMGSVDVVETLEIGGDRVTVFRQEDEVTRTATLVLRGATQNHLDDVERAVDDGVNVVKSITKDPRLVPGAGATEVQLVERIQAQADKTAGLAQYSIRKYGEAFEVVPRTIAESAGLDATEVLSKLYTAHHKRDDWTTGVDIENDDNTGTLDAKKVGILDLMATKAWAIKLATEAARTVLSVDQIIVARQAGGPKPPGPNPNWDEDM---TTTVRK----KDANANLLPENERFIRCCADIANALIEDYEATKDPKNPKRDINLNSLRTKLSRKHKLSNIPPLTAIIAAIPEHYKKYILPKLVAKPIRTSSGIAVVAVMCKPHRCPHIAYTGNICVYCPGGPDSDFEYSTQSYTGYEPTSMRAIRARYDPFEQARGRVDQLKSLGHSVDKVEYIIMGGTFMSLPEPYRDEFISQLHNALSGYQTSNVDEAVEAGEMSNIKCVGITIETRPDYCLQPHLSSMLRYGCTRLEVGVQSLYEDVARDTNRGHTVAAVAETFCIAKDAGYKVVSHMMPDLPNVGMERDLDQFREYFENPAFRTDGLKIYPTLVIRGTGLYELWRTGRYQNYTPNALIDIVARILALVPPWTRIYRVQRDIPMPLVTSGVENGNLRELALARMKDFGTTCRDVRTREVGVNEVKNKIRPNQIELVRRDYTANGGWETFLAYEDPKQDILVALLRLRKCTQKYTYREELIGQQTSLVRELHVYGTAVPVHARDPKKFQHQGFGTLLMEEAERIARDEHGSVKISVISGVGVRSYYKKLGYWLDGPYMSKWLDGRPQPQS-MSTKSNLKRKASIVESEAIDQDEFGDGLLEGVLEGESEDDDDNSNNEEEDDNEIDSSSDEEEEEDDDALESDDIPTDDEA--PNLLANGFLPDM--EDDLEPNYRIEKDANGNERYVYAEVNPVYDSDDSDAQEPANTIGDIPLSFYDSYPHIGYDINGKKIMRPASGEALDALLDSIEVPKGWTGLTDPATGKPLNLSQDELELLRRVQMGEIPEEGYDPYPDTVEWFTSFQETMPLSAAPEPKRRFLPSKHEQKRVMKLVKAIKEGRILPYKPPEERQKEEEEKEEEYFDIWSDEQPRPPNVMHIPAPKIAPPGYDESYNPPAEYLPTEDEKKKWEEMEPKEREKEYLAQKYDSLRRTPAYGNFINERFERCLDLYLAPRVRKNRLNIDPTSLLPKLPRPEELRPFPTVASIEFSGHDGRVRSVSIDPTGQWLASGGDDGTVRVWGLDGKQQWMVKLSSDEPVDAVRWRPALDASILSAAVSEDIFFMVPSFGSPELEQASRDILDAGFGYATNGKQLTTADGARKDPPGKWARPGTRLEEEGILLKTTVRSPIKTIHWHRRGDYLCTVSPTGQRSSVAIHTLSKHLTQIPFRKLPGLAQTAQFHPSRPLFFVATQRAIRCYDLQKQELIKAIQPGARWISSFDIHPGGDNLVVGSYDRRVCWHDLELSTRPYKTMRFHAEAVRAIKFHR-SYPLFADASDDGTLQIFHGKVVNDLMEDPTIVPVKMLKGHKVVNKLGIMDLDWHPQHPWVVSAGADGTCRLWTMNGIAPVNKVLGGIK-DEPSRHPSPQPTHFSVPLMSNGQ-NGHRVLRSATVGYIAPEFKGRAEQMNSVKEVILKQGWIPESHLDEQVRWFYDELGIDDVYFQMETVDALATHITSMYAAKVAAYARVDKREEIRLDMEAADHAIYIDTSIPGVSNLKGPRYENRLEEKYLDHTDPNKFRVETFRSPVSLGDHSTSKTSLRCYFVYQCQFVDS--NPAPDDTRLEVISDRMFLTKATKNTKQIYEDIIKLAVARTGPVIEVFDIEGSEEKRLVVAFHTRTARGIFSALSDLYHYYGVTSSRKYVEQFSNGITVMSHYLKPASNLDANVMPIEQSIHQITKEISLLYCIPQNKLHSL----------------------------------------------------LKRRLRTETFTPDYILEIITNHPSLVRALYASFASVHLSVGPGFEKHVIAPTPAVEVLSDAKLKERIAREVHNEHEEMVMTAFRIFNNAILKTNYFTPTKVALSFRLDPTFLPEFEYPRPLYGMFLVISAESRGFHLRFKDISRGGIRIVKSRSKEAYQINARNLFDENYGLASTQQRKNKDIPEGGSKGVILLDAKQQDKAREAFEKYIDSILDLLLPAQTPGIKNPIVDLYRKEEILFMGPDENTADLVDWATGHARIRGAPWWKSFFTGKSPKLGGIPHDEYGMTTLSVREYVKGIYRKLNLDPATVRKMQTGGPDGDLGSNEILLGDEKYTAIVDGSGVLVDPNGIDKDELRRLAKNRVMISNFDVSKLSKDGYRVLCDDSNVTLPTGEVVGNGTTFRNTYHLRDTGLTDCFVPCGGRPESIDLVSVNKLIKDGKVTIPYMVEGANLFITQDAKLRLESAGCILFKDASANKGGVTSSSLEVLASLSFDDEGFVKHMCHDRNGQAPEFYQAYVKEVQAKIRDNACLEFEAIWRENEETGAPRSVLSDKLSVAITTLDEELQKSDLWKDEKIRLSVLADALPRLLLDNIGLETIVQRVPDNYLRAIFGSYLASRFVYEFGSSPSQFAFYDFMTKRMLKIQ--MSGAKHWEQDKEATVYVGNIDERAPDALIWELMVQAGPVVNVHLPKDRVTQSHQGFGFVEFNGEVDADYAAKIMNGIRLYGKPLRVNKASADKQKPLEIGAELFIGNLDSMVDEKVLYDTFSRFGTLIAPPKVARDDNGLSKGYGFVSYSSFEASDDAINNMNGQFLMNKDVSVQYAYKKDGKGERHGDEAERMLAAQAKKHNITIETQPMPPALLQTPGPAPTPQAPVVPPVMAT-----GGHHYPTHYPLPPREVALQTSTPAAFHQASALHPGMASDNDCRSLTGIPPLSSSIPTAPRKGQK---------P----PFDGTTK----------RF-VKLYGVCDWLGIAWVGEGGF-SIPGEIIICGFHGMM--------------------------------------------------SRPVQLAHLLFGQPVHETHPHLLAPGELTPGIAALEYHERRAALCHALPPNSAVFLPSATLKYRSGAVFHAFRQESNFLYLAGFSEPESIAVLRRTGDSLGDYTFHLYCRPKDPQAEQWSGPWSGVDAARDVWNADEAGDIGRAETLLAEALRGVTKIYTDAELTKQGAPTKLGNVM-RAVAPGASTAPLRPHVNSLRAIKSPAEIANMRRAGQASGRAITEAMRRPWRYEKDLAAFLDHEYQRAGLDGPAYIPVVAGGRKATLIHYVQNNGGLDESELVLVDAGGEYGTYITDITRTWPVSGRFSAPQRDLYEAVLRAQRSSVSLCRASANLTLDKLHSITETALRDQLRTLGFDLSGNAMDRLFPHHVGHYIGLDVHDIPGYPRNVPLKEGHCITIEPGLYVPDDERFPEHFRGIGIRIEDSVCIGDDDPLILTTEAVKEVDDIEALRMSIDFPKEEVAVIARWREINAFERQVELSNGRPRYTFYDGPPFATGLPHYGHLLASTIKDIIPRYWSMKGYHVERRFGWDTHGIPIEHEIDKKFKITGKQAVMEMGLERYNAECRAIVMRYRDEWRHTIERLGRWIDFDNDYKTMDPRFMETEWWVFKQLFDKGQVYQGYRVMPYSTVLTTALSNFEANQNYQEVTDPAVVVSFPLVQDPKTHLLAWTTTPWTLPSNLALATHPDFEYVKISDEKSGNNYILLEKLLTTLYKDPKKAKYKVLEKIKGKDMLGWKYEPLFDYFMDEFKDVAYKVLNATYVTADSGTGIVHQAPTFGEDDYNVALANDIVNENRSPPDPVDDRGIFTEKVRDFVGMHVKEADKHIIKHLKGTGRLVVDSQLKHSYPMCPRSDTPLIYRAVPSWFIRITEIVPQMLKNIEGTHWTPNFVKENRFANWIANARDWNVSRNRYWGTPIPLWVSEDLTERVCVGSVAELRELSG--------------------KKGNGVLRRIDEVFDCWFESGSMPFASQHYPFENIDKFKDSFPGDFIAEGLDQTRGWFYTLLVLGTHLFGISPFKNCVVNGIVLAEDGKKMSKRLKNYPDPSIIMDKYGSDALRLYMINSPVVRAEPLRFKETGVKEVVQKVLLPLWNSYKFFEGQVALLKKVENKDYVFDPKMESTNTNVMDRWILASCQSLLQFVNQEMAGYRLYTVVPRLLELIDNTTNWYIRFNRRRLKGEDGLDDTIHALNTLFEVLFTLCRGLAPFTPFITDTIYLRLLPHIPESMRAEDPRSVHFLPFPDVRQELFDSEIERRVGRMQRVIELARVSRERRTIGLKTPLKTLVVLHPNQEYLDDVKTLEKYITEELNVRDLVLTSDEERYNVQYSVTADWPVLGKKLKKDMAKVKKALPSVTSEQVKQYTQDKFIVLDGIRLEAGDLVVRRDL-DRSVSNNLEVNTDDDVLTILDTAIYAELAQEGVAREIVSKVQRLRKKAGLEQTDDVKMEYRVLSDPDSIGIEEVFVSQSQALEKALRRPIDKHDVKEKQDGVIAEEEQEVQKATFLLRLLKLMLRNRPTRKAIRALGQARAWTTPPTATLAQS--KLPATRTETTATTSAAPQTRPVPSPAFNPESRHHVQPLVNRSKPEMDESFIGKTGGEIFHEMMLRHGVKHIFGYPGGAILPVFDAIYNSEHFDFILPRHEQGAGHMAQGYARASGKPGVVLVTSGPGATNVITPMQDALSDGTPIVVFTGQVVTSAIGLDAFQECDTVGISRPACKWNCMVTSIAELPRRINEAFEIATSGRPGPVLIDLPKDITAGILRKAIPTHTCLPSFPSIASQAAKRLMEKQLNTSLGRAAELIKVAKQPIIYAGQGIIQSKGGTQLLRELADKCSIPVTTTLQGLGAFDERDEKSLHMLGMHGMAYANMSMQEADVIIALGARFDDRVVLNTSKFALNAKAAAAEKRGGIIHFDILPKNINKVIQATEAIEGDVATNLKMLIPMLTSTSMEQRSEWFNKISEWKAKWPLSNYERANSNGLIKPQSLIEELSDLTSKIDKKTIISTGVGQHQMWVAQHYSWREPRSFVTSGGLGTMGFGLPSAIGIKVARPDALVIDIDGDASFNMTLTELSTAAQFNIGVKVIILNNEEQGMVTQWQNLFYEDRYAHTHQRNPDFVKLADAMGVQARKVSKPEDVRASLEWLINTDGPALLEVITDKKVPVLPMVPAGAGLHEFLVYDREKDKARRQLMRERTSGLHGM-----------------------------------------------------------------------------------------RQEESITP--------DEEIHEWGARHGFEDHYQS-DFVSQLAINWYMYFTDRRHETTGQPKLPNYEIEDWRMRDRLKTVSAALAVCLNIGVEPPDQLKTSPGAKLEAWTDPFVPPATKALETIGKNLQQQYENISVRTRYKQYLDPSVEETKKFCISLRRNAKDERVLLHYNGHGVPKPTASGEIWVFNKNYTQYIPISLYDLQQWLQAPTIFVWDCSEAGNILNNYHRFVEKHEEEEEANAAADPNYEKVKYRSYLHLAACAVKENIPTNPLLPADLFTACLTTPVEMALWFFVLQNPLRTNISPERAKKLPGRLQERRTPLGELNWIFTAITDTIAWTSLPRHLFRKFFRQDLMVAALFRNFILAQRIMTVYGCHPQSYPELPDTHQHPLWESWDLAVDLALAQLPMLERKESEGIEYEYQSSTFFTEQLTAFEIYLMRGNAHLQKPPEQLPVVLQVLLSQQHRVRALVLLGKFLDLGPWAVQLALSIGIFPYVLKLLQSAAAELKAVMVFIWTRVLAVDISCQPDLIKDSGYNYFLSILKPSEGLPVVDSDEHKAMCAFILAMLCKNYKPGQVVCNQTDVMVYCLAHLRNDKKFLLRQWACLCISQLWQDLPEAKWKGIRENAPIKLSALTKDRCCEVRAAVVHAMTTFLGIPDLTDEVARIEESIAWTLLDMANDGSPLVRKELLVFLSHFVLRYENKFIVSAFEQLIEEKEYSSYPPKDDGYDQRMGLHYARPENRNPDGSIKPTAHGLSHNTVFAACWKHILVLTVDPHPEVQRDATVIVDYVHNVLLSSSVGAQAQNLMEDIRKRARR-TPGHKKQSSNARNSIMGPTSDPNAPLPSPGLLKRTASYLFPSMWGEDKSPESIRPSSSGVMRSPSQKLRSTERTAPPEQNDQSGPQASYHTANEPISGSFKERKLNNEPTLPLASSFLDWSIEYFREPQMKPSEAEEPGSTEYNERLWRRSRNDNILRETQPQKQYAGNHKWNNQLCIMNNGAQPAKMTFHQFEDHLAVADEGNTVHVWDWKKQTRQNRFSNGNPEGSKISDMKFINEDDTGFLMTGSSDGVIRVYRGYDSDKTTELASSWRALTHMVPSNVNSGMVFDWQQVTGRVLVAGDVRVIRVWAAAYETCVMDIPARSGSCVTSLTSDQMTGNLFVAGFGDGAVRVFDTRLRPQESMVKKWKDDADRQWIRNVHMQRGGQRELLSASRNGKVKLWDIRMDSPLQVIQATSDTLRTASVHEHLPVFSVGTSSHTVKVFNLDGTELSRMEPYSSFLQQNRGAPISATAFHPHRMILGCAARGDYHVNLFTCASERGSDYFMALLQYRNVVDYEAQQTAFEDFLENFKTSPEQSITHAIGQINIDEDDLSDDYDFMDEDDDAHERRRRERATSKQPKHKYVDLMQKLSDRSIDEVLIELDDLVAWENDTSEELKLVESIETNTKHYVEILSRAIDKKMPPPTSGDRFKDDVLDVIMERRQARNRDLAEAAANSNNPELLESTFPAELTRRYTLVFNPRTSTAEKPVKALAVRQVRGDHLGHLITVRGIATRVSDVKPITQVAAYTCDRCGCEIFQPVSDKQYSPLTNCPSQECKENQSKGQLFQSSRASKFQPFQEVKIQELAEQVPIGQIPRILTVMCYGSAVRQINPGDVVDISGIFLPTPYTGFKAMRAGLLTDTYVEAHHIVQHKKAYDEMVIDDRLLKRISAFSQSGAVYEMLAKSIAPEIYGHLDVKKALLLLLVGGVTKTMGDGMRIRGDINMCLMGDPGVAKSQLLKYISKVAPRGVYTSGRGSSGVGLTAAVMRDPVTDEMVLEGGALVLADNGICCIDEFDKMDDNDRTAIHEVMEQQTISISKAGISTTLNARTSILAAANPIYGRYNPRISPVENINLPAALLSRFDILFLLLDTPTRESDAQLAKHVAYVHMHNKHPDMEQPDVVFTPHEVRAYVAQARTYRPTVPESVTEYLTKTYVRLRDAQRRAEKHNRQFTHTTPRTLLGVVRLAQALARLRFATSVVRDDVDEALRLMEASKESLAAESGAFRRAPNAASRIYNLVKSLADTGACRADVEEDEDAAVELSMRKVRERVLAKGFTEDQWLSALDEYTSLDVWQTAGNGSRLVFITANDDDE-----M--AGPAKEKKQQSLTNFFTPKTINGLTATIRSQSPSQANGGGDDL---ETPRKRPLEEDADNGNETPSRSSKRSKGGAQEEQNSLSASKKSTSKPAAAVSANISPRTERYLYDGPAAAAEAAEAQEDGDTVEKKRKEELHRKFVQKLGKPDS-LFRRGWQKEDESPALENEDGEEGEDDEPPPQATKGKKKGSKTGKLTPMEIQFLDIKRKHMDTILIVEVGYKFKFFGEDARVAAKELSIVCIPGKLRYDEHPSEAHIDRFASASIPVHRLPVHAKRLVAAGHKVGVVRQIETAALKKAGDNRSGPFVRKLTNVYTKGTYIDEIGELGQGAESGAPSGGYLLCITETKAKGWGTDEKVEVGIIAVQPATGDIIYDNFEDGFMRSEIETRLLHISPCEFLIVGELTKATDKLVQHLSGSSTNVFGDRSRVERVATSKTIAAESYSHVSQFYAGKLKESTASEKASTLLEKILNLPELVTICLSSMIKHLEEYGLQHIFDLTKYFQSFSARQHMLINGTTLESLEIYRNQTDHSEKGSLFWALDKTLTRFGQRLLRKWIGRPLLDQERLEERIAAVEELLKHTSTTKVDQLEHLLRTTKTDLERSLIRIYYGKCSRSELLSVLQTLQRIATEFARVKAPSDTGFKSAGISNAIASLPLILPTVLSYLERINPEAARKNDKYAFFREEQETEAITDHKLGIASVEQELDAHRQAAAIKLTKKDPVSYVTVAGIEYLIEVPNADLKRVPASWAKISGTKKLSRFHTPEVVALLSERDQHKEALSAACDAAFTDLLRSIAADYQPLRDAVSSLATLDCLLSLSKVAALPGYTKPTFLPTATPPTITITGGRHPIAEQTLTTSYIPFSTTLSSPKPVAHLVTGPNMGGKSSFVRAVALLVVLAQIGSYVPADALTLTLADAVHTRMGARDNLFAGESTFMVEVSETARILRSATPRSLVILDELGRGTSTHDGAAIAEAVLRHVVGDARCLTLFVTHYQSLARVADGLGG-RCRNVHMRFTANSNSNGDEEITFLYEVGEGVAHRSYGLNVARLARLPRSVLDVAARKSRGLEDEMRQRRLAGTTRLLADVLASSDEQLDHLIASIEQLM--LSEVVGSTMELARRAAEET---DPD---------------------AFFTSYILQQKKVQAVHETVISIFA----GLFLRVSSDQTLRHLVSFDYQIFFNLLLPPIILNSGYELHQANFFRNIGTILTFAFAGTFLSAVVIGLLLWLYTRIPLEGLEMTFLDAISVGATLSATDPVTILAIFNTYKVDPKLYTIIFGESILNDAIAIVIFETAQKYKLNEAAAYTFAHFFEGIGIFLAVFFGSLIIGVLVGIGTALILKFTYVRRYPQIESCLIVLIAYASYFFSQGCHLSGIVSLLFCGITLKHYAYFNMSRRTQLSTKYIFQVLAQLSENFIFIYLGLSLFTDNDLQFQPLLIIVTVMAVCAARWVAVFPLSKAINWFHRYRAARQGKEVSDELPYNYQAMLFWAGLRGAVGVALAALLIGENSYALKATVLVVVVLTVIIFGGTTARMLEIQGIRTGVVEEVDSDDEFDIEA---------------------------------------------AP-----------------------------------------EMAP-------------------YAWIA-------------------------------------------------MKALNKRNRLAELKALRASGKKAFDTYEVAKEQDLYEEVDENEYKKIVRDRLNQDDFVVDDNGEGYADDGREDWDRVRTYDTESEEDEMLPRGKDKKSDKRKREEEKASRDANDRDISEYFMKGRTAPQPKAKVVKTEDDEKFLADLLGEVDTNIPAPVSRTSKRNRSPERRRARVLSPIRETRQPKTKKPRLSEEPLLPSPQAFLD-DDAFVPAMDDDLPLPPADVDMSDPLPSSPITKAVARKTKAKVELVEEDEEDMMEVAHAGTINTASVNLSATRPVKKLIKPEPYPSPASSSPTK-APEVAVDSSSWNQLTDKLNDVNSSPAEARSVGKIDHKDAIEEDGSLNLFWTDYTEVNGSLCLFGKVLNKKTKAY--------------------YRHKDRRDTSEEIGMMDVYSEIDEMMTKMKVDMHKIKSCARKYAFELPNIPKEGQYLKLLYPYTKPALAPETTGETFSHVFGTNTGLFEQFVLWKNIMGPCWLKIKDADFSTLKNASHAKLEVLADHPNMISTLSESDNLDAPPLTIMSIAMRTTFNAKNNKQEILAISARIYENILLSDTTPAEKLPSRTFTIMRPNGGAFPLGFEKVVAGRKKGLIKLCKQESEILSFFLAQIDVADPDVLLGHQLEGVDYSILLNRLHEKKTPQWSRLGRLRRAAWPASIAKVGGNVFAERQIISGRLLCDLANDAGKSVMYKCQSWSLTEMCNIYLGGDTRRRDVDNDVALKTWATEKGGLMDYITHMEADTYFVAALALRTQLLPLTKVLTNLAGNSWARTLTGTRAERNEYILLHEFHRNKYICPDKQAFKGRPKPDEEN-EEDGADTKKKDKYKGGLVFEPEKGLYDKFVLVMDFNSLYPSIIQEFNICFTTVDRSASSGDEEDVPEVPTEQEQGILPRLIATLVSRRRQVKSLMKDKNATPEELATWDIKQLALKLTANSMYGCLGYTKSRFYARPLAVLTTYKGREILRSTKDLAESKSLQVIYGDTDSVMINANVDSVADALKVGNEFKKAVNERYRLLEIDIDNIFRRILLQAKKKYAAINLVEVGGKYIEKMEVKGLDMKRREYCGLSKEISSRILNEILSGDDTEVSVQRVHEYLREISGKMREHTIPVQKYIIYTQLGKSPKEYPNADSMPQVQVALREIARGKNVRRGDVIAYVITGDSTTSEPVAKRAYTPQDIKADSGLNPDVEWYVGKQIFPPVERLCANITGTSTAQLAENLGLDVRRYANNNSSYNSSSNDLEIHPLESQIPDEIRFRDCTRLSLRCRKCKTSASFEGLLPPPPSITPQGIACGSCSAPLSNLSVVAQVEHAVRAATARYYEAWLVCDDPQCGARTRQMSVYGTRCLGPRGLASGCLGRMRYAYGERDAYNQLAYLASLWDVEKARTKASATLVS--NVAEKDRVLALAEHNRVRFGTVKAVVDKYLDKCGRQWVAMDTLFGKLGFDIAAAGTMKTDFKFSNLL---------------------------VFNLVE-----------KNISRIGLTPKGNLLLSVDEDGHAILTNVPRRIPIYHFSFRSPVTALSFSPSGRHFAVGLGRKVEVWQVPSTPDAHAEGQLEFAPFVRHHTHMAHFDDVRWIEWSNDSRFFLTASKDLTTRIWSLNAEEGFTPTVLSGHKQAVIGAWFSRDQETIYTVSKDGAVFDWQYTRHPDAPPPDDDDMDNDDSDMRWRIVRRHYFMQSNAHVRCASFHPESNLLVAGFSNGIFGLYEMPEFNMIHTLSISQNEIDFVTINKSGEWLAFGASKLGQLLVWEWQSESYILKQQGHFDSMNALVYAPDGQRIVTVADDGKIKVWDIDSGFCIVTFTEHTSGVTACEFAKKGNVLFTSSLDGSIRAWDLIRYRNFRTFTAPTRLSFSCMAVDPSGEVVAAGSVDSSDIHIWSVQTGQLLDRLAGHEGPVCSLAFAPNGGLLVSGSWDRTARVWSIFSRTQTSEPLQLQSDVLDIAVRPDSAQLAVSTLDGQITFWSVSEGEQISGLDGRRDASGGRKITDRRTAANVAGTKSFSTIRYSTDGSCLLAGGNSKYICLYSVHTMVLLKKYTVSVNLSISGTQEFLNSKMLTEAGPEGLLDEDGENSDREARQDKSLPGSKRGGDPSARTKFPEVKVTSVGFSPAGTSFCAASTEGLLIYSLDNNLQFDPFDLNMEITPASTLAVLETEKDYLKALVMAFRLNEAGLIKRVFQATPYTDIPLVVEQFPTVYVSRLLRFVAAQTEESPHIEFCLLWIKALVDKHGAWLTANRSKVDIELRVVARAIAKMRDEIRRLADENVYMVDYLVGQANTKQKTASGQGVLTNGADDPLKLLPANSEDEAEEAWIGLDMVQISEVKGNNRENRTAAHTHIRGLGLKSDGTAERQAGGFVGQQPAREAAGVVVDLIKAHKMSGRGVLLSGGPGTGKTALALALSHELGTKIPFCPIVGSEIYSTEVKKTEVLMENFRRAIGLKVRETKEVYEGEVTELTPEEAENPLGGYGKTISTLLIGLKSAKGQKKLRLDPSIYEAIQKERVTVGDVVYIEANTGACKRVGRSDAYATEFDLEAEEYVPIPKGDVHKKKEIVQDVTLHDLDVANARPQGGQDIMSMMGQLMKPRLTEITDKLRGEINKVVSKYIDQGVAELVPGVLFIDEAHMLDIECFTYLNRALETSISPIVVLASNRGMCTIRGTDGVVAAHGIPPDFLARLLIIPTTPYDADEIKRIVRIRSTTEGVSISDAAIEKIAEHGVRISLRYCLQLLTPASILARVNGRSQIDVKDVAECEELFLDARRSASLLSSESGRGFISMAAPVMTVSESKELRGLNLIAAHSHIRGLGVDPDTLEPRAASQGLVGQEKARKAAAVILEMIKVGKIAGRAVLIAGPPSTGKTAIAMGMAQSLGPDVPFTSLASSEIFSLEMSKTEALTQAFRKSIGVRIKEESEVMEGEVVEIQIDRSVTGGAKQGKLTIKTTDMEAVYDMGAKMIDAMTRERVVAGDIVSIDKSSGKIAKLGRSYARSRDYDAMGADTKFLQCPDGELQKRREVVHTVTLHEIDVINSRTQGFLALFSGDTGEIRSEIRDQIDTKVGEWKEEGKAEIVPGVLFIDEVHMLDIECFSYINRALEVDLAPVVIMASNRGHSKIRGTDYRSPHGLPLDFLDRVVIIQTQSYGADHIRDILAIRAQEEEVDCSADALALLTKIGQEAGLRYAGNLLTTSQLVSAKRKARQVSVDDVQRSFRLFYDPARSVRFVAESESRLIGNDGAVDFVATNGATGGGDAMEISMALVNVRRDVTDAFYRYKMEKIQTKIEGKGNGIKTVVVNLSSVAQSLARPGSYVIKYFGFELGAQTNIDPPDDRWIINGAHDAPKLQDYLDGFINKFVLCKKCKNPETDVVIKDGRIVLDCKACGQRSEVDLRLKLSGFILKNQPKGAKKDKAERRAAKKARQQQQNGNNGHGSGSDDKGSSAGDNKNDDDEDAGSDDETRKITADAQVIDATEVRDEEWAVDMSEKAVKARQNQLPNEFRQKLVLEDEDEDGEGGNTVYDALGDWIQEESAKNGGIDKVDGIKVYVKAKELGIDTKHKTVLVLSQTLFNENIITQIPKRAGIFKQLVTSERHEKALLGGIERLLATQGKNHPELMDKIVKVLHQLYDKDLVSEEVVTKWGSKASKKYIDLSTSKKIRRGAEPFLKWLEEAEEDESDDE---MASGIPEVDLVTRVQVDESVVGTSEIDESLYSRQLYVLGHEAMKRMGASNVLIVGLKGLGVEIAKNIALAGVKSLTLYDPTPVAIADLSSQFFLHSEDVGKPRDAVTAPRVAELNAYTPVSTHKSSGLDDNLSQFDKYQVVVLTNTPLQQQLAIGDYCHSKGIYVVVADTFGLFGSVFCDFGKQFTCLDATGENPLNGIIAGIDEDGLVSALDETRHGLEDGDYVTFSEIEGMEGLNGSEPRKITVKGPYTFSIGDVSGLGQYKRGGLYQQVKMPKFIEFKTISNALRDPEFVMSDFAKFDRPQQLHVGFQALHAYVQSHGRLPRPMNEEDAIVVVASAKAFLAAEKLDVEIDEKLIKELSYQAQGDLSPMAALFGGLTAQEVLKAVSGKFHPIKQWFYFDSLESLPTSTARTEELCKPIGSRYDGQIAVFGKEYQEKISNVKQFLVGAGAIGCEMLKNWAMIGLGTGPKGKIIITDMDSIEKSNLNRQFLFRPKDVGQMKSDSAAKAVVVMNPDLEGKITCLKDRVSSDTEHIFNEEFWEELDGVTNALDNVEARTYVDRRCVFFHKPLLESGTLGTKGNTQVVLPNLTESYSSSQDPPEQSFPMCTLRSFPNKIEHTIAWARE-NFETSFVKSPETVNLYLSQPNYLETTLKQGGNEKGTLETIRDYLVTDKPLSFEDCIIWARMLFEKKYNNDIQQLLYNFPKDSVSSTGTPFWSGPKRAPDPLKFDPKNSTHFGFIVAAANLHAFNYNINTKGVNKDLFVKVLDNMIVPDFSPNPGVKIQANDNDPDPNAAAFDDNAELQKIMDSLPPANKLAGFKLTPVEFEKDDDTNHHIDFITASSNLRAENYKIEQADRHKTKFIAGKIIPAIATTTALVTGLVVLELYKIIDGKTDIEQYKNGFVNLALPFFGFSEPIASPKVEYQGPNGKVTLDKIWDRFEVGNITLQELIDDFKKRGLNISMLSSGVSLLYASFFPKAKLSDRLPLKLSQLVESVSKKQIPEHQKEVIFEIVAEDEEDEDVEVPYIKVKVRMQVHALSDDQVGQELRKMTAFIKQEALEKAREIEIKANEEFSIEKSKLVRQETDAIDGAYAKKFKQATMSQQITRSTVANKTRLRVLGARQELLDAIFDEAGGRLHDASADPARYKAALKGLLLQGLYALAEPDVLARFRAADLGVAKEAIADAEAEYKKETGKGTKITIDEENPLPEGSSGGVSVLGGKGKIEVNNTFEERLRLLQDSALPAVRKTLFGGNPNRKFFDMPPKRKASGNVAGAAKSGKASAASTPGPATPRDIDSDDNPGSPKDPAEI--EEELQKAVDRFSLAAYQDKTIRIDNASRYFGKRDFSYLPLKPDHKSRPIWIDPLRGRIILENFSALAEQAKDFLITIAEPLSRPTFLHEYALTTHSLYAAVSVGLQPQDVVNTLERFSKTPLPESIMLFIRNCASAYGKVKLVIKENKYFIESSDPEVLQKLLKDEIIGPCRVHGTDTVTSA--PSMGNLVIPGTSNAAGVQQA-QIQQGEKPQGENGETNENPYDALREDDDDNQEAVHSFEILDKSVEIVQKRCLEIQFPMLEEYDFRNDDRNANLEIDLRPATQIRSYQEKSLSKMFGNGRAKSGIIVLPCGAGKTLVGITAACTIKKGAVVLCTSTMSAHQWRQEFLKWCNIRPEDIAVFTADSK-QRFPGNTGIIVTTYPMVTQSGKRAHDSQKMMDFLTQREWGLMLLDEVHVVPANIFRKVSHSIKSHAKLGLTATLLREDDKIQDLNFLIGPKLYEANWMELSEQGHIAKVQCAEVWCPMTTEFYDEYLRASDRLKQNLYVMNPRKIQACQFLIDYHERRGDKIIVFSDNVYALEHVAKALSKAYICGSTSNNERMHILENFMHNPNVKTVFLSKIGDTSLDLPEATCLIQISSHYGSRRQEAQRLGRILRAKRRSDEGFNAFFYSLVSKDTAEMYYSTKRQAFLVDQGYSFKVITQLAGMDKMDGLVFSTPQERRELLQKLVVDTRTLDTEDVTDDLFWSG--GRKRK-GVRRTAGMLGELSGGQDMAYIEQRKSANKALK--KKAGPSSVFFKKIAREKERQRTTQ
>Pestalotiopsis_fici_W106-1
MSLNIPNAPNAGLFKGGYNNYDSEDGAVLRNIDACRAIASTVQTSLGPYGRNKIVINHLQKMILTSDAATILKELDVVHPAAKLLVMASQQQEAEMGDATNLVIVLAGELLKKAEDLLRMGLKTADIVQGYERAQHFALEALEELVVDKVENMRDQEELSKAIRTVVASKQNGNEDFLADLVAEAVLAVLPKNPANFNVDNIRVVKIMGGALEQSRVVKGMVFPKEPDGAVKKAQKAKVGVYSCPLDTSQTETKGTVLLHNAKEMMDFTKGEEAQLDAAIKELHDAGLRVVIAGSTVGELAMHYLNRYGILVIKILSKFELRRICRVVGATPLARLGAPMPDEMGSVDVVETLEIGGDRVTVFRQENEVTRTATIVLRGATQNHLDDVERAVDDGVNVVKAITRDPRLVPGAGAAETQLVERIQAFGDKTPGLAQYSIRKFGEAFEVVPRTLAESAGLDATEVLSRLYTAHHKKDDWKTGIDIENNDGSGTFDANNEGILDLMVTKAWAIKLATDAVRTVLSVDQIIVARQAGGPKPPGPNPNWDDDMATTTMTTTI----RKKDAGLAPESERFLRCCADVASALIEDYESTKDPKKPKKDINLNSLRSKLARKHKLASLPPLTAIIAAVPEHYKKYILPKLIAKPVRSSSGIAVVAVMCKPHRCPHIAYTGNICVYCPGGPDSDFEYSTQSYTGYEPTSMRAIRARYDPFEQARGRVDQLKSLGHSVDKVEYIIMGGTFMSLAPSYREEFIAQLHNALSGYQTTNVDEAVEAGEMSNSKCVGITIETRPDYCLQPHLSDMLRYGCTRLEIGVQSLYEDVARDSNRGHTVASVAETFCLAKDAGYKVVSHMMPDLPNVGMERDIDQFKEYFENPAFRTDGLKIYPTLVIRGTGLYELWRTGRYQNYTPNALIDLVARILALVPPWTRIYRVQRDIPMPLVTSGVENGNLRELALARMKDFGTTCRDVRTREVGINEVKHNIRPNQIELIRRDYTANGGWETFLAYEDPKQDILVALLRLRKCTEKYTYREELTGQQTSMVRELHVYGTAVPVHARDPKKFQHQGFGTLLMEEAERIARDEHGSEKISVISGVGVRSYYKKLGYWLDGPYMSKWLDGRKQEEA-MGKKATLKRKASIVETPDVAADEFGDGLLEGVLSDDSDESSEDEADED------EELDEDEDEDEDEALESDDIPSDEEEQVDKAAIVNGKGV---DEDEGPQYRVETDANGGTRFVYEEIDPVYDSDDSDAQEPVNTIGNIPLSFYDSYPHIGYDINGKRIMRPATGEALDALLDSIEVPKGWTGLTDPQTGKPLNLSQDELELLRRVQMNEVP-EGYDPYPDTVEWFTSFEETMPLNAAPEPKRRFLPSKHEQKRIMKIVKAIKEGRILPYKPPEEREREEDEEDEPIVDIWADEQPQAPNVMHIPAPKLAPPGYDLSYNPPPEYLPSKDEKKTWEETDPEEREKEYLPQKYDSLRRVPGYDQFVKERFERCLDLYLAPRIRKNRLNIDPMSLLPKLPRPEELKPFPTVTSVEFSGHQGRVRSVAIDPSGTYIASGGDDGTVRVWELTGHQLDSIKLSSDEPVDVVRWRPGRDAFVLSAAVAEDIFLIIPQHANPELHQASRDVLDLGFGYATNGKQPTTANGARKEPSGKWARPGARLEDQGVLLKITVRSPVKVINWHRRGDFFTTVSPTGQRSSVAIHTLSKHLTQIPFRKLPGLPQTAAFHPTGPLFFVATQRTIRCYDLQRQELVKALQPGARWISSFDVHPGGDNLVVGSYDRRLLWHDLELSNRPYKAMRFHPEAIRAVKFHR-NYPLFADASDDGTLQIFHGKVVNDMMEDATIVPLKMLKGHKVTNKLGVMDIDWHPTHPWIVSAGADGTCRLWTMATNGVVNKLVTRVS-DEPSRQPSPQPTHFSVP--QKLNGNGHRILRKATVGYIAPEFEGKVEQMKQVRAILVESGWIPDSHVDEQIEWFYNSLGIDDVYFQLETVDVIATHITSLYAAKVAARSRANQQEAIRLDMEAADHAIYIDTSEPGKTALGGPRYETRLEAKYLDHVGTRRFRVETFRSPGTISGDDQSKASLRCYFVYQCQFVDP--NPSPDETRLEVISDRMFLTKATNNTKQLYGDIISLAVSRTGPVIEVFDIEDSQEKRLIVAFRSRTARGMFSALSDLYHYYGVTSTRKYVEQFSNGITVICIYLKPAPNESGKFPPIEQSIHQITKEISLLYCIPQNKLHTLFASGELSLQEAIYGHSVWVFVQHFLNRLGTEYATLQEALNPSNSLHNEILSKLKRRLRTETFTPDYILEIILAYPGLVRALYASFASVHLSVGTDYERETIAPTPAVEVLSDANLKEKISREVSNEHEEMVMTSFRVFNNAILKTNYFTPTKVALSFRLDPVFLPEIEYPKRLYGMFLVISSEARGFHLRFRDVARGGIRIVKSRSKEAYSINARNLFDENYGLASTQQRKNKDIPEGGSKGVILLDPKQQDKGREAFEKYIDSIMDLLLPAETPGIKNPIVDLYGRQEILFMGPDENTADLVNWATEHARSRGAPWWKSFFTGKSPKLGGIPHDTYGMTTLSVREYVKGIYRKKNLDPSTVRKMQTGGPDGDLGSNEILLSNEKYTAIIDGAGVLVDPNGLDKEELLRLAKSRVMISHFDISKLSKDGYRVLCDDVNVKLPTGEVVANGTAFRNTFHLRDTGLTDTFVPCGGRPESIDLVTVGKLIEDGKSKIPYIVEGANLFITQDAKLRLEAAGCILYKDASANKGGVTSSSLEVLASLSFDDEGFVANMCHDKYGQAPEFYQAYVKSVQAKICDNARLEFEAIWREHEQTGIPRSILSDKLSEAITKLDEELQQSDLWKDERIRRTVLADALPNLLIQKIGLDTIISRVPDAYLRAIFGSYLASRFVYEFGSAPSQFAFFDFMSKRLANAQ--MSGQKHWEQDKEATVYVGNIDERATDALIWELMVQAGPVVNVHLPKDRVTQSHQGFGFVEFNGEVDADYAAKIMNGIRLYGKPLRVNKASADKQKPLEIGAELFIGNLDPMVDEKILYDTFSRFGTLTVPPKVARDDNGLSKGYGFVSYSTFEASDDAIHNMNGQFLMNKDVTVQYAYKKDGKGERHGDEAERMLAAQAKKHNVTIETQPMPAYHQQPGQTTPTPPVV--PPIMASDPAAVPPP-RPAGFAPP---AGNRPSPVAYGLNGNGPVPPMRPN-------NLPPPPSGLPARPPPVQTGYGSPADFHPGSFRGPV-----------PPPGF-APAPGT--------GAPP---APPGFAP--GYGR-M---KLRRVSLPLRQLQQQNRRYASSQRASALDLRPQARSCVWPLRNSSTRSTTVSASALLFGQPVHETHPHLLAPGEITPGITAQEYHDRRSKLLAALPAGSAVLLPSAQVQYRSGAVFHAFRQESNFLYLTGFSEPESLTLIVKTGPGEGDFIFYLWCRPKDPKQEQWNGPWSGLDAARDVWNADEVGDIGRLDKELAIALKGVQKIYTDAELTKYGVPTKLGNTL-RAAASGVATAPLRPWINAERAIKSPAEIACMRRAGQGSGRALTNAMRRHWTSEKDLGAFLDYEYHKNGLDGSAYIPVIAGGQKALLIHYVLNNGLLKDDEFVLVDAGGEYGTYITDITRTWPVSGKFTQAQRDLYEAVLTAQRFSISMCRVNANVTLDKLHSITETALRNELQKLGFELGGNAMNILFPHHVGHYIGLDVHDVPGYSRGITLQEGHCITIEPGVYVPDDDRWPKAFRGLGIRIEDSVAVGEENPLILTTEAVKEVVDIEALRMSIDFPKEELAIIEKWREIKAFERQVELSKDKPPYVFYDGPPFATGLPHYGHMLASTIKDIIPRYWSMKGYHVPRRFGWDTHGLPIEHEIDKKFGITGKAAVMQMGLETYNSECRAIVMRYREEWRTTIERLGRWIDFDNDYKTMNTDFMETEWWIFQQLWNKGSVYQGHRVMPYSTALTTALSNFEANQNYQDVNDPAVVVSFPLKSDPNTHLLAWTTTPWTLPSHTGLCVNPDFEYIKLLDEKSGNHYIILEKLISTLYKDPKKAKFKIVEKIKGKDMLGWKYEPLFDYLVPEFGEVAFKVLNATYVTDDSGTGIVHQAPAFGEDDYNVAFEAGIINEKRPPPDPLDDRGVFTDKVPEFAGMHVKEADKHIIKHLKGTGRLVVDSQLKHSYPMCYRSDTPLIYRAVPSWFIRIPEIVPQMLKNLEGTHWVPTFVKEARFANWIAGARDWNVSRKRYWGTPLPIWASDDLEEKICIGSVAELKELSGYEGDITDLHRDKIDHITIPSKQGKGTLKRIEDVFDCWFESGSMPYASVHYPFENKESFAKSFPGDFIAEGLDQTRGWFYTMAVLGTHLFGEIPFKNCVVNGMVLAEDGKKMSKRLKNYPDPSLIFEKYGSDALRLYMISSPAVRAEPLRFKENGVKEIVKNVLLPFWNSYKFFEGQVALLKKVENVDYMFDPKMESTNENVMDRWILASCQSLLQYVNQEMAAYRLYTVVPRLLGLIDNTTNWYIRFNRKRLKGEYGVEDTKHALNSLFEVLFTLCRGLAPFTPFITDTIYSKLLPHIPKELQAEDPRSVHFLSFPDVREELFNPVIERQVGRMQKVIELARVSRERRSIGLKTPLKTLIVLHRDQEYLDDIKSLETYITEELNVRDLVLSSDEAKYNVQYSVTADWPVLGKKLKKDMAKVKKALPGVTSDQVRKYSEDKFIVVDGIRLEEGDLVVRRGLKEDENSKNLETNTDQDVLTILDTELHPELAHEGVAREVINRVQRLRKKAGLVPTDDVKMEYKVIADPDNIGLEEVFVSQTATIVKALRRPLDKHDIEEKQDGIIAEEEQEIQNATFLLRLLKLMLRTRQASRAVKALAQQRSFSTSPATAAAKLTHKTPAGRNQATS-ATSSPVARESPSKAFNAKSQGHVQPLVNPRQPEMDESFIGKTGGEIFHEMMLRQGVKHIFGYPGGAILPVFDAIYNSKHFDFILPKHEQGAGHMAEGYARASGKPGVVLVTSGPGATNVITPMQDALSDGTPMVVFTGQVVTSAIGSDAFQEADVIGISRACTKWNVMVKNVAELPRRINEAFEIATSGRPGPVLVDLPKDVTAAVLRRAIPTESALPALPSAASRAAMEVTRRQNAESIRRVANLINNAKQPVIYAGQGIISSPDGPALLKELADKSSIPVTTTLHGLGAFDELDEKSLHMLGMHGSAYANMAVQEADLIIALGGRFDDRVTLNINKFAPGAKAAAAEGRGGIVHFEIMPKNINKVVQATEAVEGDVSTNLIQLLPQVEKKAISDRQAWFDKINAWKTKWPLGDYEKAERAGLIKPQTLIEELSNLTNDRKHETIISTGVGQHQMWTAQHFRWRHPRTMVTSGGLGTMGYGLPAAIGAKVARPDALVIDIDGDASFNMTLTELSTAAQFNIGVKVIVLNNEEQGMVTQWQNLFYEDRYAHTHQKNPDFMKLADAMGIQHRRLIKPDDTVDALKWLIESDGPALLEVITDKKVPVLPMVPAGCGLHEFLVWDSEKDKKRRVMMRERTGGLHGMPAREESNATSRVARDGQAIAATMANGNSAHHHASPNGVQQPRGSALVNGSDSERRPFTAPGNRHQLTIRTSSFDESDRDPTRRPKPPLLRSKSEHMMRNYDDDQTDEELHDWSARHGFEDHYQSEDIISHLANNWYMYYTDKRHETTGHPKSPAYEIEDWRMRDRLKTVSAALAVCLNIGVEPPDQLKTNPGAKLEAWQDPFA---TKALENIGKSLQAQYENISLRTRYKQYLDPSVEETKKFCISLRRNAKDERVLLHYNGHGVPKPTASGEIWVFNKNYTQYIPISLYDLQHWLQAPTIFVWDCSEAGNIINNYHRFVDKHEDEEEAQAQADPNYEKTKYRSYLHLAACAVKENLPTNPNLPADLFTACLTTPIEMALWFFVLQNPLKTKLTPERAKKLPGRLQERRTPLGELNWIFTAITDTIAWTSLPRQLFRKFFRQDLMVAALFRNFILAQRIMTVYGCHPQSYPALPDTHQHPLWGSWDLAVDLALAQLPMLEKKESEGLEYEYQSSTFFTEQLTAFEVYLARGDANLQKPPEQLPVVLQVLLSQQHRVRALILLGRFLDLGPWAVQLALSIGIFPYVLKLLQSAAAELKPVMVFIWTRVLAVDISCQPDLVKDSGYNYFAQILKPNEQLPVANSDEHKAMCAFVLAMLCRGYKSGQVVCNQSDIMSSCLVHLRNEDNILLRQWACLCISQLWQDLPDAKWRGIRENAPLKLAALAKDSCCEVRAAVVHALTTFLGIPDLTDEVARIEESIAWTLLDMANDGSPLVRKELLVFLSQFVLRYESKFLVTAYEQLAEEKEYLLYPPQDDGSEQKMGLHYVRPEHRNADGSVKVTSQGLSHNTVFAACWKHVLILTVDPHPEVQNDATIIVDYVHNALLTSSTGIYAQSLMEEITKRMAKVRGHRKQPSSVSRNSM-GTTTTSMHSEPSPGLLKRTASLLFSTIWGAE--TSPNAPPSPGVVRGQRIKSAAD-WIAPPEQNDLIAAPSHYHVAEEPVSGGFKERQLDEIPKLPLASTFLDWSVEYFREPQMKPTESEEPGSTEYNERLWRRSRNENILRETQPQKHFAGTHRWTNQLCIMNNGAQPAKLTFHQFEDHLAVADDGNTVNIWDWKKQHRIGHFSNGNPEGSKICDMKFINEDDTALLMTGSSDGVLRVYRNYDNERLPELASAWRALTHMVPSNVNSGMVFDWQQVTGRVLVAGDVRVIRVWAAAHETCIMDIPARSGSCVTSLTSDQMTGNIFVAGFGDGAVRVFDTRLRPQESMVKKWKDDTDRQWIKSVHMQRGGQRELVSASRNGKVKLWDIRLENPLKVFQATRDTVRTASTHEHLPVFSVGTSAHTVKVFNFDGRELSRMEPYTSFLQQNRGSPISTTAFHPHRMILGCAARGDHHINLFTCSEEKPGDYFMALLQARNYVDYEAQQNAFEDFLTHFKTSPQESITHAIGQISIDEDDLSDEYDFMDEDDNAHDQRRRQKAAKRQPKHKYAELMQQLANRELDEVLIDLDDIVTWESESDEALKLVDSIEGNTKHYVELISRAIDNKMPPPATGVSFKDDVLDVIMERRQARNREVAQLAESTNNPDMLESTFPAQLTRRYTLVFKPRTSTQEKPVKALAVRQVRGEHLGHLITIRGIATRVSDVKPIVQVGAYTCDRCGCEIFQPVNDKSYAPLTTCPSKECKENQSKGQLFQSSRASKFLPFQEVKVQEMAEQVPIGQIPRTLTIMCYGSTVRQVNPGDIVDISGIFLPTPYTGFKAMRAGLLTDTYLEAHHIAQHKKAYEAMVIDDRLLRRIQTFSQSGAVYEMLAKSIAPEIFGHLDVKKALLLLLVGGVTKEMGDGMRIRGDINICLMGDPGVAKSQLLKYISKVAPRGVYTSGRGSSGVGLTAAVMRDPVTDEMVLEGGALVLADNGICCIDEFDKMDDNDRTAIHEVMEQQTISISKAGISTTLNARTSILAAANPIYGRYNPRISPVENINLPAALLSRFDVLFLLLDTPTRESDAQLAKHVAYVHMHSKHPDLGVPNVVFTPHEVRAYVAKARTYRPTVPETVTEYLTKTYVRLRKAQKTAESKGQNFAHTTPRTLLGVVRLAQALARLRFADSVDQDDVDEALRLIEASKESLAAE-GPRRRGRDVNTRILELVKGFLESGACRPDDVDDDDAAIELSLRKVRERVLAKGFTEDQWLTALDEYASIDVWQTAGNGTRLVFINAGGNDDDDE--M--AGASKEKKQQSLTSFFTPKSVNGLNAHVRLSQSSPASDGNENKDKETGSKKRPLQRNTDDGNE---TPTKRSKNDEDNDKSAFFSKSPQKSPVVTKTDAGPIARTQRYLYNGSSQDGAALEAAENEDAVEKRRKADLHQKFVKKLGKPDSMLRRRNFSAEDETQGGEGEDADDVEDDEPPPPPK-GKKKGAKTGKLTPMEIQFLDIKRKNMDTLLVMEVGYKFRFFGEDARIAAKELSIVCIPGKFRYDEHPSEAHLDRFASASIPVHRLPVHVKRLVAAGHKVGVVRQIETAALKKAGDNRNAPFVRKLTNVYTKGTYVDEIGELEQQSDSGAPAAGYLLCITESKAKGWGTDEKVDVGIIAVQPATGDIIYDNFEDGFMRNEIETRLLHISPCEFLIVGELTKATDKLVQHLSGSSTNVFGDRSRVERISKSKTIAAEAYSHVTQFYAGKLKENAGNEHASALLDKVLKLPEPVTICLSSMINHLKDYGLEHIFDLTKYFTSFSARSHMLVNGTTLESLEVYRNQTDHVEKGSLFWALDKTQTRFGQRLLRKWIGRPLLDQARLEERVAAVEELLAKASTPSVDQLENLLINTKTDLERSLIRIYYGKCSRPELLASLQALQKISTEFSRVKSAADSGFDSSAISGAVLSLPQILPMVLSYLERINAEAARKDDKYAFFRENEETEDITDHKLGIASVEQELDAHRKVAAQKLNKKTPVTYVTVAGIEYLIEVSNTDLKHVPASWVKISGTKKLSRFHTPEVVRLITERDQHKESLAAACDAAFAELLASIASDYQPLRDAVSALATLDCLLSLSKVAALPGYSKPVFLPADSAPTVTITSGRHPIAEHTLMTSYIPFTTTLSSPVSPAQLITGPNMGGKSSYVRAVALLVLMAQIGSFVPAEAMSLTPCDGIYTRMGASDNIFSHESTFMVEVNETAQILRSATPRSLVILDELGRGTSTHDGAAIAQAVLQHVAEDIGCLTLFITHYQNLSLVADGIKGGKVRNMHMRFTATRDWDGDEEITFLYEVGEGVAHRSYGLNVARLARIPGKVLDVAAKRSRELEEEIKGRRLNGTAKLLMDVLDTGVDQLDHLISSIEQLM------AGAALSLVRRASDEEDPEAGDNAEQEVMASWALFILLVLLIISFFTSYMLQQKKVQAVHETVISIFAGMTVGLLLRVTTGHSLQQLVSFDFQIFFNLLLPPIILNSGYELHQANFFRNIGVILTFAFAGTFLSAVVIGFILWLYTRLPLDSLDMSFVDAISVGATLSATDPVTILAIFNTYKVDPKLYTIIFGESILNDAIAIVIFETAQKYKSGSAASYGIFSFLEGVGIFLLSFFGSLLIGILVGVSTALILKFTYLRRYPQIESCLVVLISYATYFLAQALKMSGIVSLLFCGITLKHYAYFNMSRRTQLSTKYLFQVLAQLSENFIFIYLGLSLFTDKDLSFRPLLIIMTVLAVCAARYVAVFPLSSAINWFIRYRARRRGRDVTDELPRNYQAMLFWAGLRGAVGVALAALLTGDNSYALKATVLVVVVLTVIIFGGTTARMLEILGIRTGVVEEVDSDDEFDIEAAPGGSYYKRSGTGIGYTPRRNGSVGLSNLHN---KRRDSYASGSHSPSYRPDSLSRKTSVQVAEDMERGDLLGGRSDDSDLGSDIDISDLPPPARPRRKTPSGLSEEETGVFNYPTSGHRDAQPVSASAAIRQLFTSQDPQALFRQLDEDFIKPKLLLDGGEGSSMKVAAKRAKLAELKALKASGKKVFDSYEVEQEADLYEEVDENQYKNIVRDRLNQDDFVVDDNGEGYADDGREEWDRVHQYESDSEDDRVI-RGHDRKSDKRKRDEDKAKRDANDRDISEYFMKGRTAPQPKPKVIKTEADDQFLADLLGEVDANIPGPAARAPKITPE--RRKARALSPIR---QPVAKKVKTAEPTLPSPVRF---ADDDFIATADDDLPLPHSELAMSDPAPSSPVAKVVERRTSIKVEPADDDDEDMMEVALGGTINTASVNLSASRPIKKLVKAEPYPSPANSSPAK-APEPSVDSSSWNELTNKLNVVSASPTETRSVGKIDYKDAVEEDGSLNFFWTDYTEVNGSLCLFGKVLNRKTNSHVSCFVKVDNVLRKLYFLPRQNRQRDGVSTDETVEMMDVYTEVDEIMTKMKVGMHKIKACTRKYAFELPNIPAEAQYLKLLYPYNKPQLPVETVGETFSHVFGTNTALFEQFVLWKDIKGPCWLKIKDADFGSLKNASHAKLEVLVEHPNMISSISESDNLDAPPLTLMSVAMRTTFNAKLNKQEILAISARIYENISLSDTTPAEKLPSRTFTLIRPNGAAFPIGFEKTVKDRKGGLIKLMKQEPEMLSFFLAQIDVADPDVIMGHQLEGVDYSILLNRLAEKKTPQWSRLGRLRRSVWPPSMGKVGGNVFAERQIMAGRLLCDLANEAGKSVMFKCQSWSLTEMCNLYLGGE-KRRDIDNEAALKTWAAEKNGLMDYITHMEADTHYIAALALRTQMLPLTKVLTNLAGNSWARTLTGTRAERNEYILLHEFHRNKYICPDKQVFKGKPKPEDEN--EEATEGKKKDKYKGGLVFEPEKGLYDKFVLVMDFNSLYPSIIQEYNICFTTVKRAGWSGDEDSVPEVPEEQDIGILPKLISTLVSRRRAVKSLMKDKNATAEQKATWDIKQLALKLTANSMYGCLGYTKSRFYARPLAVLTTFKGREILRSTKDLAESNTLQVIYGDTDSVMINANVDSVADALKVGQEFKKAVNERYRLLEIDIDNVFRRILLQAKKKYAAINLVEVNGKWEEKMEVKGLDMKRREYCGLSKEISSRILNDILSGDDTEVSIQRIHEYLRETAAKMREHTIPVQKYIIFTQLGKAPKEYPNADSMPQVQVALREIARGKNVRRGDVISYVITGDSGSSDPVAKRAYTPQDMKSDSNLKIDVEWYIGKQIFPPVERLCANITGTSTAQLAEQLGLDIRRYANNSSHGNSGPQDLEIHPLESQIPDSIRFADCERLQLRCRKCRASNPFEGLIGSLKSVTPTGVVCPTCSASIPNLSIVAQVEAAVRRQTARYYEGWLICDDPSCGNRTRQMSVFGNRCLGPNGLGKGCMGKMKYEYSERDIYNQLSYFASLWDVEKAKAKASSDDSLDESAEEKTEVDVRAKQNKNRFDLVQGVVEKYLDKCGRRWVAMDTLFGKLGFIAA----MKTDFKFSNLLGTVYCQGNLLYSPDGTCLFSPVSNRVTVFNLVENKSHTLPFAHRKNIARIGLTPQGNLLLSVDDDGQAILTNVPRRVPIYHFSFRSKVTALAFSPSGRHFAVGLGRKIEVWQVPSTPDANAEGELEFAPFVRHHTHTGHFDDVRHIEWSPDSRFFMTASKDLTARIWSLNPEEGFTPTVLSGHKQAVIGAWFSKDQETIYTVSKDGSVFDWQYTRNPNAPPPEDDDEMEDESDMQWRIVQKHYFMQGNATVRCASYHAPSNLLVAGFSNGIFGLYEMPEFNMIHTLSISQNDIDFVTINQSGEWLAFGASKLGQLLVWEWQSESYILKQQGHFDSINSLVYSPDGQRIITTADDGKIKVWDVESGFCIVTFTEHTSGVTACEFAKKGNVLFTSSFDGSVRAWDLIRYRNFRTFTAPTRLQWDCMAVDPSGEVVAAGSRDSFDIHIWSVQTGQLLDQMSGHEGPISSLAFAPNGGLLVSGSWDKTARIWSIFDRTQTSEPLQLQSDVLDIAIRPDSEQLAISTLDGQLTFWSISEAEQVSGLDGRRDVSGGRKVTDRRTAANVTGNKSFDTIRYSTDGSCLLAAGTSKYICLYSVNTMVLLKKYTVSVNLSLSGTQEFLNSKLLTEAGPEGLLDDEGENSDREARKDTLLPGSKR-GDPSARKKNPEVKVTGVGFSPAGTSFCAASTEGLLIYSLDNNLQFDPFDLNIEITPASTLAVLENDQDYLKALVMAFRLNEAGLIKRVFQAIPYTEIPLVVEQFPSVYVSRLLRFVAAQTEESPHMEFCLLWIKALMDKHGKWLIANRSKVDVELRVVARAITKMRDDIRRLADENVYMVDYLLGQAKDTSEEAKAQLSISGGSDGTTNLLMPAEEGVSEDEWIGLEMVQISEVKGNNRENRTAAHTHIKGLGLKSDGTAEKQAGGFVGQVGAREAAGVVVDLIRAQKMAGRGVLLAGGPGTGKTALALALSHELGTKIPFCPIVGSEIYSTEVKKTEILMENFRRAIGLKVRETKEVYEGEVTELTPEEAENPLGGYGKTISTLLIGLKSAKGQKKLRLDPSIYEAIQKERVTVGDVIYIEANTGACKRVGRSDAYATEFDLEAEEYVPIPKGEVHKKKEIVQDVTLHDLDVANARPQGGQDIMSMMGQLMKPKATEITDKLRGEINKVVSKYIDQGVAELVPGVLFIDEAHMLDIECFTYLNKALETSISPIVVLASNRGMCTIRGTDGTIAAHGIPPDFLARLLIIPTTPYDADEIKRIVRIRSTTEGVAISDAAIDKIAEHGVRISLRYCLQLLTPASILARVNGRSQIDIKDVAECEELFLDARRSASLLSGETGKGYLTM-----TVSETKDLRGLNLIAAHSHIRGLGVDADTLEPRSNSQGLVGQEKARKAAAVILEMIKVGKIAGRAVLIAGPPSTGKTAIAMGMAQSLGPDVPFTSLASSEIFSLEMSKTEALTQAFRKSIGVRIKEESEIMEGEVVEIQIDRSVTGGAKQGKLTIKTTDMEAVYDMGAKMIDAMTKERVMAGDIISIDKSSGKITKLGRSYARSRDYDAMGADTKFLQCPDGELQKRKEVVHTVTLHEIDVINSRTQGFLALFSGDTGEIRSEIRDQIDTKVAEWKEEGKAEIVPGVLFIDEVHMLDIECFSYVNRALEVDLAPIVIMASNRGNTKIRGTDYRSPHGLPLDFLDRVVIIQTMAYGSEDISKILSIRAQEEEVEATPDALALLTKIGQEAGLRYASNLITTSQLVAKKRKAAKVDVADVQRSFSLFYDPNRSVSFVTASEKRLIGNDGVVDFTVTNGH---GEAMDTTMELLAINKRGDDKFYRYKMPRLQVKVEGKGNGIKTVVVNLSTIAQSLARPGGHVIKWFGLDLGAQTNMDPPDDRWIINGAHDGETLQKSLFVFIEKYVLCDDCGNPETDLTIKDDVVRKDCKACGARSKPLVHSNLINFILKTQTKKSKTTKAERQAARRAKQLGLQNGNGNASG-GDDNSENGSNENGEAGEAGSDDETRQINAAAQDIDAKEVKDDDWAVDMSEEAVKARQNRLPTEFRDKLVLADEDEDGESGPTVYDELGNWILEKATETGGIDKVEDLAIYKKAKELNIEAKHKTVMVLVQALFTADIVTQIPKRAGLLKQFLDSERHEKALMGGIECLLAKEGKKNPKLLDVVSKILYQLYDQELISEEFVRKWGSKASKKYCDLSTSRSIRKAAEPFIKWLDEADEESSEEED--M-TTPPQVDLVTRLQVDESVVGGSEIDESLYSRQLYVLGHEAMKRMGASNILIVGLKGLGVEIAKNIALAGVKSLTLYDPEPVAIADLSAQFFLHTEDVGQPRDAVTAPRVAELNAYTPVNVHQSAGLGDNLSQFDKYQVVVLTNTPLHLQLAIGDYCHSKGIYVVCADTFGLFASIFCDFGKKFTVLDSTGENPLNGIVADIDEEGVVSALDETRHGLEDGDYVTFTEVEGMEGLNSSEPRKITVKGPYTFSIGDVSGLGQYKRGGLYQQVKMPKFLDFKPISSAIKDPEFLMSDFAKFDRPQQLHIGFQALHAFSQTKGRRPRPMNEEDAIVLVASAKAFAEAEKLDVEIDEKLIKELSYQATGDLNPMAALFGGLTAQEVLKAVSGKFHPIKQWLYFDSLESLPTSTKRSEELCKPIGSRYDGQIAVFGKEYQEKLGNIRQFLVGAGAIGCEMLKNWAMIGLGVGPKGQITITDMDSIEKSNLNRQFLFRAKDVGGMKSDCAARAVQAMNPDLEGHIVCLKDRVSPETEEIFNEEFWGNLDGVTNALDNVEARTYVDRRCVFFHKPLLESGTLGTKGNTQVVLPKLTESYSSSQDPPEQSFPMCTLRSFPNKIEHTIAWARE-LFETSFVKSPETVNLYLTQPNYLEATLKQGGNEKATLETIRDYLVTDKPLSFEDCIIWARTLFEKQYNNAIQQLLYNFPKDSTSSSGQPFWSGPKRAPDPLKFDPKNPTHFGFVVAAANLHAFNYNINTKGVDKATYLKVLDNVIVPDFSPDSNVKIQEKDSDPDPNTSSFDDGDELQEIAKSLPPASKMAGFKLTPVEFEKDDDTNHHIDFITAASNLRAENYKIEQADRHKTKFIAGKIIPAIATTTALVTGLVVLELFKIIDGKDDIEQYKNGFINLALPFFGFSEPIASPKVEYKGPNGKVTLDKIWDRFEVNDITLKELIAHFEKQGLNISMLSSGVSLLYASFFPPAKLKERLELPLSKLVEFVSKKPIPEHQKEVIFEMVAEDLDDEDVEVPYIKCRIRMQVHAMSDAQVDQELKKMTAFIKQEALEKAREIEIKANEEFSIEKSKLVRQETDAIDASYAKKFKQASMTQQITRSTVANKTRLKVLGARQELLDDIFDAAGKKLVDGSKDESKYRTTLKNLILEGLYALTEKEVSVRGRKKDAKVLKGAIEDAEKEYKEKTGKETKVIVDEENVLPEGSAGGVIIVGGQGKIDINNTFEERLKLLQDVGLPAVRKTLFGDNPNRKFFDMPPKRKASSNVLGVAKSGRVSAASTPGPATPRDLDSDEDEADSPGQVELPNEEEIQSAVDRFSLSHYQDNTVRTDGASRHFGRRDFSYLQLKPDHKDRPIWIDPQRGRIILENFSPLAETAKDFLITVAEPLSRPTFLHEYALTTHSLYAAISVGLQASDIIATLDRFSKTELPSSIRNFIANSTAAYGKVKLVIKNTKYFVESNDPEVLQRLLKDPIIGPCRVQGTDITTTT--SNMPSVVIPGTSNAAGVQQVKQ-KTAEDVPPEQAQTE-NAMQALREDDDDNQEAVHAFEIPDTEVETIQKRCLAIQYPILEEYDFRNDDRNANLEIDLKPNTQIRSYQEKSLSKMFGNGRAKSGIIVLPCGAGKTLVGITAACTIKKGCIVLCTSTMSAHQWRQEFLKWSNIHPKDITVFTAEKK-DKFEGNTGIIVTTYPMVTQSGKRAYDSAKMMEFLTGREWGLMLLDEVHVVPANIFRKVSSHIKSHAKLGLTATLLREDDKIEDLNFLIGPKLYEANWMELSEQGHIAKVQCAEVWCPMTTEFYDEYLRTNDRLKANLYIMNPRKIQACQFLIDYHEKRGDKIIVFSDNVYALKEVALALGKAYICGATGNNERMHILENFMHNPNVKTVFLSKIGDTSLDLPEATCLIQISSHYGSRRQEAQRLGRILRAKRRNDEGFNAFFYSLVSKDTTEMYYSTKRQAFLVDQGYSFKVITQLAGMDKMEGLVFNSAQMRRELLQKVIVDTRGMDDEDATDDLFYAN-KGRRK--GVRRTAGTLGELSGGQDMAYMEQRKSANKALK---KNAKQNDFFKKHYREVARNKANA
>Scedosporium_apiospermum
MSLNVPDAPNAGLFKGGYNNYDSEDGAVLRNIDACRAISSTVQTSLGPYGRNKIVVNHLQKMILTSDAATILRELDVVHPCAKLLVMASQQQEAEMGDATNFVMVFAGELLKKAEELLRMGLKTADIVSGYEQAQKHALEALEELVVDKVEDIRSEEELAKAIRTVIASKQSGSEDILADLVSHAILAVLPKNPANFNVDNIRVVKIMGGSLEQSRLVRGMVFPKEPNGSVKKAKRAKVGVFTCPIDIGQTETKGTVLLKNAKEMLDFSKGEEKQLEAAIKELHDVGLRVVVAGAQVGDLALHYLNRYGILVIKILSKFELRRVCRVVGATPLPRLGAPMPDEMGTIDVVETLEIGGDRVTVFRQEEEATRTATIILRGATQNHLDDVERAVDDGVNVVKAITKDPRLVPGAGATEIQLASRITAIGEKTPNLPQYAIKKYGEAFEVIPRTLAESAGLDATEVLSRLYAAHHNQEDWDTGVDIENENRTGTLDTEKEGILDLLISKQWAIKLASEAARTVLSVDQIIVARQAGGPKPPGPNPNWDEDMATSTVTATKSG--RKKDANLPPESERFLRCCADIANALIEDHEASKDSSRPAKDINLNSLRTRFARKHKLHNIPPLTAIIAAIPEHYKKYILPKLIAKPIRTSSGIAVVAVMCKPHRCPHIAYTGNICVYCPGGPDSDFEYSTQSYTGYEPTSMRAIRARYDPFEQARGRVDQLKSLGHSVDKVEYIIMGGTFMSLPESYREDFIAQLHNALSGYQTSSVDEAVTAGEMSNIKCVGITIETRPDYCLQPHLSSMLRYGCTRLEVGVQSLYEDVARDTNRGHTVAAVAETFCLSKDAGFKVVSHMMPDLPNVGMERDLDQFREYFENPAFRTDGLKIYPTLVIRGTGLYELWRTGRYQNYTPNGLIDLVARILALVPPWTRIYRVQRDIPMPLVTSGVENGNLRELALARMKDFGTTCRDVRTREVGINEVKHKIRPNQIELVRRDYVANGGWETFLSYEDPKQDILVALLRLRKCSEKYTYREELIGQPTSLVRELHVYGTAVPVHARDPRKFQHQGFGTLLMEEAERIAREEHGSEKISVISGVGVRSYYARLGYWLDGPYMRERKTGDEVIGETMPATDNRRKRKISLTAEAPADDGFGDGVFEGVLSQSDDDDSD------FVDSGSGNSEAEYEEGDLSDVSADESEDAEETEGNELAKVNG------DDGDEPNYRITTDANGDVRYEYAELDPVYDSDDTDAGEQANTIGNIPLSFYDSYPHIGYTLDGKKIMRPAAGDALDSLLDSIEVPKDWTGLTDPATGLPLRISQDELEILKKIQLNEIPEDGYDPYPDLVEYFTSIEEKMPLSAAPEPKRRFVPSKHEAKRVAKMVRLIREGKLLPYKPPEETEREEEEKEEAWYDVWANEEAKEPHVMHIPAPKLAPPEHDLSINPPEEYLPSKEERKAWEDEEPEDRTKEYLPTKYDSLRKVPAYMDFTKERFERCLDLYLAPRVRKNRLNIDPMSLLPKLPRPEELKPFPTLCQTTFRLHEGRVRSISVSPTGDWVASGGDDGTVCVWDLNGHLEYRVKLSSDEPVDVVRWRPTKDTLIIAAAAGDDVFMIVPDIGVDSVLDNSRDVLDAGFGYATNGKQATTADGQRTEPPAKWARPGSRLEAQGVLLKATLRSMVKVLSWHRRGDFFCTVSPNGQRNAIAIHTLSKHLTQIPFRRLRGLPQTAHFHPSKPLFFVATRQAIRCYDLQQQQLVKILQPGARHISSFDIHPGGDNVLVGSYDRRLLWHDMDLSARPYKTMRFHPRAIRAVKFHKGGFPLFADASDDGTLQIFHGKVVSDLMENATIVPVKMLKGHEVVASLGVLDVDWHTSHPWC--GKGKGKKYVWEMPLPAPVAKAVANIRDEEESRHPSPQPSHICLP---------HQPLRKPTLGYIAPTFAEKPVQKLEVTKLVEEAGLIPASQINDQIEFFYEKLGIDDVYFNLEKPSVIASQITSLYAAKVAALAREDKREEIRLDMEAEDHAIYIDTSEPGKSGLNGPRYEERLEAKYLDHVGKTKFRVETFRSPGALGANHGSKSTLRCYFVYQCQFRQSPEETDPKESRLELISDNGFWQKATNNTKQIYQEVINLAVSRTGPVIEVFDLPGSEEKRLIIAFRSRTARGLFSELSDLYHYYGVTSSRKYVEQFSNGVTVMCVYLKQATNLEGNFPPLEESIHQITKEISLLYCLPHNKLHGLFAAGELSLQEAIYGHCVWVYIQHFLNRLGPEYVTLSQLLDLKDNAQLSLLSKLKRRLRTETFSPQYILEIIKSYPSLLRALYASFATVHLGLTNGTNSGRRSPKLALEPMSDDKLKEKISATVTNENDEMVMTAFRVFNNAVLKTNFFTPTKVGLSFRLDPSFLPSTEYPNPLYGMFLFICGEARGFHLRFRDIARGGIRIVKSRSKEAYAVNARNLFDENYALSSTQQRKNKDIPEGGAKGVILLEPKQQDKAREAFEKYIDSILDLLLPAQTPGIKNPLVDLYGKEEILFMGPDENTAELVDWATEHARARGAPWWKSFFTGKSPKLGGIPHDTYGMTTLGVRQYVTGIYRKLNLDPSTVRKMQTGGPDGDLGSNEILLSNEKYTSVVDGSGVLVDPNGIDKEELLRLAKKRVMINHFDVSKLSKDGYRVLCDDSNITLPTGEVISNGTAFRNTYHLRDTGLTDCFVPCGGRPESIDVVTVNKLIKNGRATIPYMVEGANLFITQDAKLRLEAAGCVLFKDASANKGGVTSSSMEVLASLSFDDESFVEKMCVDAKGEAPQFYKDYVKEVQAKIQENAQLEFEAIWSERERTGEPRCIISDKLSAAITQLDEELQHSELWDNTAIRRGVLGDALPKLLQQEIGLDTMISRVPDSYLRAIFGSFLASRFIYQYGSSPSQFAFYDFMSKVRAKLEGVMAQNRHWEQDKDATVYIGNIDERADPAMVYEIMLQMGPIHNIHMPRDRVTQNHQGFGFVEFRTPLDAEYAANVMNGVKLYGKSLRVNKASADKQKQAEVGAELYIGNLDPGVDEKLLYDTFSRFGPLLSIPKVARDDSAQSKGFGFVSYADFESSDAAIANLNGQYILSKEVSVQYAFKKDGRGERHGDDAERELAKQAKKRNLVPEAAAIPAAFLNAPPAAPAPAAVAAAPAAGF-DAPSAPGI-PAGMPPPPAGVPSRGGPPPPGFPAPIPGHPIPPHGLQAGRGVLPPAPSGLPARPPQGQRGYTNPADFHPGSYRPGGAAPPPPGF--TPPPGF-GPPGTAPGAPP---GAPPGFMPPPGFQPPPGFSRRMYIGNIDERADPAMVYEIMLQMGPIHNIHMPRDHQGFGFVEFRTPLDAEYAGVKLYGKSLRVNKASADKQKQALYIGNLDPGVDEKLLYDTFSRFGPLL--------SIPKVARDDSAQSKGF----GFVSYADFESSDAAIANLN-----GQYILSKEVSVQYAFKKDGRGERHGDDAERELAKQAKKRNLVPEAAAIPA-------AFLNAPP------------------AAPAPAAVPQIPS---RLPAAAPAAGFDASSMPSAPGIPAGMP---------------------------PPRIPAGFN-------------------VPSRGG-------PPPPGFPAP--IPGHPQAIPPHGLQAGRGATVLPPAPSGLPARPPQGQRGYTNPADFHPGSYTPPGGAAAPPPP--------------PGFPPGFGPPPGAPPGAPPGFMPP-----PPGFQGFSRR------------------------------MSISFPKTEEEVIQFWRDVDAFQTQLRLTEDGPRFTFYDGPPFATGLPHYGHLLASTIKDIIPRYWSMKGYHVIRRFGWDTHGLPIEYEIDKKLGISGRDAVMQMGIEKYNAECRAIVMRYATEWRHTIERLGRWIDFDNDYKSMDTTFMETCWWVFKQLFDKDHVYRAYQIMPYSTALCTPLSQMEAKQNEKMTQDPAIIVSFPIVGVEDTSLLIYTTTPWTLPSNLLIAAHPEFEYIVILDEASGRKYVLMESGLGSIYKNPKKAKYKVLKKLKGTDIIGWKYEPLFKYFVKDFSDC-FQVIGADYVEAGEGTGLVHQAPAFGQEDYDAAIAAGFIHSKRLPPCPVDEKGQFTQEIPEYAGQHVKVADKAILKDLRATGRLIVDSTTMHTDKFCWRSDTQLIRKAVSSWFIRVTDSIPEMLENLEGTNWVPTAVKEKRFANWVANAHDWNVSRNRYWGTPIPLWVSEDYEEVVCVGSIAELKELSGYEGPLDDIHRDKVDHITIPSKKGKGVLRRVEEIFDCWFESGSMPYAQCHYPFENKDNFQGGFPADFIAEGLDQTRGWFYTLTVLGNKLFHVSPFKNCIVNGIVLAEDGKKMSKRLKNYPDPALILSQYGSDALRLYLINSPVVRAESIRFKESGVKEIVSRVLLPLWNSYRFFSEQAALYKKTTGVEFVGAKSLSGDLGNVMDRWILANCQSLLRFMDQEMAGYRLYTVVPRLLHIIDDLTNWYIRFNRKRLKGGAGLGDTEAALNTLLEVLFTIVRALAPFAPFLTEHIYSLLKPQLKLLLEPFDPRSVHFLPFPTVQEALFDEVVERKVAAMQKVIQLGRTVRERCTLPLKTPLLSLVVI-ADPEILEDVESLSSYVKEELNIRNIILTNDETQYNIVLEAKVDWPTLGKKLKKDVQIVRKGLPDLTQDQLRQYLKEKTIVVGGIQLEENDLNIVRVLGDSAVQSSWEPAFSEDVIVLLDTVPHPELAEEGIAREIINRIQKMRKKAGLVPTDDIRMQYKVVAKTDDLDFTILVSSRQELFRSTVRGPLEPVVETLEVESLILEEEQVIGDLTLMLRLARLMLRGRHAVTALRATAASRSFISSSAVAAVSPPRKPVSGRRHTTA-TSNASRARPTPSPSFNSKDRSHVQPLVNPRPTEMDESFIGKTGGEIFHEMMLRHGVKHIFGYPGGAILPVFDAIYNSKHFDFILPKHEQGAGHMAEGYARASGKPGVVLVTSGPGATNVITPMQDAYSDGTPMVVFCGQVVTTAIGSDAFQEADVVGISRACTKWNVMVKSVAELPRRINEAFEIATSGRPGPVLVDLPKDVTAGILRKAIPTDVVIPSL-SAASKAALELSRQQLRSSIQRVAELVNKAKRPVIYAGQGVILSEGGPEILKELADKASLPVTTTLHGLGAFDELDEKSLHMLGMHGAAYANMAVQEADLIIALGARFDDRVTLNVSKFAPGAKAAAAEGRGGIVHFEIMPKNINKVVQATEAVEGDVATNLRQLLPLVNPKTKEDRKEWFDKINAWKKKWPLSDYERAERAGLIKPQTLIEELSNLTADRKDTTFISTGVGQHQMWTAQHFRWRYPRTMITSGGLGTMGYGLPAAIGAKVARPDDLVIDIDGDASFNMTLTELSTAAQFNIGVKVIVLNNEEQGMVTQWQNLFYEDRYAHTHQKNPDFMKLADAMGVQHRCVSKPDDVVDALKWLINTDGPALLEVITDKKVPVLPMVPAGKGLHEFLTWDSEKDKARRELMRQRTCGLHGMPSRTQTDGPFGTQPAVATISQNRG------------YRAFAQHDQDS-----DRRPSTAPGNRNGLPRPAHPPSRAESIKTQTAKPHLLRSKSEHVLRNDDPDDTDEEVYNWGARHGFEDHYQSEDIISQLASNWYMYFTDKRHETTGKPKSPPYELQDWRMRDRLKTVSAALAVCLNIGVEPPDQLKTNPGAKLEAWTDPTIPPGQKALENIGKSLQAQYETLAIRTRYKQYLDPSVEETKKFCISLRKNAKDERVLFHYNGHGVPKPTASGEIWVFNKTYTQYIPVSLYDLQHWLQAPTMFIWDCSEAGNILKNYHRFVEKHEQEEDEAAARDPNHYRISYRPYIHLAACAVKENLPTNPRLPADLFTACLTTPIEMALWFFVLQNPLKTSITPERAKKLPGRLQERRTPLGELNWIFTAITDTIAWTTLPRPLFRKFFRQDLMVAALFRNFLLAQRIMSVYGCHPQSYPELPDTRQHPLWQSWDLAVDMALAQLPMLEKKEAEGIEYEYQNSTFFTEQLTAFDVYLTRGDAMAQRPPEQLPVVLQVLLSQHHRVRALILLGRFLDLGPWAVELALSIGIFPYVLKLLQSTATELKPIMVFIWTRILAVDITCQQDLIKDSGYNYFAQILRPSELLPVVDGDEHKAMCAFILTMVCRSHVAGQRNCNDANIMSHCLVHLQNDANFLLRQWACLCISQLWQDFPEAKWKGIRENAHGKLSLLTKDPCCEVRAAMLHAMTTFLGIPDITDEVAKTEESLAWTILDMANDGSPMVRKELVVFLSHFVLRYENKFIVAAFEHLLEEKEYLQYPPREDGSEQKLGLHYARPDNREVDGTIKPTVHGLAHNTIFAACWKHVLVMSVDPNPEVQQAATIIVDYVHNALLASTVGAQARSLMDEIKRKTMR-AAAKAHSKSHQRSSLMGSGGIGTSPLPSPGLLRRTASFLLFPLFGGEDKSSQSTPPSPTVPKAPSIKLGPGNITAPPEQSDEASVSANYHAAKEPVSGGFEERDLSALPTLPLKSTFLDWSIEYFREPQMKPTESDEPGSTEYNERLWRRSRNETILRETQPQKQYAGSHKWNNSLVMLNNGVQPAKMTFHQYEDHLAVADDGNTVAIWDWKKQGRLARFSNGNPEGSRISDMKFINEDDQGFLMTGSSDGVIRVYRNYDNEKQIELASAWRALTHMVPSTVNSGMVFDWQQVSGRVLVAGDVRVIRVWYAAHETCVKDIPARSGSCVTALTSDQMTGNFFVAGFGDGAVRVFDLRNRPQESMVRKWKDDKDRQWIKAVHMQRGGQRELLSASRNGKVKLWDIRMDKPLHVYQVTKDTLMTASVHEHLPVFAVGTSAYTAKVFNFDGQELSRIEPYSSFLQQNRGGPITATAFHPHRAILGCAGRGDSHINLFSCEKRDSTTSHMALRQYPAPVDYEKQQTAFEQFLSEFKTTPEQSIAQAFGDISIEEDGLSDEYDFLDEDEEAQGRRRQERLERRGPHHKYKEILQDLADRKVQEVTIDLNELASFEETLDENLRLVPSIEMNTKHYTEVMSRAIDKLLPTPSVEINFKDDVLDVLMARRRDRNRRMQEAAEN--DPTVLQDQFPPALTRRYTLVFKPRTFSGDADKKALAVRQVRGEHLGHLITIRAIATRVSDVKPVVQVSAYTCDRCGCEIFQPVTERSYGPLTVCPSEDCRKNQAKGQLNPSSRASKFQPFQEVKVQELAEQVPIGQIPRSLTVLCYGTCVRQINPGDVVDITGIFLPTPYTGFQAMKAGLLTDTYLEAHHIVQHKKAYSEMTVDPILVRRIDQYRQSGQVYELLAKSIAPEIFGHLDVKKALLLLLIGGVTKEMGDGMKIRGDINICLMGDPGVAKSQLLKYISKVAPRGVYTSGRGSSGVGLTAAVMRDPVTDEMVLEGGALVLADNGICCIDEFDKMDENDRTAIHEVMEQQTISISKAGISTTLNARTSILAAANPLYGRYNPRISPVENINLPAALLSRFDVLFLLLDTPTRETDAQLAKHVTYVHMHSRHPEVGADAVVFTPHEVRSYVAQARTYRPVVPERVSEYMVKTYVRLRDQQRRAERRGQQFTHTTPRTLLGVVRLSQALARLRFSNEVIQDDVDEALRLIEASKQSLQAEDPKRNRGLNASSKIYNIVKGLADSGACRADDAEDDELGVELSMRKVKERVIAKGFTEDHWLRALEEYTELNVWQTAGNGTRLIFIHANDDSDEDMSEM-TTPASGKKKQASLTSFFSPKSTTSQSQRPKPPTSSPLRPSEP-----LPARKRPLEEDADKGNNGSG-ASKRQRP---AKPAAPVIDEDVPAEDLENNKPRSSPRTDYYLFGSS-------QDLDVSPEVVR-RREDLHRKFVKKLGHPDSLSLRRLVSDQDAIVAGEDG-GDDAEEEEAPPPPPKGRKKGGKANKLTPMEIQFLDIKRKHMDTVLIMEVGYKFRFLGEDARIAAKELSIVCIPGKFRYDEHPSEAHLDRFASASIPVHRLPVHAKRLVAAGYKVGVVRQVETAALKKAGDNRNTPFIRKLTNVYTKGTYVDEIGELDQS-TTGAPSGGYLLCITETPSKGGGTDEKVDVGILAVQPATGDIIYDSFEDGFMRSEIETRLLHISPCEFLIVGDLTRGTDKLIKHLSGSSTNVFGDRSRVERVGRSKTMPAESHSHVTQFYADKLKQGMDDDRAGALLDKVLHLPEQVTICLSAMITHLTEYGLEHIFDLTKYFQSFSTRSHMLINGTTLESLEVYRNATDYSEKSSLFWALDKTHTRFGQRLLKKWVGRPLLDKERLEERVEAVEELLENQSTANVDQLENLLAHTKTDLERSLIRIYYGKCTRPELLSVLQTLQRIATHYAQVKTPADTGFHSRLLGDAICSLPLILDTVISYLDKINPEGARKDDKINFFREEEQTEAIQDHLIGIASVEQELDNHKKVATEKLGWKIPVKYATVAGIEYLIEVSNSDIKRVPASWMKISGTKKLSRFHTPEVVRLMSERDRHKEALAAACDDAFKDLLSSISADYQPLRDAVSSLATLDCLMSLSKVASLPGYSKPTFLPSDSPPTISIKDGRHPIAEHTLPHGYIPFTSTLSSPSPLAYLITGPNMGGKSSFVRAVALLVLLAQIGSFVPATSLSLTLCDAIHTRMGARDNLFAGESTFMVEVSETSRILRSATPRSLVILDELGRGTSTHDGAAIAHAVLEHVARETKCLTLFITHYQNLARVADGLGGGLVKNVHMRFQADDAQDGDEEITFLYEVTEGVAHRSYGLNVARLARIPRPIIDLAACKSREMEADVRARRLRAASSLLQKLLGPGSENMEQLVSCIEQLM--ALRLAEVGWQLMRREVDDDDPGGGDVAQSEIPSSWAIFISICLLITALLTSYLLQQKKIQAVHETVISIFAGMVVGIVLLITPGDSIRNLIKFNSGIFFNLLLPPIILSSGYELHQANFFRNIGVILTFAFAGTFLSAIVIGFLIWFFSLFP-GAINLSLVDAISVGATLSATDPVTILAIFNSYKVDPKLYTIIFGESILNDAIAIVIFETAQRYKHGSGPDMGFLSFLEGSGIFLLVFFGSLMIGVLAGVGTALLLKFTYIRRYPKIESCLVVLFAYATYFFSNGVHMSGIVSLLFCGITMKHYAYFNMSRRTQLTTKYIFQVLAQLSENFIFIYLGLSLFTDSTLVFQPPLIIVTVLAVCAARWVAVFPLSSLINFVIRYRAKRRGGEVADELPYSYQAMLFWAGLRGAVGVALAALLAGDNSAALRATVLLVVVLTVIIFGGTTARMLEILGIRTGVVEEVDSDDEFDIESFGG---YK--PGGFGR---RNGSVALDQLGLSRDRSRNHYASGHASPHSPRTNMSRKNS--RGDEAERADLLAGSRTESDIGSDIDTSDLPPPVRPRPRTSPRPGGESDSAFRRPPSEAATTPSVSARSAIRQLLTADDPSVFFRQLDEDYIKPTLLLDGGAGPSMAKLDKRAKLAELKALRKAGKKVFDTYKVEEAPSLYEEVDEDGYKKIVRERLDQDDFVVDDNGEGYADDGREEWDRAPQYYSESEDEMMT-RGRPSKAAKKQKEDEKAKRDANDRDITEFFTKGAAKAQPKVKVAKTKEDDDFLAGLLGEVDSNIPAPIPRSGKRNRSPAHRKVRVLSP-----EPATKKKKVIDNRLPSPDLD----DDDFIPPVDD--PLP-SDIPMSDPAPSSPTVKVAERKAQIKEEPVDEDDEEMMEVAHVGSVATTSVNIAGSKPVKKDLKHPAYPSPASSSPAAQAAAATVDSSAWNELNDKLNVVTSSPPATRIVGKIDPNDAVEEDGSLNMFWTDYTEVSGSLCLFGKVLNKKTSTYVSCFAKVDNIYRKLYFLPRKFRLENGVETDEEVEMKDVFEEVDEMMTNMKVPIHKIKECKRKYAFELRDVPREAEYLKLFYPYTSSQIDSSRVGRTYSHVFGSNTALFEQFVLWKNIMGPCWLKIQDPDFSTLKNASHCKLEVQIDHPKMIAPLSEALNVEPPPLTLMSIAMRTTFNARENRQEILALSARIYEDVSLNDTTPADQLPCRTFTLIRPNGSAFPMGFEALAKRRNRGLIKTMRQENEMLSFFLAQIDVVDPDVILGHQLEGVDYSILLNRLHEKKTHQWSRLGRLRRTQWPSSIGKVGGNVFAERQVIAGRLLCDLGNDAGKSIMFKCQSWSLTEMCSLYLPGNNRRRDVDNEVALKTWATTREGLMDYVTHMEADTYFIAALALQVQMLPLTRVLTNLAGNSWARTLTGTRAERNEYILLHEFHRNKYICPDKQIFKGRMKMEEENQEGDGGESKKKDKYKGGLVFDPEKGLYDKFVLVMDFNSLYPSIIQEFNICFTTVDRSALPEDNDAVPEVPKEQELGVLPRLISTLVTRRRQVKSLMKDKNATPEQLATWDIKQLALKLTANSMYGCLGYSKSRFYARPLAILTTSKGREILRNTKELAEGQSLQVIYGDTDSVMINANVDNVADALKVGREFKKMVNDRYRLLEIDIDNIFQRILLQAKKKYAAINLVEKDGKYVQKMEVKGLDMKRREYCALSKEVSTRVLNEILSGDETEVAVGRIHEYLREISGKMREKAIPVGKYIIFTQLGKAPQEYPNADSMPQVQVALRDIARGKTVRKGDVISYIITGDSGSSEPAPKRAYAPGDTKADSGLSPDVEWYIGKQIFPPVERLCANIAGTSTAQLAENLGLDIKRYATNNAVNQSSFNDNEIHPLESQIPDHVRFADCERLSLRCRACKESMVFEGLVGSPDLVTPKGVACGKCKATIPVLSIVAQVEHAVRQHTSRYYEGWLVCDDASCSARTRQISVDGSRCLGPRGLARDCVGKMRYEYSEKAIYNQLLYFASLWDVDKARYIAEDKSAEMPTGADRDEVLARAEQNRKRFGTVKGVADGYLKKCGRQWVAMDRLFAKLGAISGTSKEMSHQSAFSNLLGTVYCQGNLLYDPEGTHLFSPVGNRVTVFNLVDNKSYTFPFAHRKNIARIGLTPQGNLLLSVDEDGYAILTNVPRRIPIYHFSFKSPITALSFSPCGRYFVVGLQRKIEVWHVPSTPDANAEGQLEFAPFVKHHTHTQHFDDVRHIEWSSDSRFFLSSSKDLTSRIWSVEAEENFTPTVLAGHKQAVIGTWFSEDQETIYTVSKDGAVFTWKYVGRPKNENEMEDSDDDEEMEARWRIVDRHYFMQGSAHVRCATFHAATNLLVAGFSNGIFRLYEMPDFNMIHNLSISQNNIDFVTINRTGEWLAFGASRLGQLLVWEWQSESYILKQQGHFDSMNSLVYSPDGQRIVTAADDGKIKVWDIDSGFCIVTFTEHSSGVTACEFAKKGNVLFTASLDGSVRAWDLIRYRNFRTFTAPTRLSFSCMAVDPSGEVVAAGSLDSFDIHIWSVQTGQLLDRLSGHEGPVSSLAFAPDGDVLVSGSWDRTARVWSIFNRTQTSEPLQLQADVLDVTVRPDSQQLAVSTLDGQLTFWNIKDAEQQAGLDGRRDISGGRKVTDRRTAANTTSSKSFNTIRYSTDGSCLLAGGNSKYICLYSVNSMVLLKKFTVSVNLSLSGTQEFLNSKLLTEAGPADLIDDE-EASDREAQLEKALPGSKR-GDPSARKVTPDIRVTSVGFSPAGTAFCVSSTEGLLIYSLDNNLQFDPFDLNMEITPASTLSVLRNERDYLKALVMAFRLNEASLIKQVFLSVPHTEIPLVVQDVPSVYVSRLLRFVAAQTESSPHVEFCLLWIKALVDKHGAWLSANRGKVDVELRVVARAVARMRDEIRRLANDNVYMVDYLLGQ-GGAAVNGKGSKALGWGSEGAVKLTDGEEDGSDGDEWLGLEMVQISEVKGNKRDNRTAAHTHIKGLGLKSDGTAERQASGFVGQTSAREACGVVVDLIRAHKMAGRGVLLAGGPGTGKTALALAVSQELGTKIPFCPIVGSEIYSSEVKKTEVLMENFRRAIGLKVRETKEVYEGEVTELTPEEAENPLGGYGKTISTLLIGLKSAKGQKKLRLDPSIYEAIQKERVTVGDVIYIEANTGACKRVGRSDAYATEFDIEAEEYVPIPKGEVHKKKEIVQDVTLHDLDVANARPQGGQDIMSMMGQLMRPKMTEITDKLRTEINKVVSKYIDQGVAELVPGVLFIDEAHMLDMECFTYLNRALESPIAPIVILASNRGMCTIRGTDDIVAAHGIPPDFLARLLVIPTTHYQPDEIRRIIKIRATTEGASVTDGAVEKIAEHGERVSLRYCLQLLTPAGILAKANGRSQIDVQDIAECADMFLDARRSASLLASEAGKGYISMAAQVMTVSDSKDLRGLELVSAHSHIRGLGVDAATLEPRAASQGLVGQEKARRSMAVVLQMVKQGSIAGRAVLLAGPPSTGKTALAMGLAQALGSDVPFTSLASSEIFSLEMSKTEALTQAFRKSIGVRIKEETEIMEGEVVEIQIDRSVTGGAKQGKLTIKTTDMEAVYDMGTKMIDAMTKERVVAGDIISIEKASGRIVKLGRSYARSREYDAMGADTKFMQCPDGELQRRKEVVHTVTLHEIDVINSRTQGYLALFSGDTGEIRSEIRDQINTKVGEWKEEGKAEIVPGVLFIDEVHMLDIECFSYINRALEDDLAPVVIMATNRGSSRIRGTDYKSPHGLPLDFLDRTQIIQTHPYSGDEIKQIIAIRAQEEEVDLSPDALALLAKMGQETGLRYAINLIMTSQLISNKRKSKQVQVNDVRRSFELFYDSARSVEFVAKSEKRLIGDDGAVDFSLANGA-TGAEKMDLSM------SHTPH------------------------------------TPP------LSAALESFNHSAPEAD----AAAAANGDVPDDLD-----LSLMKKKKKKKTKEAGDEA----GDEAAAEDGGLDLSMKK-------KKKKVKEGDEDEFAAKKALDIEGKEE-------AAEAPEAAVQEGDM--DAGTG---------------------IWAHDDT------RIISYNPLLKRFFALAQKNPDHASGTKSYKIPPPQCMREGNKKTIFANIAEI-----CKRMKRTDEHVTAYLFAELGTSGSVD-------GSRRLVIKGRFQQKQIENVLRKYI-------------------IEYVTCKTCKSPDTELSKGENRLYFITCNSCGSRRSVTAIKTGFSAQVGKRKKLP---M----SEADSATRMQVDDSATTASDIDESLYSRQLYVLGHEAMKRMGASNVLLVGLKGLGVEIAKNVALAGVKSLALYDPAPVEIADLSSQFFLRADEVGRPRDEVTTPRVAELNVYTPVSIHKSDSLVSDLSQLDKYQVVVLTNTALEDQITIGEYCHKKGIYFISAETYGLFASIFCDFGEKFTVGDATGESPHSGIVVNIDETGLVSALDETRHGLEDGDYVTFTEIEGMPDLNNCAPRKVTVRGPYNFSIGDVSGLGEYEKGGLWQQVKMPKIVGFKSIAEAQKDPEFVISDFAKFDRPHQLHIAFQALHKFRKINQRLPRPLDDQDAAEFIKLAQEGFKDAGFEGDINEDLLKELSYQATGDLNPMAAFIGGITAQEILKAVSGKFHPLKQWFYFDSLESLPTGVERTAENCKPIGSRYDGQIAVFGKDFQDKIANTKQFLVGAGAIGCEMLKNWAMIGLGTGPKGGIVITDMDSIERSNLNRQFLFRAHNVGQMKSDSAAQAVQVMNPDLEGHIKSRKDPVGKDTEHIFNEQFWKELDGVTNALDNVASRQYVDQRCVFFHKPLLESGTLGTKGNTQVVIPLVTESYSSSHDPPEKEFPMCLVRSFPYRIEHTIAWAKEHIFEPNFVQGPLTVNNYLTQPNFIQNSLKQGGNQLQVLRTVRDNLTTDRPRTFEDCIAWARLLFEKLFVNDIQQLLYNFPKDATTSGGTPFWSAPKRAPDPLKFDPSNPTHSGFIEAAANLHAFNYNIKSPGNNKDLYVRELDNVIVPDFVPDANVKIQANDSEPDPSTSGFDDEGEIQKIISAIPAASELSGFQLVPVEFEKDDDTNYHIDFITACSNLRAENYKIEQADRHKTKFIAGKIIPAIATTTALVTGLVVLELYKIIDGRTKLEDYRNGFINLALPFFGFSEPIQSGKVVYKGPDGEVTLDKIWDRFELSDVTLQELIDHFDKKGLTITMLSSGVSLLYAAFMPQAKIKDKLPMKLSQLVETVSKKKIPDHQKEVIFEVVVDDMDGNDVEVPYVKVTLDMTAGPLSDSQVGVELRKMTEFIKLEAQEKAREIHIKADQDFEKDKSALILQEKGGIDAAYEKKFKQAAMSLQITRSKANSKARITILTAAQRVVDAVFDEAEKKLEEGTKDKGKYKGTLKNLVLEGLYAFNDASVQVRARKEDFGLVKDAIELAVAEYKEKVGKTTKAELDESKPLPEDSAGGVVILGQGGKIIMDNTLDTRLELLKDSSLPAVRETLFGENNNRKFFDMSSKRKALSAAQGATKAARASNASTPGPSTPR--DNGDNLEQSEQPSEIRT--MIARNVQKFDISAFPCTLSPRDIASVFFEGRDFTALRLKPNHKNLPLKID-GSGTLILETFHPLAPRVQDFLITIAEPTSRPTSIHEYRLTTHSLYAAASVGLSPDDIINTLERFLKTEMPPNVIQYIAYRGKSYGKVKLVLRNNKYFVETTDPAILQALLKDPVIGSCRVQGSEQVTTSA-PKMAGLVIAGTMEAAGVKEAEGLGEGNLNQVQELLKQ----NPMAEDDDDDEDTIHAFQIDDEKVSAVAQRCLALHFPALEEYDFRNDHANPDLKINLRPEAQVRPYQEKSLSKMFGNGRAKSGIIVLLCGAGKTLVGITAACTIRKGVVVLATSNMSAIQWRNEFIKWSNINPDNIAIFSLDNK-SVSTGNTRIIITTYSM-------------------SREWGLMLLDEVHVVPAQIFRRVIGSIKSHSKLGLTATLLREDGKIEDLNFLIGPKL-----------------------------------------------------------------RGDKIIVFSDNVYALEVYAKKLMKPFLYGGTSNSERQDILNFFRRSPKCSTLFLSKIGDTSLDLPEATCLIQISAQYGSRRQEAQRLGRVLRAKRRNEEGFNAFFYSLVSKDTMEMSYSSKRQAFLVDQGYAFKVITHLKNIESMPDLAFSTPEDQNELLEKIVVDVPWKEEQFAEGNMFYKP-DGKPQRKANRRTGGTLKGLGGGQDMAYAEQNKKAGK-----KKKGPQSAFFKSIKRENERRRICD
>Colletotrichum_lagenaria
MSLNIPNAPNAGLFKQGYNNYDSEDGAVLRNIDACRAIASTVQTSLGPYGRNKIVINHLQKMILTSDAATILRELDVVHPAAKLLVMASQQQEAEMGDATNLVIVLAGELLRKAEDLLRMGLKTSDIVTGYERAQKFALETLEELSVDKVEDIRSQEELSKAIRTVVASKQNGSEDFLADLVAEAVLAVLPKNPIGFNVDNIRVVKIMGGSLEQSRVVKGMVFPKEPDGSVKKAQKAKVGVFSCPIDITTTETKGTVLLHNAKEMMDFTKGEETQLEAAIKELHDVGIRVVIAGSTVGDLAQHYLNRYGILLIKILSKFELRRICRVVGATPLARLGAPMPDEMGSIDVVETLEIGGDRVTVFRQENEVTRTATLVLRGATQNHLDDIERAVDDGVNVVKAITRDPRLVPGAGATEIQLVERLNALGEKTPGLSQYSIRKFGEAFEVVPRTIAESAGLDATEVLSRLYMAHHKKDDWATGVDIENDDGSGTLDAREEGILDLLVSKSWAIKLATEAARTVLSVDQIIVARQAGGPKPPGPNPNWDEDMATATATVTKT---RSKADNLPPENERFLRCCADIANALIEDHETVRDPKKPQRDLNLNAMRNKFARKHKLANIPPLTAIIAAIPEHYKKYILPKLIAKPIRTSSGIAVVAVMCKPHRCPHIAYTGNICVYCPGGPDSDFEYSTQSYTGYEPTSMRAIRARYDPFEQARGRVDQLKSLGHSVDKVEYIIMGGTFMSLPVSYREDFIAQLHNALSGYQTSNVDEAVEASEMSNIKCVGITIETRPDYCWQPHLTDMLRYGCTRLEIGVQSLYEDVARDTNRGHTVAAVAETFCLAKDAGFKVVSHMMPDLPNVGMERDLDQFREYFENPAFRTDGLKIYPTLVIRGTGLYELWRTGRYQNYTPNGLIDLVARILALIPPWTRIYRVQRDIPMPLVTSGVENGNLRELALARMKDFGTTCRDVRTREVGVNEVKNKIRPNQIELVRRDYTANGGWETFLAYEDPKQDILVALLRLRKCTEKYTYREELVGQPTSLVRELHVYGTAVPVHARDPKKFQHQGFGTLLMEEAERIAREEHGSEKISVISGVGVRSYYAKLGYWLDGPYMSKWLDGSPGPEV-MARQALGKRKQP-QAAEAPVDEEFGDAVLEGVLSGSEDDSDYETSASEADDNEVSGDESQDNEDDEEDILSDDIPSDAD---EEDLSAKLKSSKPFDEDDKPNYRVVKDANGNDRYEYDEIEPGYDSDDSDAAQPVNTIGNIPLSFYDSYPHIGYDINGKKIMRPATGEALDALLETIEIPKGWTGLTDPATGKPLKLTQDELELLRRVQMNEVPEEGYDPYPEMVHWFTAHEEKMPLSAAPEPKRRFIPSKHEAKRVAKLVRAIKEGRILPYKPPEKKEREEAEKEEKYYDVWANEEERPPNVMNIPAPKLPPPGYDLSYNPPPEYLPTEAERKEWEEKDPEEREKEYLPAKFDSLRKVPAYGEFVKERFERCLDLYLAPRVRKNRLNIDPESLLPKLPRPEELRPFPTTCQTVFRGHEGRVRSAAVSPDGEWLASGGDDGTIRLWHLTGRQEWSAKISLDEAVNVVRWRPTKDTFILAAAAGEDVYFAVPPRGADGIDKSSRDILDAGFGYATQNPQPTAAV--TKEQPGKWSRPGSKLEALGVLLKATVRSTVKVINWHRRGDFLCTVSPTGQRSAVAIHTLSRHLTQIPFRKLAGLAQTAQFHPSRPLFFVATQRMIRCYDLQRQELVKVIQPGARWISSFDVHSGGDNIVVGSYDRRLLWHDLDLSNRPYKTMRFHSEAIRAVKYHR-GLPLFADASDDGTLQIFHGKVVSDLMENPTIVPVKMLKGHKVVNKLGVLDVDWHPTEPWCVSAGADGTCMLWTMTAAPPRNKALGQVQAAESSRGPSPQPTHFSVPMAARMNGNGHRVLRSATVGYIAPAFVGKLEQMDQVRGLIKTNGWIPESLVDEQVAWFYDSLGIDDVYFEIEAPEVIASQITSLYAAKVAAFAREDKREEIRLDMEAPDHAIYIDTSEPGKTSIGGPRYEQRLEAKYLDHVGKTKFRVETFRSPGVLGASPASKATLRCYFVYQCLFKQSPETTDPNETRLEVIADHGFLQKATANTKQIYQEIIELAVNRTGPVIEVFDIEGSAEKRLVIAFRSRTARGLFSALSDLYHYYGVTSSRKYVEQFANGITVMSIYLRPAMNLEGNFPALEQSIHQITKEISLLYCLPQNKLHSLFTAGELSLQETVYGHCVWVFIQHFLNRLGSEYVSLSEILDTKNQAHTALLSKLKRRLRTETFTPDYILEIIQSYPGLVRALYASFASVHLAVGPDFDRHFIAPTPAIEVLSDAKLKERITRDVSNEHEEMVMTAFRVFNNAILKTNYFTPTKVALSFRLDPAFLPEIEYPKRLYGMFLVIGAESRGFHLRFKDIARGGIRIVKSRSKEAYSINARNLFDENYGLASTQQRKNKDIPEGGSKGVILLDPKMQDRAKEAFEKYIDSILDLLLPASSPGIKNPLVDLYGKEEILFMGPDENTADLVDWATEHARARGAPWWKSFFTGKSPKLGGIPHDTYGMTTLSVREYVKGIYRKLELDPSTVKKMQTGGPDGDLGSNEILLSNEKYTSIVDGSGVLVDPNGIDKNELLRLAKTRSMIVNFDMSKLSKDGYRVLCDDSNIKLPTGEFISNGTTFRNTYHLRDTGLTDCFVPCGGRPESIDLISVNKIIKDGKSTIPYLVEGANLFITQDAKLRLEAAGCILYKDASANKGGVTSSSLEVLASLSFDDENFAKHMCHDANGNAPQFYQDYVKSVQAKICENARLEFEAIWREAEETGVPRSILSDNLSNAITTLDEELQHSDLWKNEQIRRSVLQDALPNLLLEKIGLDTIIQRVPDSYLRAIFGSYLASRFVYQFGSQPSQFAFYDFMAKRMSKLQ--MAQNRHWEQDKDATIYIGNIDERATPAMVYEVMLQMGPIHNIHMPRDRVTQNHQGFGFVEFRTPGDAEYAANVMNGIKLYGKSLRVNKASADKQKQAEVGAELFVGNLDAMVDEKILYDTFSRFGPLVSLPKVAREDSGNSKGFGFISYADFDSSDAAIANLHGQYILSKEVSVQYAFKKDGKGERHGDAAERELAAQAKKRNIVPEIQAVPAFLMNGGGPPAVPAAPGFDPANGL----------PMPIPSP--GTGFAPPRGPGQYNAV-PPPSMGGPGLGRGT-VLPPAPSGLPARPPQGQGGYTNPADFHPGAFRPPSGGPPPQGF-AAPPPGFPVPPPGASGTP----PAPPGFMPPPGFQ-PPGFPRRM---------------------PLSPPLICNSV----------SQCMRLI---------LTSSKP----------ARVITPGITAQEYWERRARLAEKLPERGVAVLAAADLKYRSGAVFYPYRQESNFLYLTGWTEGDSLAVIQKTGNEFGDYTFHLFARSKDPVAEQWSGARNGIQAATDIFNADKAADIAKVDRFLPEILKSASRVYTDLKPKQGEQDSKLWQLMSDKSWFPSVRVPLYPVMNSLRCIKSPAEIANMRKAGQVSGRVITDAMRRQWTKEKDLHAFLDYRFTADGCDGPAYVPVVAGGQNGLCIHYVVNNNVMNDGEMILVDAGGEYGTYITDISRTWPINGKFTAAQKDLYEAVLAVQRSSVSLCRENANLSLDDIHDHTSKGLLEQLKNLGFDMTHQDIDVLFPHHVGHYVGLDVHDVPGYGRRTPLKAGHCVTIEPGIYVPDTDRWPEHFRGMAVRIEDSICVDKESPFVFTKEAVKEVADIEALRMSIDFPKEEEAILQRWREINAFERQLELTEGKPLYTFYDGPPFATGLPHYGHLLASTIKDIIPRYWSMKGFHVERRFGWDTHGLPIEHEIDKKLGISGKAAVMKLGLEKYNAECRSI--------------------------TMDPTFMETEWWVFKQLFDKGQVYQGHRVMPYSTALTTALSNFEANQNYQDVTDPAVVVSFPLLDDPETRLLAWTTTPWTLPSHLGLATHPDFEYIKIHDEKSGKKYILLEKLLATLYKDPKKAKFKVIEKIKGKDMLGWRYEPPFKYFYEEYKDVAFRVLNATYITDDSGTGIVHQAPAFGEDDYNVAVSAGIVTENRPPPDPIDDSGHFTSRISDFAGMHVKEADKHIIKHLKGADKIVVDSSLKHSYPMCYRSDTPLIYRAVPSWFVRIPEIIPQMLENIQGSHWVPSFVKERRFASWIENARDWNVSRNRYWGTPIPLWVSDDLEERVCIGSIEELRELSGYKGDLTDLHRDNIDHITIPSKMGKGTLRRIEEVFDCWFESGSMPYASQHYPFENVEKFNKAFPGDFIAEGLDQTRGWFYTLLVLGTHLFGRIPFQNCVVNGIVLAEDGKKMSKRLKNYPQPDIVMDKYGSDALRLYLINSPVVRAEPLRFKESGVKEVVQKVLLPLWNSYKFFEGQVSLLKKVEGINYTWSPKAQSANRNVMDRWILASCQSLLQFVNTEMSAYRLYTVVPRLLGLIENTTNWYIKLNRRRLKGENGVEDTKHALNTLFEVLFTLCRGLAPFTPFITDTIYQKLRPFIPKEAEAEDTRSVHFLPFPDVRQELFDAEVERRVGRMQRVIDLVRVSRERRAIGLKTPLRTLVVIHRDSQYLKDLESLSSYIREEMNVRDLVLSSDETKYNVQYSVTADWPVLGKKLKKNMARVKKALPLLSSDAVKEYSEKKQIVVDGIQLEEGDLVVRRGLKEDEASVNLESNSDNDVLTILDAGLYVDLAHEGIAREIINRVQRLRKKAQLQPTDDIKMEYNVLSDPDNIGIEEVFVTQSKVIEKALRRGMEKFEAPSGQQTVIAEEEQEVQGATFLLRLLELMLRSRHAARALRAINAPRHFTTTSAVAAVQIKK-VTTGRNQATVATSAAPEIREAPAPNFNKDQRSHVQPLVNPRGPEMDESFIGKTGGEIFHEMMLRQGVKHIFGYPGGAILPVFDAIYNSKHFDFILPKHEQGAGHMAEGYARASGKPGVVLVTSGPGATNVITPMQDALSDGTPMVVFCGQVVTSAIGSDAFQEADVIGISRACTKWNVMVKNVAELPRRINEAFEIATSGRPGPVLVDLPKDVTASVLRKAIPTEAALPSLPSQASRAAMALLEKQLKQSIQRVADLVNIAKKPVIYAGQGVSQSEGGVEILKQLADKLSIPVTTTLHGLGSYDELDEKSLHMLGMHGSAYANSAMQEADLIIALGARFDDRVTCSIPKFAPAAKAAHAEGRGGIVHFEIMPKNINKVVQATEAIEGDVATNLRTLLPLVTPKTMEDRKEWFDKIKAWKAKWPMSDYEKAERSGLIKPQTLIEELSNLTADRKEKTIISTGVGQHQMWTAQHFRWRHPRTMVTSGGLGTMGYGLPAAIGAKVARPDALVVDIDGDASFNMTLTELSTAAQFNIGVKVIVLNNEEQGMVTQWQNLFYEDRYAHTHQQNPDFMKLADAMGVQHRRVIKPDEVVDALKWLINTDGPALLEVVTDKKVPVLPMVPAGFGLDEFLAWDGEKDKKRRELMRQRTCGLHGMTNVRDHHRYHPSLSRRTNSTALLGNGTSTQGSNPAHSVVHPPLGLQRSTSHDTRRPSSAPGNKNIPSIGFPLGEQSDSDQRPSMKPLLLRSKSEYGSRQPEEDHSEEDMTHWGARHGFEEYHESPEVIAALANNWYMYWTDKRHETTGKPRATLHELQDWRMRDRLKTVSAALAVCLNISVEPPDQLRTNPGAKLEAWTDPTTPPPQKALENIGKALQAQYETLAIRTRYKQYLDPSVDETKKFCQSLRRNAKDERVLLHYNGHGVPKPTASGEIWVFNKNYTQYIPVSLYDLQHWLHAPTIYVWDCSEAGNILNNYHRFVEKHETEEEEAASRDPNYEKTVFRPYIHLAACGVKENLPTNPLLPADLFTSCLTTPIEMALWFFVLQNPLKTNLTPERAKKLPGRLQERRTPLGELNWIFTAITDTIAWTTLPRHLFRKFFRQDLMVAALFRNFLLAQRIMSVYGCHPQSFPELPETRQHPLWESWDLAVDMALAQLPMLERKENEGIEYEYQNSTFFTEQLTAFDVYLTRGDAMSQRPPEQLPVVLQVLLSQQHRVRALILLGRFLDLGPWAVQLALSIGIFPYVLKLLQSAAAELKPVMTFIWTRILAVDISCQTDLIKDSGYNYFAQILKPSESLPVSNEAEHKAMCAFILSMLCKGHKSGQNVCNQTDIMSYCLIHIRNEDNPLLRHWSCLCISQLWQELPEAKWRGIRENGPAKLSFLTKDPCCEVRAAMLYAMTTFLGIIELTDEVARIEESIAWTLLDMANDGSPMVRREFLVFLSRFILRFESKFIVAAYEQLQEEREYLLFPPGQDGAEHKMGLHYARKENRNPDGTIKPTAHGFAHNTVFAACWKHALMLNVDPHPEVQRDATIIVDYVHQAVSNSPIGEHAQILIDDIRKRAKR-ASTKNHLNLNQRSTAIGSCSATAPPLASPSLLRRTASLLFLPLFGNDGKNEATEPPSPALQRVQKIK-ALELTAAPPEQSDPTALHANYHVAKEPVSGGYEDRAPRDTPSLPLQSTFLEWSIEYFCEPQMKPSESDEPGSTEYNERLWRRSRNDFILTETQPLKQFAGSHKWNNQLGITNNGSQPAKLTFHQFEDQLAVADDGNTVCVWDWKKHSRLSKFSNGNPEGSRISDMKFINEDDQAFLMTGSSDGVIRIYQNYDSDRNISLASAWRALTHMVPSNVTSGMVFDWQQSTGRVLVAGDVRVIRVWSAAYETCIMDIPARSGSCVTSLTSDQMTGHTLVAGFGDGAVRVFDTRLRAQDSMVKKWKDETDRQWVKSVHMQRGGQRELLSASRDGKVKLWDIRMDRPLHVIQTTRDTLRTASTHEHLPVFAVGTSAHAVKVFNFDGHELSRVEPYSSFLQQSRGSPIAATAFHPHRPILACAARGDYHVNLFTCEKSETPSLAMALRQITAPVSYSTQQAAFESFLSEYKA-PEQTIAHALGNITIDENDFSDD-ELMEDDDTRETRRQA----KAPPGPKYKVMLQQLADRKTDEVMIELDDLENFETQLGDELKLVQSIEMNAKHYVELFSRAVDNLLPEPSVGVTFKDDVLDVLMERRRQMNERLERQATEAVDPTQAADKFPAELTRRYTLVFKPRSQTSDGPTKAYAVRQIKGEELGHLITVRAIATRVSDVKPIVQVSAYSCERCGCEIFQPVTAKTFGPLTTCPSSDCKENQTKGQLQPSSRASKFAPFQEVKVQELSEQVPIGQIPRTLTILCYGSSVRKVNPGDVVDISGVFLPTPYTGFKAMKAGLLTDTYLEAHYIVQHKKAYSEMIVDPRLARRIDTYRQSGQVYELLAKSIAPEIYGHLDVKKALLLLLIGGVTKEVGDGMTIRGDINICLMGDPGVAKSQLLKYITKVAPRGVYTTGRGSSGVGLTAAVMRDPITDEMILEGGALVLADNGICCIDEFDKMDDNDRTAIHEVMEQQTISISKAGISTTLNARTSILAAANPIYGRYNPRISPVENINLPAALLSRFDILFLLLDTPNRESDAQLAKHVAYVHMHQRHPDTGNDSVVFTPHEVRSYIAQARTYRPVVPESASEYMIKTYVRMREQQRRAEKKGQQFTHTTPRTLLGVVRLAQALARLRFSNEVSHDDVDEALRLVEASKESLVAESGSGRSRLNASSRIYNLVKTLADTGACRADDAEDDDLGVEMSLRKVKERVIAKGFTEDQWLAALEEYNELDVWQTAGNGTRLVFITS-NAERDE---MAPKSKPPEKQQRSLTSFFKPKTVNGLAAAFESQSESKSKSSPPES---EANRKRSLVEDEDSGSTQLGKTPKKTKLEGADGGNQDKSSFFPGGKQADPRPKNAAPRTERFVYSQA--SDGNAEDEDVDSNTKK-HKEELHKKFVKKLGHPDSLQWRRRKDDEGDAAEGEEGEDD--EDDEAPPPPK-AKKGGARAAKLTPMEIQFLDIKRKHLDTVLIMEVGYKFRFLGEDARIAAKELSIVCIPGKYRYDEHPSEAHWDRFASASIPVHRLPVHAKRLVAAGHKVGVVRQIETAALKKAGDNRNTPFIRKLTNVYTKGTYVDENGDLETVGENGAPSGGYLLCITETPTKGQGTDEKVDVGIVAVQPTTGDIIYDNFEDGFMRSEIETRLLHISPCEFVIVGELTKGSDKLVQHLSRSSTNVFGDKSRVERVPRSKTMAAEAYSHVTQFYAEKLQQTP-DAAASALLDRILHLPEPVTICLSAMITHLKEYGLEHVFDLTKNFASFSARQHMLLNGTTLESLEVYRNATDHSERGSLFWALDKTTTRFGQRLLRKWVGRPLLDVSRLEARVAAVQELLDEHSTTKVDRLESLLSGIKIDLERSLIRIYYGKCTRPELLSVLQILQRIAMQFSTIKSEKDTGFASPLLASAVFSLPQILDLVVSYLDKINPQAARQDDKYNFFRESEQTEDIEDHKMGIVSVEQSLDEHRAEAADSLKRKKPVDYVTVSGIEYLIEVLNTDLKSVPASWIKISGTKKLSRFHTPSVVRLIQERDQHREALAAACDAAFASLLREIADAYQPLRDAVSSLATLDCLLSLSRVAALPGYSKPTFLPSPAQPTISIAQGRHPIAEHTLSTPYIPFTTTLSSPSPLAHLITGPNMGGKSSFVRSVALLVLLAQIGSFVPADAFSLTLTDAIHVRMGARDNLAAGESTFMVEVSETARILRSATPRSLVILDELGRGTSTHDGAAIAHAVLDHVVRQNRCLTLFITHYQNLARLADGIGDGLVKNVHMRFTAARADDGDEEITFLYEVGEGVAHRSYGLNVARLARIPRKVIEGAAQKSREMEQDMRITSTT---------------------------MFSAPDITGTALALAKRAAEEGDPESSDGSQKEIFAAWALFISIMLLIIAFLTSYFLQERKIEAVHETVISIFAGMTVGLLLLVTSGDSIRNLISFDYQIFFNLLLPPIILASGYELHQANFFRNMGTILTFAFAGTFLSAVVIGLILWLYALTGVESISMSFVDAISVGATLSATDPVTILAIFNSYKVDPKLYTIIFGESILNDAIAIVIFETAQKYKKGDASRLGFLSFFEGIGIFLVVFFGSMLIGVLVGVLTALLLKLTYIRRYPKTESCLVVLIAYATYFFSHGIHMSGIVSLLFCGITLKHYAYFNMSRRTQLTTKFIFQILAQLSENFIFIYLGLALFTDNALQFRPLLIIITVAAVCAARWVAVFPLSRAINWVIRYRAQRRGGDVSDELPYNYQAMLFWAGLRGAVGVALAALLTGENSYALKATVLVVVVLTVIIFGGTTARMLEILGIRTGVVDEIDSDDEFDIESFGGGNYYKRAGSGIGYTPRRNGSVSLENIASRNGNRPPSYVSGHHSPNPRQSSLSRKNS-----EVER-DLLARSGTDSDLGSDIDTSDLPPPARQRRT--SPLLAAGGAQSATSSAMQAEPSPVSATTAIRQLFSAEDPAGLFRQLDEDFIKPKLLLDGGSGPSMPR-AKTSKFAELRALRQAGKKGQ--YEVEDVADLYEEVDENQYKKIIRNRLDQDDFVVDDNGEGYADDGREEWDRAPQYDSDSE-DEIPGRGRPSKASKKQREDDAAKKDANDKDISEYFTKGAVKAQAKPKVAKTKEDDDFLADLLGEVDANVTVPTSRSAKRNRSPERRRARVLSPAPEPRRPVTKRAKTSDDRL--PNTTEVAQDDGFMPSMDDDSPLN-ADIPMSDPAPSSPAAKVAERKAQIKAEPQDDEDEDMMEVAHAGAVTAASVNITGSRPPKKLSKPEPYPSPLNSSPAK-ATRPTVDSSAWNTVTSGLNVVSSSPAEARTVGKIDYNDAIEPDGSLNMFWTDYTEVNGSLCLFGKVLNKKTGLYVSCFVKVDNILRKLYFLPRPTRHQAGEDTEEEVEMMDVYNEIDTIMSRMKVGEFKVKACTRKYAFELPGIPKEAQYMKCLYPYTKPVIDASTTGETFSHVFGTNTALFEQFVLWKNMMGPGWLKITDADFGALKNASHCKLEVLVEHPNMVAPLSDSDNLDTPPLTLMSLSLRTAFNAKANKQEILAISARIYEKLSLSDTTPAEKLPCRVFTLIRPYGTAFPLGFETMAKENKRGLIKTFRQETEILQFFLAQLDVVDPDVILGHQLEGVDYSVLLNRLHEKKTHQWSRLGRLKRSQWPASMNKVGGNVFAERQVMSGRLLCDLANEAGKSVMHKCQSWSLTEMCSLYLSGNNRRQDIDNEAALKSWAQNKEGMMNYVSHMEADTHFITALALQVQLLPLTKVLTNLAGNSWARTLTGTRAERNEYILLHEFHRSNYICPDKQTFRGRMAQEENQ--EDDGEGKKKDKYKGGLVFEPEKGLYDKFVLVMDFNSLYPSIIQEFNICFTTVDRSATEQEDDAVPEVPKDQDQGILPRLIATLVSRRRQVKALMKDKTATSEQLATWDIKQLALKLTANSMYGCLGYTKSRFYARPLAVLTTYKGREILRSTKELAESKALQVIYGDTDSVMINANVENVSDAFKVGQEFKKAVNERYRLLEIDIDNVFRRILLQAKKKYAAINLVENDGKYIEKMEVKGLDMKRREYCGLSKEISSKILNEILSGDETEVSIARVHEYLREISGKMREQAIPPQKYIIYTQLGKAPTDYPNAESMPQVQVALREIARGKTVRRGDVISYIITGDPQSSDPAPKRAYAPPDMKADSGLAPDVEWYIGKQIFPPVERLCANVVGTSSAQLAECLGLDIRRYKSVQDSHNSAGNDMEIHPLESQIADEVRFAECARLSLRCRTCKKSSIFEGLLAQPDRVSAAGVLCGGCGSTISTLSIVAQLEHALRMQTARYYEGWLVCDDSACGMRTRQMNVYGTRCLGPKGLARDCLGRMRYEYTEKAIYNQLIYFASLWDVDKARVKASADDLNDISREDREKVLAMAEHNRVRFGTIKGVVDKYLDKCGRQWVAMDTLFAKLGFNKPLLAAMKTDFKFSNLLGTVYCQGNLLFSPDGTHLFSPVGNRVTVFDLVNNKSHTLPFAHRKNIARIGLTPRGNLLLTIDEDGYAILTNVLRRIAIYRFSFKAPPTALSFSPSGRHFAVGLGRKIEVWHVPSTPDANAEGELEFAPFVKYHTHTGHFDDVRHIEWSSDSRFFLSTSKDLTARIWSLTKEDGFVPTVLSGHKQAVVGAWFSDDQETIYTVSKDGAVFDWKYVGKPVR--DDEEEMDVDEDDMRWRIVQRHYFMQNSAHVRCATFHPESNLLVAGFSNGTFGLYEMPDFNMIHTLNISQNNIDFVTINKSGEWLAFGASKLGQLLVWEWQSESYILKQQGHFDSMNNLVYSPDGQRIVTIADDGKIKVWDVESGFCIVTFTEHTSGVTGCEFSKKGNVLFTSSLDGSVRAWDLIRYRNFRTFTAPTRLSWSCMAVDPSGEVVAAGSLDSFDIHIWSVQTGQLLDQLTGHEGPVSALAFTPNGDSLISGSWDRTARVWSIFNRTQTSEPLQLQADVLDIAVRPDSLQLAVSTLDGQLTFWSIQDAEQVSGVDGRRDVSGGRKITDRRTAANVAGTKSFNTIRYSTDGSCLLAGGNSKYICLYSVHTMVLLKKYTVSVNLSLSGTQEFLNSKLLTEAGPDGLLDDQGEASDPEDRKDLSLPGSKR-GDPSSRKKLPEVRVAGVAFAPTGTAFCAASTEGLLIYSLDTLVQFDPFDLNMEITPASTLAVLENEKDYLKALVMAFRLNEAGLIKRVFLAIPHQDIPLVVEDTPIVYVPRLLRFVAAQTEETPHIEFCLLWVKALVDKHGAWLTQHRGKVDVELRVVSRAVARMRDEIRRLADDNVYMVDYLLGQAGEKSTSNVKMLDLAAFDAPAQPLAIGEQSDEDEDGWIGLDMVNISEVKGNSRENRTAAHTHIKGLGLKQDGTAEKQAAGFVGQTTAREAAGVVVDLIRAHKMAGRGVLLAGGPGTGKTAVALAISQELGTKIPFCPIVGSEIYSTEVKKTEVLMENFRRAIGLKVRETKEVYEGEVTELTPEEAENPLGGYGKTISTLLIGLKSAKGQKKLRLDPSIYEAIQKERVSVGDVIYIEANTGACKRVGRSDAYATEFDLEAEEYVPIPKGEVHKKKEIVQDVTLHDLDVANARPQGGQDIMSMMGQLMKPKMTEITDKLRGEINKVVSKYIDQGVAELVPGVLFIDEAHMLDVECFTYLNRALESSISPIVVLASNRGMTTIRGTDDIVAAHGIPTDFLARLLIIPTRAYEADEIKRIVRIRATTEGVPITDAALDKIAEHGVRISLRYCLQLLTPASILSKANGRSQIDVQDVAECEDLFLDSRRSASLLSGESGKGYLSMAAPVMTVSESKELRGLNLIAAHSHIRGLGVDGTTLEPRAASQGLVGQEKARKAAAVILQMIKEGKIAGRAVLIAGPPSTGKTAIAMGMAQSLGPDVPFTSLASSEIFSLEMSKTEALTQAFRKSIGVRIKEESEIMEGEVVEIQIDRSVTGGAKQGKLTIKTTDMEAVYDMGAKMIDAMTKERVMAGDIVSIDKSSGKITKLGRSYARARDYDAMGVDTKFLQCPDGELQKRKEVVHTVTLHEIDVINSRTQGFLALFSGDTGEIRSEIRDQINTKVGEWKEEGKAEIVPGVLFIDEVHMLDIECFSYINRALEDDLAPVVIMASNRGISRIRGTDYRSPHGLPLDFLDRVVIIHTNTYNPEEIKQILTIRAQEEEVDVSADALALLTKIGQEAGLRYASNLITTSQLICAKRRAKQVEISDVQRSFSLFYDSARSVKFVAESEKRLIGNDGAVDFTVTNGH---GETMDLSMSLINVRRDVKDAFYRYKMEKLVTKIEGKGNGIKTVIVNLSSVAQSLARPGAFVIKYFGFELGAQTNVDPADDRWIINGSHNAAKLQDHLDGFINKFVLCKKCKNPETDVNIKDGRILLDCKACGQRSEVDLRLKLSSYILKNQPKKGKKDKAERKAARRAKANGAKE-NGNGSGSGGEGSDHGSNEVDD--DAGSDDELEKMKKEAPELDDLEAKEHEWAVDMSEEAVKARQAQLPGEFKQKLNIDDDDEDVEGGNTVYDEFGNWIQDEATAKEGIDNVDSIDIFVKAKELGIETKHRAVLVLIQTIFDENIVSQIPKRAGMMKQFVTSERHEKALLGGTERLIGALGTEHPELYNQVVKILQQYYNHDLLSEEVAIKWGSKASRKYVDVSISKKVRKAAEPFIKWLEEAEEEESSDEE--MDSKLPEVDLVTRMQVDDSVVGLTEIDESLYSRQLYVLGHEAMKRMGASNVLVVGLKGLGVEIAKNIALAGVKSLTVYDPGQVALADLSSQFFLRPEDVGKPRDEVTAPRVAELNAYTPVKVHQSSNLGENLSQFDKYQVVVLTSLPLKLQTLIGDYCHSKGIYVVAADTFGLFGSVFCDFGDKFTVIDPTGESPLSGIVAGIDEEGLVSALDETRHGLEDGDFVSFSELEGMEALNGGEPRKITVKGPYTFSIGDVSGLGQYKRGGLYQQVKMPKLVNFKSITAAIKEPEFVMSDFAKFDRPQQLHLGFQALHAFVESQGRFPNPLDDADATVILRSAQEFAKAEGLEVDFDEKVIKELSYQALGDLNPMAALFGGIVAQEVLKAVSGKFQPIKQWMYFDSLESLPTSITRTAELCKPLGSRYDGQIVVFGREYQEKIANLRQFLVGAGAIGCEMLKNWAMIGLGTGPKGKITVTDMDSIEKSNLNRQFLFRTKDVGKMKSDCAAAAVQAMNPDLNGHIICLKDRVSPDTEETFNEQFWNDLDGVTNALDNVEARTYVDRRCVFFRKSLLESGTLGTKGNTQVVLPHLTESYSSSQDPPEKEFPMCTVKSFPNKIEHTIAWSKDHMFENLFITSPSTVNLYLTQPNYIEATLKQGGSAKLTLETLRDYLTTDRPRTFEDCIAWARILFEKEFNNKIQQLLHNFPKDSVTSTGTPFWSGPKRAPEPLKFDADDPTHFAFVVAAANLHAFNYNIKSPGTNKDIYLRELENVIVPDFLPSEGVKIQANDSDPDPNASSFDDNDELKKIIVSLPSPNDLAGFQLQPVDFEKDDDSNHHIDFITACSNLRAANYKIEQADRHKTKFIAGKIIPAIATTTALVTGLVILELYKVIDGKQDLEQYKNGFINLALPFFGFSEPIASPKVEFKGPNGPVKLDKIWDRFEVSDITLKELLEHFEKQGLTISMLSSGVSLLYASFFPPAKLKDRKNLKLSQLVETVSKKPIPAHQKEVIFEMVAEDMDGEDVEVPYIKMKMTMSHQPLTDDQVGQELRKMTAFIKQEAMEKAREIEIKANEEFAIEKSKLVRQETDSIDTQYEKKFKQAQMSLQITRSTVTNKTRLKVLGARQELLDDIFEDARKKLSNGTKDKSKYQNVLKNLVLEGLYALAEPNVVIRARKADFDTVKKAIEEATKEYKKELGKDTSAKIDEADPLPAESAGGVFIIGGNGKIEINNTFEERLNLLQDTSLPAVRETLFGKNPNRRFTDMPPKRKAQGAVAGSIKAGKISTVSTPGAGTPRSTASDNESSVVD-PVSESEDENLEKNVDKFSVEAYLDRPKT-NGQESMSAKRDFSYLQLKPDFQNRPLWIDPAKGRIFLESFNPLAEQAQDFLITIAEPISRPSYIHEYALTTHSLYAAVSVGLSPQDIINTLDRFLKMPLPESIRKFIEGCTQSFGKVKLVLKNTKYFVESTDPVILQKLLKDSVIGPLRKHGNEEITTTAAPKQGPLVIPGTANAAGVRQAEEQ---KMKEREGKVKENEVYATLNDDDDDDQEVTHAFEIADDAVETVQKRCLELEYPVLEEYDFRRDEANPNLEIDLRPGTLIRPYQEKSLSKMFGNGRAKSGLIVLPCGAGKTLVGITAACTVKKGVIVLCTSSMSVVQWRNEFLKWSNIKPEDIEAFTSDNKGRIFPGNTGIIVTTYSMVTQTRERSHEAKKMMDFLQTREWGLMLLDEVHVVPANIFRKVTSSIKTHSKLGLTATLLREDDKISDLNFLIGPKLYEANWMELSEQGHIAKVQCAEVWCPMTTEFYDEYLKASARKRALLYIMNPRKFQAAQYLINYHESRGDKIIVFSDNVYALKTYAEKLEKAYIFGGTGQAERMNILQNFQHNPQVNTLFLSKIGDTSLDLPEATCLIQISSHYGSRRQEAQRLGRILRAKRRNDEGFNAFFYSLVSKDTQEMYYSSKRQAFLVDQGYAFKVITQLANIEKTPGLAYAAASERRELLQKVLIENEAGGEDEVIDDLFHSGTMGRAPARAARRTAGLLGDLSGGQDMAYMEQNKRVK--LK--KAKPETSQFFKKIQRMKDKR----
>Sclerotinia_sclerotiorum_1980_UF-70
MSLNIPNAPNSNLFKQGYQNYDSEDGAVIRNIDACRTIASTVQTSLGPYGRNKIVINHLQKMILTSDAATILRELDVVHPAAKLLVMASQQQEAEMGDATNLVIVLAGELLKKAEDLLRMGLKTSDVVIGYERAQKFALEELENLVVDKVEDMRSQAELSKAIRTVIASKQNGNEDFLANMVAEAVLAVLPKNPINFNVDNIRVVKIMGGSLEQSRVVKGMVFGREPDGSVKKASRAKVGVFSCPIDISQTETKGTVLLHNAKEMLDFTKGEENQLETAIKELYDSGLRVVVAGSTVGELAMHYLNRFGILVIRILSKFELRRLCRVVGATPLARLGAPMPDEMGSVDIVETLEIGGDRVTVFRQENETTKTATLVLRGATMNHLDDVERAVDDGVNVVKAITRDARLVPGAGATEIQLVERIQAFGDKTPGLAQYSIRKFGEAFEVIPRTIAESAGLDATETLSRLYTAHHKHDNWNTGVDIENEDDTGTLDAKKEGILDLMIAKSWAIKLATEAARTVLSVDQIIVARQAGGPKPPGPNPNWDEDMATTVDTMTLSDRQKPKDPNLPPENERYLRACSDIASALVQDHESQQDPNVPRKDINLNSLRAKMSKRHRLSNIPPLTAIIAAIPEHYKKYILPKLIAKPIRSASGIAVVAVMCKPHRCPHIAYTGNICVYCPGGPDSDFEYSTQSYTGYEPTSMRAIRARYDPFEQARGRVDQIKSLGHSVDKVEYIIMGGTFMSLSESYRDGFISQLHNALSGYQGNNVDEAVQAGEMSNIKCVGITIETRPDYCLQPHLSAMLRYGCTRLEIGVQSLYEDVARDTNRGHTVAAVAETFCLAKDAGFKVVSHMMPDLPNVGMERDLDQFREYFENPAFRTDGLKIYPTLVIRGTGLYELWRTGRYKNYTPNALIDIVARILALVPPWTRIYRVQRDIPMPLVTSGVENGNLRELALSRMKDFGTTCRDVRTREVGINEVKNKIRPSQVELVRRDYTANKGWETFLAYEDPKQDILIGLLRLRKCSSTHTFRPELTGQPTSIIRELHVYGSAVPVHARDPRKFQHQGYGTLLMEEAERIARNEHGSTKISVISGVGTRDYYRRLGYWLDGPYMSKMLPPKDDEDSDMPPTNQRKRKAVTRDVPEISDAEFGDGILEGILSQSEDESDDAAEDSEDEEDLDEEELHALDSDEVPSENGEGEESETRAALSKNSVGEDDDK--------PNYTVVKDANGGERYVYEEINPVYDSDDSDAQEPNNTIGNIPLSFYDSYPHIGYDINGKKIMRPAKGEALDALLDSIDIPKGWTGLTDPSTGKPLNLTQEELEVLRRIQTNEAPEDGYDPYPDYVPYFSGIEEIMPLSSAPEPKRRFLPSKHEAKRVMKIVRAIREGRILPYRPPQERED---EEEERHYDIWQNEEAQPDHIMKIPAPKPPPPGYDLSYNPPPEYLPSKAERKEWEATDPEDREKEYLPTAYDSLRKVPGYDKFINERFERSLDLYLAPRVRKNRLNIDPASLLPKLPKPEELKPFPTVTQTLFRGHEGRVRSLAIDPSGTWLASGGDDGTVRVWELTGKQLWSAQIGDEEAVNVVRWRPAKDGIILSAAAGEEIFLMVPTIIDPVAESNSRELLDAGFGYATSATQALTANGQKKEPVATWARPSSRLQDEGVLIKITVRSTVKVITWHRRGDFFSSVSPTAQKSAVAIHTLSKHLTQIPFRRLPGIAQTAQFHPSRPIFFVATQRTIRSYDLQKQELVKIIQPGARWISSFDIHPGGDNLIVGSYDRRLLWHDLDLSTRPYKTMRFHNKAIRAVKYHKGGLPLFADASDDGSLQIFHGKVVSDAMENATIVPVKVLKGHKVKSALGVMDVDWHPKEPWLVSAGADGTCRLWTMSSSTPRHKLVEQVI-RTPGRQPSPQPTHFNVPH-RNGNGNGHRVLRSATVGYVAPEFKGRTEQMSKVREQIKAMKWIPEELIDAQLEWFYNELGIDDVYFQTESVDAVVSNITSLYAAKVAAFAREDKRQEIRLDMESSDHAIYIDTSEPGISAIGGPRYEHRLEAKYLDTSSNQSFRVESFRSTSNLSGPTPTKSSIRCYFVYQSQFVDS--NPSPSETRLEVISDRMFLAKSTKNTKQIYQEIIELAVSRTGPVIEVFDIEDSNEKRLVVAFRRRTALGLFSALSDLYHSYGVTSSRKYVEQFSNGITVMSLYLKPASNLSGNFPTLEQSIHQITKEISLLYCIPQNKFQALFASGRLSLQETIYGHCVWVFVQHFLNRLGSEYSSLVSALDPLNSSHAEILSTIKRRLRTETFTSDYILEIISNHPELVRSLYASFANTHLTLAPGFSEDSIPPSPSGDVLNDRELKELISRTVSNEHEDMVMTAFRIFNNSLLKTNFYTPTKVALSFRLDPSFLPEIEYPQPLYGMFLVITSESRGFHLRFRDIARGGIRIVKSRNREAYSINARSMFDENYGLANTQQRKNKDIPEGGSKGVILLDANQQDKASVAFEKYIDSIMDLLLPPSSPGIKNPIVDLYGKEEILFMGPDENTADLVDWATEHARKRNAPWWKSFFTGKSPKLGGIPHDSYGMTSLSVREYVKGIYRKLELDPIKVRKMQTGGPDGDLGSNEILLSNETYTSIVDGSGVIVDPQGLNIDELKRLATKRAMISEFDLSKLSSEGYRVLVDETNITLPNGDSISNGTTFRNTFHLRDTGITDVFVPCGGRPAAIDLSSVNKLIKDGKSTIPYIVEGANLFITQDAKLRLEEAGCILFKDASANKGGVTSSSLEVLASLSFDDEGFVENMCVGNNGQAPQFYKEYVKEVQETIKMNAELEFEAIWREHEQTGIPRSTLSDTISVAITKLDEELQTSDLWRDAKLRKSVLLDALPQLLLSKIGLDTIMQRVPENYLRAIFGSFLASRFVYEVGSSPGQFAFFDFMSKRLANVRPRMSGARHWEQDKEATVYIGNIDERVTDSLVWELMLQAGRIVNVHLPKDRVTQNHQGYGFVEFISEEDAEYAARIMNQVRLFGKPIRVNKASADKQKTVEVGAELFIGNLDPMVDEKTLYDTFSRFGSLISPPKIARDESSLSKGYGFVSYANFEASDDAIANMNGQYLMNKDISVQYAYKKDGKGERHGDAAERALAAQAKKHNVIPDLQNMPGLLLGMNGIPQ-----APAAMLNE---------SPIPAAPP-------GFPPQRPSYNSVPPPG-GPRGAPAGPTHLPPPPSGLPQRPPPSHAGYGGPQDFHPPSYGHPAGPARPPGF--APPMGGMVPPPGILGMQAPPGQGMPMGMPPTGPQGQPGYGRRM--KCSRRTRTLFQQLEGKSRKVWSSSLSSRTQLSAATSCRTTYQPKRLYS--SIHASELQFGQPVHETHPHLLNAGEVTPGITAQEYADRRADFAAKLPPNSIAILRGADIKYRSGAVFHEFHQQSNFFYLTGFNEPEAFCVIQRLESA--DFTFHLFVRPKDAQAELWDGARSGEQAALDVFNADESGDVNHAHLFLKPLIEGASEVFMDIKE--FQGTTVESQGVLRDA-KVKKMRPVELLINELRAIKSKAEIANMRKAGKFSGRSFTNAMRQQWTEEKHLGAFLEYDFKIGGCEKSAYVPVIGGGRNAQSIHYVSNNDVLRDGELVLVDAGGQYGGYIADITRTWPINGKFTDAQKDLYEAVLRVQRSSIALCRESSNMTLDKIHTVTRHGLSDQLKQLGFDMSGNAIDILFPHHVGHYIGLDVHDVPGYSRSKLLKEGHCVTIEPGIYVPNDDRWPSHFWGMGIRIEDSVCVQDDSPLVLTTEAVKEVVDIEALRM--DFPKEEEEVLRKWKEIKAFERQLELSEGKPRYTFYDGPPFATGLPHYGHLLASTIKDIIPRYWSMKGYHVERRFGWDTHGLPIEHEIDKKFGISGKDAVMKMGLAKYNEECRAIVMRYSSEWRTTIDRLGRWIDFDNDYKTMDPKFMESEWWVFSQIFKKGSVYQGYRVMPYSTVLTTALSNFEANQNYQDVTDPAVIVSFPLLKDPSTCLLAWTTTPWTLPSHTGLAAHPDFEYVKIHDEASGKNYILLEKLLGTLYKDPKKAKFKIVEKIKGSDMLGWQYEPLFDYFYEEFKDYGFRVFNAAYVTDDSGVGIVHQAPAFGEEDYNVAMENGVIDEKRPAPCPINETGHFTEQVRDFAGQHVKAADKAIIKYLKGTGRLVVESTIKHSYPMCPRSDTPLIYRVVPSWFIRIPEIVPAMLKNIEGSHWTPSFVKEKRFASWIENARDWNVSRNRYWGTPIPIWVSDDYEEKVCISSIAELKELSGYEGEITDLHRDKIDHITIPSKMGKGQLKRIEEVFDCWFESGSMPYSSQHYPFENKGKFEQSFPGDFIAEGLDQTRGWFYTLLVLGTHLFGVSPFKNCVVNGIVLAEDGKKMSKRLKNYPDPAIVMDKYGSDALRLYLINSPVVRAEPLRFKEAGVKEVVSKVLLPLWNSYKFFEGQVALLKKMENVDYVFDPSAEATNTNVMDRWILASCQSLLKFVNQEMAGYRLYTVVPRLLDLIDNTTNWYIRFNRRRLKGEYGLDDTKHALNTLFEVLFTLTRGLAPFTPFLTDNIYQRLLPHIPKELQAEDPRSVHFLAFPDVREELFDEEVERRVGRMQRVIELGRVSRERRTIGLKTPLKTLIVIHHDPVYLEDVRSLEGYITEELNIRELVLTSDEAKYNVQYSVNADWPVLGKKLKKEVQKVKKALPGLTSEQVHNYVLEKSIIVDGIKLEEGDLVVKRGLKDDESSKNLETNTDEDVLTILDVELHADLADEALGREIINRVQRLRKKAGLQPTDDIKMEYKVLEDPSSIGLREAFTSQAQAIEKALRRPLHEAEGNAAAESIILEEDQEIQKATFSLRLLKLMLRSIPARRAIRTIGVAGARGLSNRVKAAGGIMVEKKGRGQATAAPQVSNQARESPSPAFNPSKNDSRKELTGQKYSEMDESFIGMTGGEIFHEMMLRQDVKHIFGYAGGAILPVFDAIYNSKHFEFILPKHEQGAGHMAEGYARACGKPGVVLVTSGPGATNVITPMQDALSDGTPMVVFTGQVVTTAIGSDAFQEADIVGISRACTKWNVMVKNIAELPRRIKEAFEIATSGRPGPVLVDLPKDVTAGILRKAIPSHHIMPSLPSQASRAAQAIQKKQLQASIDRVAKLINIAKKPIIYAGQGVISLPEGPKLLKELADKASIPVTTTLQGLGGFDELDEKSLHMLGMHGSAYANLSMQEADLIIALGARFDDRVTGSIPKFAPAAKAAAAEGRGGIVHFEIMPKNINKVVQATEAVEGDVVTNLAQLLPAVEKKSMDERKEWFDQIRFWKEKFPLSHYEKAEPDGLIKPQTLIEELSNLTADRKHETIIATGVGQHQMWTAQHFRWRHPRTMITSGGLGTMGYGLPAAIGAKVAKPDALVIDIDGDASFNMTLTELSTASQFNIGVKVIVLNNEEQGMVTQWQNIFYQDRYAHTHSTNPDFMKLADSMGVQHRRCIKPDDVRDSLKWLIDSDGPALLEVVTDKKVPVLPMVPAGNALHDFLVYDPVKDKERRKMIKERTCGLHGMAPRQQYNGSNSRELQNSTPGTLATMNSRHPVQPYAYAQANPGRIHTATPNGSSTRPTTSAG-----ATAESSQEDSEPD-RTRRRPALLRSKSDFGPTVEDTVDMEDDIQDWGERHGFGTIYASEEYVSQLANNWYMYFTDKRHETTGNPKSLGYELQDWRMKDRLKTVSAALAICLNIGVEPPDQLKTTPGAKLEAWQDPTHPPVQKALETIGKSLQAQYETLAIRTRYKQYLDPSVEETKKFCISLRRNAKEERVLFHYNGHGVPKPTSSGEIWVFNKNYTQYIPVSLYDLQTWLQAPTFFVWDCSDSGNILSNFHRFVEKHEQEELENSKKDPNYIVTNYKPYIHLAACGVKENLPTNPLLPADVFTSCLTTPIEMALWFFVLQNPLPSQITPERAKKLPGRLQERRTPLGELNWIFTAITDTIAWTTLPRPLFRKFFRQDLMVAALFRNFLLSQRIMSAYGCHPQSYPELPDTHQHPLWESWDLAVEMALAQLPSLEKKEAGQLDYEFQNSSFFTEQLTAFEVYLTQG-AVTHKAPDQLPVVLQVLLSQQHRVRALILLGRFLDMGPWAVNLALSIGIFPYVLKLLQSAAAELKPVMVFIWTRVLAVDLTCQQDLLKDSGYNYFSSILRPNEGLPVVDSLEHKAMCAFILAMLCNGYKQGQNVCNQTDIMTYCLTHLQNADNPLLRQWACLCISQLWNDLPEAKWRGIRENAPAKLSSLVRDVVCEVRAAMLYAMTTFLGIPDLTDEVARNEESISWTVIEMANDGNAMVRKELLVYFSKLIHRYESKFWVVAFEQLQEEREYRQHPPVDDGNDHKMGLHYASMENRNKDGTIKATAQGLSHNSIFAVVWKHVLIMTIDPHPEVQRNATIIVDCVHTSLLQSPVGVAARSLFDDISRLSAK-PKASKQHVSEQRPSTPTQDTLSSTSSSQQGLLKRTASYLFLPFVGSTGEVTPPDSKSPGLQRNMRSRLPPD-FNTPPEQNDIASTPGTYHVANEPTSGGFQPRKLSDPISIPLESTFLEWSIEYFREPQMKQNEAEEPGSTDYNERLWRRSRNEAILRETQPQKEIAGNGKWTHATGFFNNSSQPTKMTLHQFEDHLAVSDDRDTICVWDWKKQDRLSRFSNGNPEGSRISDLQFINEDDQAFLLTGSSDGVIRIYRNYDSDKKIEVASAWRALTHLVPSNVNSGMVFDWQQVTGKLLVAGDVKVIRVWAAAAELCIVDINARSGSCVTSLTSDQMTGNVFVAGFGDGAIRVFDARNKPQEAMVKKWKDESDRVWIKNVHMQRGGQRELLSASRNGKVKLWDIRMDKPLRVIQATKETLRTASTHEHLPVFAVGTSNHTVKVFNFDGRELSRVEPYSSFLHQARQSPISATAFHPHRMMLACAARGDNHINLFSCAERKVPSTEMALLQYKAPVNYEAHQEAFEDFLSTFKTSPTTNITHALGGMNIDEDDFSDEYDMMDDEDDQ-NLRRQNRAQAKVPKLKYMDLLQKVADRYEDEITIELDDLAKYDD-LLDELNLVNSIETNAKHYLDILSRAVDAVMPQPTREINYKDDVLDVLMSQRTARNNALRAAAEQS-DITVEPELFPAELTRRYTLNFKPLTASGDISKKALAVRQVRGEHLGCLITVRGITTRVSDVKPTVEVNAYTCDRCGCEIFQPVGSKTFGPLVECPSPDCTTNQTKGQLHHSTRASKFQPFQEIKIQEMAEQVPVGHIPRMLTVLCHGALVRRINPGDVVDIAGIFLPTPYTGFKAIRAGLLTDTYLEAQHVTQHKKAYEDLTIDSRVFKRIEQYRASGHVYEYLAKSIAPEIYGHLDVKKALLLLLVGGVTKTMGDGMRIRGDINICLMGDPGVAKSQLLKYITKVAPRGVYTTGRGSSGVGLTAAVMKDPVTDEMILEGGALVLADNGICCIDEFDKMDDTDRTAIHEVMEQQTISISKAGISTTLNARTSILAAANPLYGRYNPRISPVENINLPAALLSRFDVLFLILDTPTRDNDALLARHVTYVHMNNKHPD--TDGVVFSPQEVRQYVAQARSYRPTVPTSVSEYMVKAYVRMRDQQSRDEKNKKQFAHTSPRTLLGVLRLSQALARLRFSEEVVQDDVDEALRLVEASKESLYADQDGYRKDSSPSSRIYNMVRALAEAGQCRPEEADDEDLGMELSMKKVKERVIAKGFTEDQWRNAVLEYTDLDIWQTAGNGTRLLFVMSAHMARDEEYEMGKPKSTPVKTQKSISSFFTPKSSQKPNSSPPPASNAPENLYDAQSETNGNSSKRTLEEDANGGNTATERPSKRAKNVDVEEEDGEGS----SLPAANARKAPSSSRTNKYMFSGLVAAEPTIEEELEEESEKA-RKADLHRKFVKKLGHPDSI--KRSIPEDDAALEGDE-DME--DEEEAPAPVK-TKKKGAKTGKLTPMELQVLDIKRKHMDTLLIVEVGYKFKFFGEDARTAAKVLSIVCIPGKFRFDE---QAHLNYFASASIPVHRLPIHAKRLVAAGHKIGIVRQTETAALKKAGDNRNTPFVRKLTNVYTKGTYIDDIEGLDSTDSGGAPATGYLLCITETKAKGWGTDEKVEVGILAVQPATGDFIYDNFEDGFMRSEIETRLLHIAPCEFLIVGELTKATEKLVQHLSGSTTNVFGDRIRVERVEKPKTMAAESYSRVAQFYADKLKAHQNNAREQELLEKVLRLTEPVTICLSAMITHMTEYGLEHVFDLTKYFQSFSARSHMLLNGNTLTSLEIYTNQTDHTEKGSLFWTLDKTQTRFGQRLLRKWVGRPLLDKQRLEERVAAVEELKDNVNTPKVDKLNATLREVRSDLERSLLRIYYGKCTRPELLTVLQTMQRIANEFAHVKIPSDAGFDSVLLNEAVASLPEIGGVVISFLEKINAQAARKDDKYAFFLEEYETEEIGEHKCGIGAVEQDLEAHRKEAASKLSKKTPVTYVTIAGIEYLIEVPNSDLKKVPASWAKISGTKSNSRFHTPEVIKFLRERDQHKESLSSACDTAFLAFLAEISTHYALIRDTISQLATLDCLLSLAAVASLPGYCKPTFTST---TEISVVGGRHPMVEQLLPSTYIPNDTSLSDPDNRALLITGPNMGGKSSYVRQVALISILAQIGSHVPAESARLGLLDGIYTRMGAYDSLFTAQSTFMVELSETASILKSASPRSLVILDELGRGTSTHDGVAIAEAVLDWVVRETKCLCLFITHYQTLASVARGFEKGELRNVHMRFTAERDKDGEEEITFLYEVGEGVAHRSYGLNVARLARVPKAVLDTAASKSRELEAEVKQKKLLGLSKMISNVLEN-VDQLEQLIIGMEQLM--YAAIAGSAFELLKRQSEEEDPDAPDSSQKEIFSSWALFILIMLLIVALFTSYLLQIKKVEAVHETSISIFAGMTIGLILRVSAGNSIQSLVSFDDQIFFNLLLPPIILASGYELHQANFFRNIGTILTFAFAGTFISAIVLGLVLWLYTRIPLDGVSMTFVDAISVGATLSATDPVTILAIFNTYKVDPKLYTVIFGESILNDAIAIVLFETAQKYKEGGNATLGLLSLFEGIGIFLAVFFGSLIIGIIIGIATALGLKYTYVRRFPKIESCLIVLIAYASYFFSNGLHMSGIVTLLFCGITLKHYAYYNMSRRTQLTTKYLFQVLAQLSENFIFIYLGLSLFTEINLQFKPLFIIVTVIGICVARYAAVFPLSRLINWFLRYRAKKRGQEVADELPYNYQVMLFWAGLRGAVGVALAAGMTGENSWALKATVLVVVVLTVIIFGGTTARMLEILGIRTGVVEEIDSDDEFDIEAISGGNYYKHSGSGIGNDPRSNGSMQLDGLAR---PGNRSYASGNASPDVRSASMSRKGSGRKENESEQ-DLLGRTGSTSDEEFDSDSSDLPPPANPKRR--PSPPQDSSDMPYPTSGTNRPEAPITASGAISQLLHAEDHAAWFKQLDEGFIKPKLLLDGYGGPSMKAASARAKFAELRALRESGKKRLDTYEVHQEEDLYEEVDEEGYKKVVRNRLNQDDFVIDDNGEGYADDGREDWDRDHQYGTESE-EELPVKGKNGKAAKRKREEEKVKKENMDKGISNYFTKGPVAAQQKPKPVKTKADEDFLEGLLGQVDMNVPRWKPETSRASRTQEKRRTRALSPALNDSRHMSKRTKVADSRPTGPPSPYTSGDDDFMAGFDD------DDMPMDEPQPSSPVAKAVERRLHINVKEEEDEDEDMMEVAPADGITATSVNISGTRPPPRL-KKELYPTPLTSSP-PHGSVDEVDASSWNDVTQKLNVMSSSQSETMSFGKLDYNDAIEEDGSLHMFWTDYTEINGSLCLFGKVKNKKTGNFFSCFLKVDNILRKLFFLPRQYRKRHGRDTTDEVDMKDVYEEVDDMMTKMNVGMHKIKPCTRKYAFELPDIPKEGEYLKLLYPYSKSALHADQSGSTFSHVFGSNTPLFEQFVLWKNIMGPCWLKIEDADFGALKNASHCKLEVQVSKPNLITPINDSDNLEAPPLTLMSIALRTVFNVKENKQEILAISARIYQNISLSDTTPPENLPCQTFTVMRPNGSHFPIGFEGTVKQRSIGLVKLVKQENEILSFFLARLDLVDPDVLVGHQLEGVDFSILLSRFQARKTPQWSRIGRMRHTQWPGSMGKMGGNFFAERTLMSGRLMCDLANDMGKSTMTKCTSWTLTEMCSLYLSGA-NRREIDNEVALKTWATNKDGLMDYVSHCEADTYFIAALALKVQMLPLTKVLTNLAGNSWARTLTGTRAERNEYILLHEFHRNKYICPDKAVFKGKQQVEEENADEESGDVKKKDKYKGGLVFEPEKGLYDKFVLVMDFNSLYPSIIQEFNICFTTVDRLNLSDDEDRVPEVPTDQEQGILPKLIATLVSRRRQVKSLMKDKHATSEQLATWDIKQLALKLTANSMYGCLGYTKSRFYARPLAVLTTYKGREILRSTKDLAESKSLQVIYGDTDSVMINANVDNIQDALAVGNDFKRSVNDRYKLLEIDIDNVFRRILLQAKKKYAAINLVQVDGKFVDKMEVKGLDMKRREYCNLSKEVSSQLLNEILSGDDSEAVITRIHDYLREISTKMREGNVPVQKYTIYTKLGKAPKDYPNADNMPQVQVALRELAKGKQVRKDDVIAYIVTGEGKTSENAAKRSFTPQDMKRDSDLKPDVEWYLYKQIFPPVERLCANISGTDTVRLADCLGLDARKYSINNNNS-SGSNEAEIHPLESQIDDSVRFKDSSRLTLRCRSCKATFGFEGLLNSTENCSPSGIICR-CGNILSTLSIMTQLEHQIRQETCKYYEGWLVCDDQACGNRTRQMSVYGYRCLGPKGLAQGCLGKMRYEYTEKMMYNQLLYFASLFDVDKAKANA--------RGTEKEIVSALAEHNRVRFGTLKNVVDKYLDKCGRQWVAMDSLFGKLGFSAI----MKTEFKFSNLLGTVYSQGNLLFSPDGSCLFSPVGNRVTVFDLVNNKSHTLPFAHRKNIARLGLAPRGNLLLSVDEDGRAILTNVPRRIVLHHFSFKSAVSAISFSPSGRHFAVGVGRTIEVWHTPSTPDTNSEGELEFAPFVRHRVYAGHYDTVQSIEWSSDSRFFLSAAKDLTARIWSLDPEDSFIPTTLAGHREGVMGAWFSKDQETIYTVSKDGAVFQWAYIRNPNAPEEDEMEDPDDDSHTQWRITERHYFLQNNAKVNCVAYHAETNLLVAGFSNGVFGLYEMPEFNMIHTLSISQNDIDFVTINKSGEWLAFGASKLGQLLVWEWQSESYILKQQGHFDSMNSLVYSPDGQKIITTADDGKIKVWDVNTGFCIVTFTEHTSGVTACEFAKRGNVLFTSSLDGSIRAWDLIRYRNFRTFTAPTRLSFSSLAVDPSGEVVCAGSLDSFDIHIWSVQTGQLLDRLSGHEGPVSSLAFAPNGGVVVSGSWDHTVRIWSIFDRTQTSEPLQLQADVLDVAFRPDSLQLAVSTLDGQLTFWSVSEAEQQSGVDGRRDVSGGRKITDRRTAANAAGNKSFSSLRYSADGSCVLAGGNSKYICLYSVSSLVLLKRFTVSVNLSLSGTQEFLNSKLLTEGGPAGLIDDQGEASDLEDRIDRTLPGSTRGGDPSARKRLPEVRVAGVAFSPTGRSFCAASTEGLLIYSLDTMPLFDPIDLDLAITPSSTLHVLQTEKDYLKALVMGFRLNEAPIIRQVFEGIPHSNIALVVDELPVVYIPRLLRFVAMQTEESPHLEFCLLWVQAILVSHGQWVGDNRILVDSELRIVGRAVGRIRDDLRRLADENVYMIDYLLNQPVEKVVDG------LDGEHRDVNIQDVDNDDDADAEWIGLDMVNLSDVKGNTRDNRTSAHTHIKGLGLRNDGTAERQAGGFVGQAAAREACGVVVDLIRSQKMAGRAILLAGGPGTGKTALALAISQELGTKVPFCPIVASEIYSTEVKKTEALMENFRRAIGLKVRETKEVYEGEVTELTPEEAENPLGSYGKTISTLLIGLKSAKGQKKLRLDPSIYEAIQKERVTVGDVIYIEANTGACKRVGRSDAYATEFDLEAEEYVPIPKGEVHKKKEIVQDVTLHDLDIANARPQGGQDIMSMMGQLMKPKMTEITEKLRAEINKVVNKYIDQGVAELVPGVLFIDEVHMLDIECFTYLNRALESTISPIVILASNRGMCTIRGTEDLISAHGIPSDLLARLLIIPTNAYEADEIKRILRIRVTVEGLAITEAALDKLTEHGSRISLRYALQLLTPSSILARVSGRNQIDVMDVGECEDLFIDARRSAAIMNGEAGNGFISMAAAIQTVSESKELRGLNLIAAHSHIRGLGVDPDNLEPRASSQGLVGQEKARKAAAVILQMVKEGKIAGRAVLIAGPPSTGKTAIAMGMAQSLGSDVPFTMLASSEIFSLEMSKTEALTQAFRKSIGVRIKEESEMIEGEVVEIQTDRSVTGGTKQGKLTIKTTDMETVYDMGSKMIDSMTKERVMAGDIISIDKSSGKITKLGRSYAKSRDYDAMGVDTKFLQCPDGELQKRKEVVHTVSLHEIDVINSRTQGFLALFSGDTGEIRSEVRDQINTKVAEWKEEGKAEIVPGVLFIDEVHMLDIECFSYINRALEDELAPIVIMASNRGNSRIRGTNYKSPHGLPLDFLDRVVIVSTHPYAKEEIQQILSIRAQEEEVDVSPDALALLTKIGQETGLRYASNLITTSQLICAKRKAKQIGIEDVQRSFTLFFDSARSVKFVTDFEKRLIGEEGGVNLSVTNGH---GDAMELSMATVNIRRDVKDNFYRYKMEKIQSKIEGKGNGIKTVIVNLTSIANSLARPGAYVIKYFGFELGAQTNTNPADDRWIINGAHEASKLQDYLDGFINKFVLCKECKNPETEVIFKDGNIVLDCKACGKRSMVDPRLKLSGFILKTQPKKGKKDKSEKKAARAKADKGEAKENGNGSGSENAGSNDNNGNGEVTLDAPSDDE---LVRQAEELQQTEVKDDDWAVDMSPEAIKARQQQLPDDLKQKLVLGDEDDDEEGGNSTYDQLANWIEEQTADKGDVSKVDDLEIYRKAKELGIEAKHRTLVILALTLFDDNIVKQIPKRAGMLKNMITSEKHEKSLLGGIERFIGLRGQKNPEFYEKTSKVLMVLYDQELLTEEVLTKWGTKASKKYTDLAVSKKVRKSAEEFLKWLAEAESDDDDSE---MAIHTKNTDMETKMQVDESVVGHSEIDESLYSRQLYVLGHEAMKRMGASNVLIVGLKGLGVEIAKNIALAGVKSLTLYDPAPAAIADLSSQFFLHPEDVGKPRAEVTAPRVAELNAYTPVSVHKSSSLTDDLTQFDRYQVVVLTNTSLRDQIIIGDYLHKKGIYLVVADTFGLFGSIFCDFGEKFTVLDPTGEAPVSGIVAGIDEEGLVSALDETRHGLEDGDYVTFTELEGLEALNSADPRKVTVKGPYTFSIGDVTGLGQYQRGGMYHQVKMPKFIDFKPLSVALKDPEHLISDYAKFDRPQQLHVGFQALHGFQESQGRLPRPMNKEDSIVIIESAKTFIKNQELDIEVDEKLIAELSYQAKGDLNPMAAFFGGLAAQEVLKAVSGKFHPICQWMYFDSLESLPANFQRTEETCKPLNTRYDGQIAVFGKEYQDKLANINQFLVGAGAIGCEMLKNWAMIGLATGPKGKIFVTDMDSIEKSNLNRQFLFRPKDVGKLKSDCAAEAVQAMNPDLKGHIVTMRDRVGPDTEHIFDEKFWHQLDGVTNALDNVDARTYVDRRCVFFRKPLLESGTLGTKCNTQVVLPHLTESYSSSQDPPEQSFPMCTLRSFPNKIEHTIAWSRE-LFESYFVKPAETVNLYLTQPNYLESTLKQGGQEKATLETILDFLVEDKPLTVEDCIKWARLQFEKQYNNNIQQLLYNFPKDSTTSSGTQFWSGPKRAPDPLKFDPKNQYHWDFIVAGASLHAFNYGINTSELGSSTIQKVLDNMIIPDFSPSSSVKIQADDSEPDPNASSFDDSAELQSLTNKLPSPKSMAGLRLSPVEFEKDDDSNHHIDFITAASNLRAENYKIELADRHKTKFIAGKIIPAIATTTALATGLVILEFYKIVDGKDDIEQYKNGFVNLALPFFGFSEPIASPKATYKGHTGDVSIDKLWDRFEVENITLKELIDDFSQNGLEISMLSSGVSLLYASFFSKAKLADRMNLKLSELVELISKKPIPSHQKTVIFEICVEDQNEEDVEVPYIMMKLGM-SHALSDDQVSQELKKMTAFIKQEAMEKGREIELKANEEFAIEKSKLVRQETSAIDTQYEKKFKTARMSQQITQSTVTNKTRLKVLSARQELLDGIFEKAQGRLKEATQDKGKYTEILKNLLLEGMYALNEGKLQVRGRKQDYDVIKKAIEDAQKEYKEKTKKDIVASIDEKNPLPEESAGGLSIIGGGGKIDINNTFEERLKLLQDNALPSVRTTLFGPNVNRKFYDMPLKRKAASSVRGATKSNKDSAASTPGPATPRSNFSSGESDDEYQTIDELEEKNINNTINKFSAESYQAKKSSRDSASHHFGNNDFSYLSLKPDHANRPLWIDPQKARIILESFSPLASHAQDFLTTIAEPKSRPSFLHEYALTPHSLYAAVSVGLDPKDIINVLDRLSKMPIPDNVRAFIVNCTQSYGKVKLVLKNTKHFVESSDPELLQRLLKDPVIGPLRVQGTTEITTTIAPSMGGLVIPGTTNAAGVQQAGDTRQSAADRQPDGQDP-DIYAKLNEEDEDEEDAVHTFEIADDGVEATQKRCLELGLPVLEEYDFRNDEANPNLEIDLRPSAQIRHYQEKSLSKMFGNGRAKSGIIVLPCGAGKTLVGITAACTIKKGVIVLCTSSMSVVQWRQEFLKWSNINPADIAVFTSDHK-EKFTRSTGIIVTTYSMVTQTRARAFDAQKMMDFLTSREWGLMLLDEVHVVPAAIFRKVTSSIKTHSKLGLTATLLREDDKIEDLNFLIGPKLYEANWMELAAQGHIARVQCAEVWCPMTTEFHSEYLKAPSRKQGLISTMNPRKFQACQFLIDYHEKRGDKIIVFSDNVFALHVYASKLNKVFIYGGTAQAERIRILENFQHNPDINTLFLSKIGDTSLDLPEATCLIQISSHFGSRRQEAQRLGRILRAKRRNDEGFNAFFYSLVSKDTKEMYYSSKRQAFLVDQGYAFKAITHLQGIEDLPGLAFNTPQDRRELLQNVMLHNERFQED-LRDDLFHRN-DGKPRPKNVRRTAGKLADLAGGQDMAYIEQNRSRNKDLK--KNKGESSAFFKKMERERQKRKLAD
>Grosmannia_clavigera_kw1407
MSLNIPNAPNAGLFKQGYNNYDSEDGAVLRNIDACRAISSTVQTSLGPYGRNKVVINHLQKMILTSDAATILRELDVVHPAAKLLVMASQQQEAEMGDATNLVIVLAGELLRKAEDLLRMGLKTADIVTGYERAQKFALETLEELTVDKVGDVRSQVELSKAIRTVIASKQNGNEDFLANLVAEAVLAVMPKNPALFNVDNIRVVKIMGGSLEQSRVVRGMVFPKPPDGTVKKVVKAKVGVFSCPIDTSQTETKGTVLLHNAKEMMDFTKGEEVQLEAAIKQLHDVGLRVVVAGSTVGELAMHYLNRYEILVIKILSKFELRRICRVVGATPLARMGAPMPEEMGSIDVVETLEVGGDRVTVFRQEDEVTRTATLVLRGATQNHLDDVERAVDDGVNVVKAITKDARLVPGAGATEVQLVERLQAFGEKTPGLAQYAIKKYGEAFEVVPRTLAESAGLDATEVLSRLYAAAHKKDEWTYGVDVENDDGTGTLDAKSEGILDLLASKSWAIKLATEAARTVLSVDQIIVARQAGGPKPPGPNPDWRQGMATSTVTETVS---KRGKETLPPENERFLRCCADIAHALIEDFEAAKNPKRAQRDINLNSLRSKYARKHKVNGVPPLTAIIAAVPEHYKKYILPKLVAKPIRTSSGIAVVAVMCKPHRCPHIAYTGNICVYCPGAGS-----------------------------------DQLKALGHSVDKVEYIIMGGTFMSLPESYREGFIAQLHNALSGYQTSNVDEAVSAGEMSNTKCVGITIETRPDYCLQPHLSSMLRYGCTRLEIGVQSLYEDVARDTNRGHTVAAVAETFCLAKDAGYKVVSHMMPDLPNVGMERDLDQFREYFENPAFRTDGLKIYPTLVIRGTGLYELWRTGRYQNYTPNGLVDLVARILALVPPWTRIYRVQRDIPMPLVTSGVENGNLRELALARMKDFGTTCRDVRTREVGINEVKHKVRPNQVELVRRDYTANGGWETFLAYEDPKQDILVGLLRLRKCSEKYTFREELVGQPTSLVRELHVYGTAVPVHARDPKKFQHQGFGTLLMEEAERIARDEHGSDKISVISGVGVRSYYAKLGYWLDGPYMSKWLDGRPGPSP-MPKIAEKKRKASLVVAETHDESE-NEGSLDNLINGL------------TLSQGLLGDEGAEDEENEEA--------STDQ---------------------PNYRVTTDANGGVRYVYDEIDPVYDSDDSAQEG-ANTIGNIPLSFYDSYPHIGYDINGKKIMRPATGEALDALLDSIEVPRDWTGLTDPATGKPLKLSRDELELLRRVQMNELPEDGYDPYPDTIEYFTGIEETMPLSAAPEPKRRFVPSKHEAVRVAKLVRAIREGRILPYKPADEADAEADADEGHRYDLWQDEQPREPHAMHLVAPKLPPPGHSESYNCPAEYVPTRAEREAWEAADPEDREQPFLPARYDALRKVPGYGELVKERFERCLDLYLAPRVRRTKLHIDPDSLLPKLPPAEELKPFPTVCQTIFRGHRGWVRCVAIDPTGCWLASGGSDGTVRLWELSGRQVWSVRLSTREPVSCLAWRPGKNALVLAAAAGEDLFLMVPTVAVPELEQASRAVVDAGFGHAASRAAKKPED-ANKQPTARWTRPHHSLEAAGVLVQLRVRSPIRTVSWHRRGEHFCTVSPAGGRSAVAIHTLSRHLSQVPFRRQRNIPQAAHFHPSRPLFFIATKQRVRVYDLQKMELVKTVQPGARLISDFDVHPNGDHIVVGSYDRRLVWHDLEMSARPFRTMRYHDKAVRAVRFHRGGLPLLADASDDGTLQIYFGRVYADPMEAPTIVPLKLVRGHRVVDAVGALDVAWHPKEAWCVSAGADGTCRLWMMSTIPPIDYLAGKLR-ESAERHPSPQPSHISSSGLSKAYGNGHRILRSATVGYVAPEFKGKPQQMTEVKEVIGRGGWIPDALVDKQIAWFYNELGIDDVYFQLEQVDVIANHITSLYAAKVAAHAREDKREEIRLDMEAYDHAIYIDTSEPGKSAIGGPRFETRLETKYLDGSYLNKFRVETFRSPVSLGDSASPKTSLRCYFVYQCQFVDP--TASPTETRLEVISDRMFLAKATKNTKQIYQEIIELAVSRTGPVIEVFDIEGSQEKRLVVAFRSRTARGMFSALSDLYHYYGVTSSRKYVEQFSNGITVMSIYLRPAVNLDSGFPPLEQSIHQITKEISLLYCVPHNKLHNLFASGELSLQEAIYGHCVWVFIQHFLNRLGSEYASLSEALDDSNNVHMVLLSKLKRRLRTETFTPDYILDIVSSYPGLVRALYASFANVHLAVGAGFERQSIAPTPTIEVLSDTGLKQRITKEVSNEHEEMVMTAFRVFNNAILKTNYFTPTKVALSFRLDPSFLPEFEYPRRLYGMFLVISSESRGFHLRFRDIARGGIRIVKSRSKEAYRINARNLFDENYGLASTQQRKNKDIPEGGSKGVILLDPKQQDKGREAFEKYIDSILDLLLPAKTPGIKNPIVDLYGKQEILFMGPDENTADLVDWATKHALERGAPFWKSFFTGKSPTLGGIPHDAYGMTTLSVREYVQGIYRKLSLDPANVKKMQTGGPDGDLGSNEIILSDEKYTSVIDGSGVLVDPNGLDKLELVRLAKSRAMISQFDQTKLSKDGFRVLCDDTNTILPSGEVVANGTAFRNTYHLRDTGMTDIFVPCGGRPESIDLVSVNKVIKDGRSIFPYIVEGANLFITQDAKLHLEAAGCVLIKDASANKGGVTSSSLEVLASLSFDDDGFRKSMCHNAKGEAPEFYKAYVKEVQNKICENARLEFEAIWREHEQTGVPRSVLSDKLSVAITTLDEELQKSDLWEDERIRKSVLNDALPRLLLDEIGLETIMQRVPDAYLRAIFGSFLASRFVYEFGSSPSQFAFFDFMSKRVAQIRA-M-SGRHWEQNKEATVYVGNLDERFSEPLMWELMTQMGPVVNVHMPMDRVSRLHQGFGFVEFDTPESAEYASRTLNGIRLYGKPVRVNKASADRQRAAEIGAELFVNNLDPQVDEKILYDTFAQFGRLVAPPNVVRDQNNISKGYGFVSFDSFDASDTARDAMQGQYLLSKQISVEYAYKKDGKGERHGDEAERKLAAEGKKHNVVPDVQPMSAFYMTHPNPNP-----PPGPAVGAPPPAAPLGGNPNGIAPP----GSYAPPSRGPVPMAAPGAPQQPYGAPGGMPSLPAGPAGRMAPPPSFPAGRGGPM--APTGARPPPGVGSPPGFGRPPPPGFGGGGGQQQQQLPPSGMAPPGLMPPP----PPGFGRRMLGRFVALPLCAAAQQQQQQCRPCSAQFHQSRLCHPRRKGSCARPSHRSYA--SVSAADLLFGQPVHETHPHLLEAGELTPGISAQEYYERRCALAAGLPADSAAVLPAADIKFRSGAVFFPFRQESDFFYLTGFSEPEALAVVRKTGPGREDCEFSLLVRPKDARAEQWAGPWSGIDAARDVFNADETASIHAAETVLPRLLQGVSTVYTDAPP--QSRVATILQAV-----GLGRTLPLAPVVAQQRAFKSSAEIANMRRAGQLSGRALTDAMRQPWTREKDLANFLAHGFTRDGGDGIAYVPVVAGGPRGRLIHYVLNNAALTSGETVLVDAGGEYGTYITDITRTWPVSGRFSPPQRDLYEAVLRVQRSSVSLCRAAGRLSLDQIHRITSEGLRSELTKLGFDLGDSALNVLFPHHVGHYVGLDVHDTPSYPRHIPLRAGHCVTIEPGIYVPDDTHWPAHFRGLAVRIEDSICVDEEDPHILTTEAVKEVVDIEALRMSINFPKTEEEVIQLWRDIDAFQTQVRLNEGNEPFIFYDGPPFATGLPHYGHLLTSTIKDIIPRYWAMKGYHVPRRFGWDTHGVPIEYEIDKKLGISGRDAVMQMGIEKYNAECRAIVMRYSAEWRSTIERLGRWIDFDNDYKTMDVKFMETCWWVFKQLFDQGSVYRAYQIMPFSTALCTPLSHMESKQNEKLTQDPAIVVAFPVVGVENTDLLIYTTTPWTLPSNLLIAAHNDFEYLVILNEATGRQQIMQESGLALLFKNPKKAKYNVVKKIRGKELIGWKYEPIFKYFADEYSDC-FQVIAADYVEEGEGTGLVHQAPAFGQEDYDAAVAAGFITPKRLPPCPVDDKGCFTAEIPEYVGQHVKVADKAILKDLRPTGRLLVESQIMHTDKFCWRSDTQLIRKAVSSWFIQVKDAIPEMLENLEKTNWVPASVKEKRFANWVGSAHDWNVSRNRYWGTPIPLWVSDDFEEVVCVGSRAELKELSGYDGELNDIHRDKVDGITIPSKTGKGMLHRIDEIFDCWFESGSMPYASNHFPFGEETRRADDFPADFIAEGLDQTRGWFYTLTVLGNKLFHTSPFRNVIVNGIVLAEDGKKMSKRLKNYADPVLVLQQYGADALRLYMINSPVVRGESLRFKESGVKEMVSRVLLALWNSYRFFSEQALLYQKTAGKPFVADLSVISDLNNVMDRWILAEVQSLLKFVEQEMLAYRLYTVVPRLLGSIEQLTNWYIRFNRRRLKGSAGLGDTTAAMNTLFQVLFTLTRALAPFIPFITEHIYGLLRPYLSKEALSEDDRSVHFLPFPTVQEALFDEVIERKVAAMQKVIQLARTARERVNASLKMPLLSVVVI-ADQNILDDVDSLSSYVREELNVRDVVLSQDEEKYGIQLEARVDWPTLGKKLKKDVQMVKKALPGLTQAELRRFLVEKKVQVGHIELGETDISIVRVLKEAETEAGWEPGFADDMIVLLDTTPHPELAEEGLAREIINRVQRLRKKAGLVPADDVQMHYQVLANPENVDLAAVVGSHETIFRTALRGTLQPASGAANKESLIVEEEQAVGDLSFVLRLLRIM-------------------------------------------------------------------------------CNLLSIPDGLLWTNL----------GYPGGAILPVFDAIYNSKYFDFILPKHEQGAGHMAEGYARASGKPGVVVVTSGPGATNVITPMADAFTDGTPMVVFSGQVPTSAIGSDSFQEADVIGISRACTKWNVMVKSVAELPRRINEAFEIATSGRPGPVLVDLPKDITAGVLRRAIPTDCDIPSIPSAASRAVQALSEKQLEQSISRVADLINVAKKPVIYAGYGITCSKGGVELLKGLADKSSIPVTTTLQGLGSFDELDEKSLHMLGMHGSAYANMAMQNADLIIALGARFDDRVTGNISKFAPGAKAAAAEGRGGIVHFEIMPKNINKVVQATESVEGDVATNLKILVPQVKERTLDDRREWFADINEWKKRWPLSAFEREERGGLIKPQTLIEQLSNLTADRKQETIITTGVGQHQMWAAQHFRWRHPRTMITSGGLGTMGFGLPAAIGAKVARPDALVIDIDGDASFNMTLTELSTAAQFGIGVKVIVLNNEEQGMVTQWQNLFYEDRYSHTHQKNPDFMKLADAMGLQHRRVSDPAETVDSLKWLIESDGPALLEVLTDKKVPVLPMVPAGSALHEFITWDAEKDKKRREIMRKRTLGLHNMDGRLSSSKTETTRAVSSGVVNPLGHRVVITGEPGGSATSSPAAQSSAALGAKDRLAPVGGDTESDRDFADRQQQLRERERPAAARPSLMRSKSDVA-RPVENPDTDGEVSRWGARHGFEDHYQSEDIISHLASNWYMYFTDKRHESNGRPHEPTFELQDWRMRDRLKTVSAAIAVCLNIGVEPPDQLRTNPGAKLEAWQDPTVPPVQKALENIGKALQSQYETLAIRTRYKQYLDPSVEETKKFCISLRRSAKDERVLLHYNGHGVPKPTASGEIWVFNKNYTQYIPVSLYDLQQWLQAPTIFVWDCSEAGNILSNYHRFVEKHEQEEQDAAKADPNYEKTNYRPYIHLAACAVKENLPTNPLIPADIFSSCLTTPIEMALWFFVQQNPLKTSLTPERAKKLPGRLQERRTPLGELNWIFTAITDTIAWTTLPRHLFRKFFRQDLMVAALFRNFLLAQRIMSVYNCHPQSYPELPDTRQHPLWASWDLAVDQALGQLPMLERRETDNIEYEYQNSTFFTDQLTAFEVYLTRGDAMLQRPPDQLPVVLQVLLSQQHRVRALILLGRFLDLGPWAVQLALSIGIFPYVLKLLQSAASELKPVMVFIWTRVLAVDISCQQDLIKDSGYNYFASILKPSEGLPVVNTDEHKAMCAFILAMLCKGYKPGQTVCNQTDIMTFCLIHLRNEENPLLRQWSCLCISQLWQDLPEAKWRGIRENAPLKLSYLAKDSICEVRTAMLHAMTTLLGIPELTDEVARVEESIAWTVLDLTNDGSPLVRKELLVFMSHFLLRYESRFLVAAYEHLQEEKEHLTFPPENTSSGYKTGLHHVGPENRNRDGTAKERAHGLSQSTIFATYWKHILILSVDPHPEVQSHAMTIIDYAQEMLLHSVVGAYAQTLMDEIERKHRRRSGPRNSSSLSGSTNCIGGAGNGAGPLPSPGLLRRTVSTLFSPFFGSDGPAGQASPMSPGLLRSTRGLFGPDRASAPPEDSERETTMSAYNVAKEPVSPGFEQRAATDVPCLPLVSTFLEWSTEYFREPQMRAMEAEEPGSTEYNERLWRRSRNEGILRETQPQKPFAGSHKWNNQLGIINNGSQPSRMTFHQFEDHLAVADDGNTIQIWDYKRQGRLSRFSNGNPPGSRISDMKFINEDDQAFLMAGSSDGVLRVYRRYDSDKQVELATAWRALTDMVPSNVHAGMVFDWQQVTGNVLVAGDVRVIRVWNAGHESCVTDIPARSGSCVTSLTSDQMTGNMFVAGFGDGAVRVFDTRLRPQEAMVRKWKDDADRVWIKSVHMQRGGQRELLSAARDGKVKLWDIRSDHPLRVMQTTGQTLRTASTHEHLPVFAIGTSSREVKVYNFDGRELSRLEPYSGFL-QSRSTPISATAFHPHQVTLACAARGDYHINLFSCSQERAVAAEMVLLNYKRPVDYNAQLSRDPSFLSDFKSTPEHAIVHALGNINIDDDDLSDEYDFMDEDGGAAARRAQERAARRKPQYKYRELLQGLADRKINEIVVDLDDVHSFEEDVGQELKLTQSIEGNTKHYVELLSKAVDELLPEPSTDVSFKDDVLDVLMARRKLRNRELQDGAEALGDPAMLTDMFPAELTRRYTLVFRPRTSTMEHVAKPLAVRQVRGEDLGHLITIRAIATRVSDVKPIAQVSAYTCDRCGCEIFQPVTDKQFAPLAICPSADCKANQSGGQLHPSSRASKFLPFQEVKVQELAEQVPIGQIPRTLTVLCYGSLVRRISPGDVVDIAGIFLPTPYTGFKAMRAGLLTDTYLEAHHVAQHKRAYEDMQIEPQLVRRIEQFRQSGHVYEYLAKSIAPEIFGHLDVKKALLLLLVGGVTKQMGDGMKIRGDINICLMGDPGVAKSQLLKYISKVAPRGVYTTGRGSSGVGLTAAVMRDPVTDEMVLEGGALVLADNGICCIDEFDKMDENDRTAIHEVMEQQTISISKAGISTSLNARTSILAAANPIYGRYNPRISPVENINLPAALLSRFDVMFLLLDTPSRETDGQLAKHVTYVHMHGRHPTIGDADVVFSPHEVRSYVARARTFRPVVPESVSDYMVKTYVRMREQQKRAEKRGRQFTHTTPRTLLGIVRLAQALARLRFCDAVDRYDVDEALRLMEASMETLNAETNSGRRG-NASSRIYSFVKSLADSGACRPDDADEDEGGIELSLRRVKERVIAKGFTEDQWLTALDEYAAIDVWQTAGNMSRLVFIASDGEADDDDDEMSGTPRPSQKKQASLMSFFTPKSAS-------PAREAITAAAS------LPSRKRPLEEDTDQGK-GKARLSTKPAG------KRVRSRVRAEKGATDAAVDVAAVRTERYVYEEKERAGEAEAEEEEDAATRR-KKEELHRQFVRKLGHPDSLMRRRRRGGERTAVRDEGGGSEESAEEEKPARGSGNKTKKGKTNKLTPMEVQFLEIKRQHPDTLLVVEVGYKFRFFGEDARTAGRQLGIVCVPGKMRYDEDASEAHLERFASASIPVPRLAVHVRRLVAAGHKVGVVRQMETAALKKAGDNRNAPFVRRLTSVYTKGTYVDEEMEATTSESEAKQNGGYILCLTETSVRGGGSDERVEIGVLAVQPTTGDILYDQFEDGFLRSELETRLLHIAPCELVIVGTLSRTTEKLVQHLSGSAANVFGDRTRVERVAGSPT-AAKAHSEVVQFY-GRV----GGGDGDLDLDRVLALPEAVTICLAAMIQHLVEYGLDHVFSLTKNFASFATRQHVLLGGTTLESLEVYRNATDHGLRGSLLWAVDKTQTRFGHRLLRKWIGRPLLDGRVLAARADAVEELLARDTSARRDRLDRLLASARTDLERSLIRICYGRCTRSELAAVLQALQRIAGAFEDDEGDTGHGLRSPILRNAVAALPAVGPIVGRFLDQIDVDAARRNDKYAFFREPAETDDMTSHKMGIAAVELDLEAQQTVIAETLQKAKAKPYVTVAGIEFLVEVSNTELRHVPASWAKISGTKRVSRFHPPAVARLLRERDQHREALAAACDAAFADLLRAVAACYQPLRDAVTALATLDCLVSLARVAALPGYVRPVVLGEDDDPRLVIRGGRHPVAEHLLPGGYIPFSTEMGGKDEPAILITGPNMGGKSSFVRAVALLTLLAQIGSFVPADAMALTLADAIHTRMGARDNLFAGESTFMVEVSETAAILRAATARSLVVLDELGRGTSTHDGAAIAHAVLEHIARDVRCRTLFITHYQSLARVADGLVDHLVQNVHMRFAAVGSPDTDTEITFLYEVAPGMAHRSYGLNVARLARLPQRVIAVANRMSREMEHNTRVRRLQAAAHLTADLLAHQANRLQLLVSTIEQLMNSAVQLASMGFQLLERAADETDSEGPDSAEKEIYASWAIFILIMLLIVAFFTSYTLQRMKVTAVHETVVSIFAGMIVGLVLRLSPGDNIRDLVSFDYQIFFNLLLPPIILSSGYELHQGNFFRNISTILTFAFAGTFLSAIVIGVLLWLYTQLPLESLTMDWIDAISVGATLSATDPVTILAIFNSYKVDPKLYTIIFGESILNDAVAIVIFESAQKSKNGAASSSSIVSLLKVVGIFLKDFFGSLIIGALVGIVAALCLKYTYVRRYPKIEGCLIVLIAYATYFFSQAIKMSGIVSLLFCGITLKHYAYFNMSRRTQLSTKYIFQVLAQLSENFIFIYLGVSLFTEKDLQYQPLLIIVTVIAVCAARWVAVFPLSWAINRITHYRQRRRIMNAPDELPYNYQAMLFWAGLRGAVGVALAALLTGKDTYALKATVLVVVVLTVIIFGGTTARMLEILGIRTGVVDEMDSDDEFDIEPIGNGAYAKQSGSGFGYDPTVAGSMPLDRIGRHANGSNSSWTTGMRPSHPRPSSLSRKNSLRDLDAAEQAELLGTAATNSEVGSDIDTSDLPPPA-PWRRLPPGQTRGPGAGSSSGSSGGAAAGGMTASAAFRQLFSTEDASALLQQLDEDYIKPKLLLDGGGSPVMKVAGRRSKFEELRALRKAGKKAFDSYEVEDADKLYELVDDDQYKNIVRSRLNQDDFVVDDNGEGYADDGREEWDRAHVYESDSDDNMVA-RTKDRKSSKKSREEDQAKRDANDRNIAEYFTKGAAKPQAKTKVVVTKDDDSFMASLLDEVDTNLPTALPVIKKKKRTVDQRKSRDFSPPAGIRQPLPKRAKV--ELPPAPANIDDDDDDDFAALHDENIPAS-DDIPMSDPMPSSPTVQVARRKAQPAQEQIEDEDDGMMEVAHAGAVTAASVNLSAARPLKKLVKEELFLSPTKAA----VAEDKVDASAWNKLNDKLNVMSSPKAEAESHGKVDYKDAIEQDGSLNFYWTDYTEIHGSLCLFGKVLNKKTKKHVSSFLKIDNIQRKLFFLPRQRRSQDGEETGDEVSMADVYGEVDALMTKMGVPQHKTKPCTRKYAFELPNIPKEGRYLKLLYPYTKPVI-AEAGGVTYSHVFGTNTALFEQFVLWKNVMGPCWLKIEDANYSALKNASHCKLEVLVEHPNMVSTLNDADAPEVPPLTMMSMAVRTVYDDKAKRQEVMAISARIYENISLSDTTPAEKLPCRTFTVIRPSSDGFPLGFETLAHDKRRGLVRPVRQEAEVLSFFLAQVSSVDPDVIMGHKLEGADYSVLLSRMRTLKTPNWSRLGRFRLNQWPGSLGRGGSDVFAERQVIAGRLLCDLANDAGRSVMFKCQSWTLTEMCSLYLGGDNQRRELDNEVALKTWAKTKEGLLDYVGHLEADTYFIAALGLRVQILPLTKVLTNLAGNSWARTLTGTRAERNEYILLHEFHRNKYICPDKQKFRGRGQGEDDN-----ADGKKKDKYKGGLVFEPERGLYDKFVLVMDFNSLYPSIIQEFNICFTTVERAALSDEGDAVPEVPTEQSQGVLPRLIATLVSRRRQVKSLMKDKTATAEELATWDIKQLALKLTANSMYGCLGYTQSRFYARPLAVLVTYKGREILRSTKELAESMSLQVIYGDTDSVMINANVDNVADAMRVGQEFKRTVNERYRLLGFDIDNVFRRILLQAKKKYAAINMVEVGGKYVEKMEVKGLDMKRREYCALSKEMSTRILNEILSGEETEVSVTRIHAYLREMAAKMRASSIPAAKYIIFTQLGKEPTDYPNAETMPQVQVALRERSQGRKVSKGDVVSYLITGTSPTSEPAAKRAYTLADQRKDSGLTPDVEWYIGKQIFPPVERLCANIVGTSTAQLAENLGLDMRRYAAGGGGQGVNGELMEVHPLESQIPDAVRFRDCARLQLRCRKCKATDQFEGLWDGEQTVTPAGVACK-CGAALSTLSVVAQVEHAVRMATSRYYEGWLVCDDPSCGQRTRQMSVYGTRCLGPKGLARDCLGRMRYEMGERDIYNQLVYYAGLFDVDKARTAVLAAAA---DKDEQDRVLALAEHNRVRFGNVKAAVERYLDKCGRRWVAMDTLFAKLGFAVPAR--MKTDFKFSNLLGTVYCQGNLLFSPDGTQLYSPVGNRVTVFNLVDNKSYTLPFAHRKNIARIGLTPKGNLLLSIDEDGQAILTNLPRRIALYHFSFRTSASALAFSPSGRFFAVGLGRKTEVWHVPSTPDSSADGGLEFAPFVLYRTYVGHFDTVQHIEWSSDSRFFLTASKDLTARIWSLEREEGFTNTALPGHKQAVVGAWFSKDQETIFTASKDGALFEWKYRRPLDIEADDDDEQADDEADYRWRIVKRNYFMQNNTSLRCAAYHAASNLLVAGFSNGLFCLYEMPDFNMIHTLSISQNDIDFVTINTSGEWLAFGASKLGQLLVWEWQSESYILKQQGHFDSTNALVYSPDGQRVVTTADDGRIKVWDVESGFCIVTFTEHTSGVTACEFARKGNVLFTSSLDGSVRAWDLIRFRNFRTFTAPTRLSFSCMAVDPSGEVVAAGSIDSFDIHIWSVQTGQLLDQLSGHEGPVSSLAFAPDGSGLVSGSWDRTARIWSVFARTQTSEPLQLQADVVDVAIRPDSQQLAIATLDGQLTFWSLSEATQVLGLDGRRDVSGGRKASDRRTAANVSGTKSFSSIRYSTDGTCLLAAGRSKYICLYAVATGVLLKKFTVSVNLSLSGTQEFLNSRLLTEAGPLDDLDDVGEASDREDRRDRSLPGSKRGGDPSARRRKPEVRVSGVAFSPTGMAFCAASTEGLLVYSLDAVLPFDPFDLSMEITPAATLAVLRNDRDYLTALVMAFRLNEAKLIEHVFLAVPHEHISLVVDHVPTVYVPRLLRFVAAQTEQSPHIEFCLLWIKALVDRHGPWLTANRGKLDVELRVVARAVGRMQDEIRRLADENVYTVDYLLHQASQKLPQIESGALVPDGQKQSEDLNTLVDDDDDESGWIGMEMVQISEVKSSNREHRTSAHTHIKGLGLKPDGTAERQASGFVGQATAREAAGVVVDLIRAHKMAGRGVLLAGGPGTGKTALALAISQELGTKIPFCPIVGSEIYSTEVKKTEMLMENFRRAIGLKVRETKEVYEGEVTELTPEEAENPLGGYGKTISTLLIGLKSAKGQKKLRLDPSIYEAIQKERVTVGDVIYIEANTGACKRVGRSDAYATEFDLEAEEYVPIPKGEVHKKKEIVQDVTLHDLDVANARPQGGQDIMSMMGQLMKPKMTEITDKLRAEINKVVSKYIDQGVAELVPGVLFIDEAHMLDVECFTYLNRALESSISPIVVLASNRGITTIRGTDDLVAAHGVPPDFLARMLIIPTHAYDGDEIKRIVRIRATTEGVAVSEAAIDRIAEHGVRISLRYCLQLLAPASILARIAGRKEIDIKDVAECEELFLDARRSAALLASENGKDFLPMADTVVTTSESKELRGLNLIAAHSHIRGLGVDADTLEPRPSSQGLVGQEKARKAAAVILEMIKQGKIAGRAVLIAGPPSTGKTAIATGMAQSLGADVPFTSLAASEIFSLEMSKTEALTQAFRKSIGIRIKEESEIMEGEVVEIQIDRSVTGGAKQGKLTIKTTDMEAIYDMGSKMIDAMTKERVMAGDIISIDKSSGKITKLGRSYARSRDYDAMGVDTKFLQCPEGELQKRKEVVHTVTLHEIDVINSRTQGFLALFSGDTGEIRSEIRDQINTKVAEWKEEGKAEIVPGVLFIDEVHMLDIECFSYINRALEVDLAPIVIMASNRGQSRIRGTDYKSPHGLPLDFLDRISIITTHAYGPEEINKILSIRAQEEEVELTPDALALLTKIGQETGLRYASNLITTSQLVSAKRRAKQVAVEDVRRSYRLFYDAARSVKFVNESEKRLIGNDGSIDFTVANGQ---GDRMDIGMSLINVRRDVTDVFYRYKMERIQTKIEGKGNGIKTVVTNLSSVAQSLARPGAYLIKYFGFELGAQTNIDPPDDRWIINGAHEATKLQDYLDGFISKFVLCKKCKNPETVVQIKDGRIWLDCKACGQRTEADLRLKLSGFILKNT------------------------------AAEDAGP----------------------------------KEVEWNVDMTEEAIRARQKALPDEFKQKMLLEDDEEDGEGGNTVYDQLADWVRAQAEEKAGVDNVVDINIYLKARELGIEAKHRTVLVLVQALFDENILTQIPKRAAMLKKMITSERHEKALLGGTERLIGQLLKAHPDMVDKVVKILQLYYHNDLISEEVVTKWGTKASRKYTDLATSKKVRKAAEPFLTWLAEAESEEESEEEAEMDTKLPEVDLVTRMQVDESVVVNDGIDESLYSRQLYVLGHDAMKRMSASNVLIVGLKGLGVEIAKNIALAGVKSLTLYDPAPVAIADLSSQFFLRPEDVGNPRDKVTAPRVAELNAYTPVTIHDSASLAENLSQFDKFQVVVLTNTPLNIQIAVGDYCHEKGIYVIVADTFGLFGTLFCDFGSKFTVVDSTGENPLNGIVADIDDDGLVSALDETRHGLEDGDYVTFSEVEGLEALNGGEPRKITVKGPYTFSIGDVSTLGKYKSGGLYQQVKMPKHIDFQSISAAIKTPEFIMTDFAKFDRPQQLHIGFQALHAFVQTHNRLPRPCNAEDATVVVSSARSFAQQEGIDVEIDEKLLTELSYQAMGDLNPIAAFFGGIIAQEVLKAVSGKFHPIKQWLYFDSLESLPSNFERSEELCKPLGSRYDGQIAVFGRPFQEKLSNIKQFLVGAGAIGCEMLKNWAMIGLGSGPKGKIIVTDMDSIEKSNLNRQFLFRPKDVGQMKSDTAAKAVQLMNPDLVGHIECLRERVSPETEEIFGESFWEGLDGVTNALDNVEARTYVDRRCVLFRKPLLESGTLGTKGNTQVVLPNITESYSWSQDPPEQSFPMCTLRSFPNKIEHTIAWARE-MFDTNFVKTAETVNLYLTQPNYIETTLKQSGNEVGTLETLRDYLKTDRALTFEDCVSWARMLFEKQYNNAIQQLLYTFPKDSVSSTGTPFWSGPKRAPDPIRFDPSNPTHYTFIVAAANLHAFNYNINVQGKSKTDYLSALDNVIVPNFSPDPSVKIQADDKDPDPNAGAFDDETYLKRLVESLPAPSSLAGFKLAPVEFEKDDDTNFHIDFITAASNLRAENYKIETADRHKTKFIAGKIIPAIATTTALVTGLVILELYKVVDGKTDIEQYKNGFINLALPLFTFSEPINSPKMEYQGPDGKVKLDKIWDRFELPDVTLQELLDDFEKRGLTISMLSSGVSLLYASFFPPAKLKDRYGMKLSKLVETISKKPIPEHQKEVIFEVVAEDINEEDVEVPYIKVKVRMQVHALSDDQVGQELRKMTAFIQQEATEKAREIEIKANEEFAIEKSKLVRQETDAIDATYAKKFKQAALSQQITRSTVTNKTRLRVLGARQQLLDDLFETARARLADATADAARYRAVLVQLVLEGAYAMQEPALQVRAREADADAVRGVFADVTAEFEKQTGSALTLTIDEANPLPAGSAGGVSVVGGNGKIEIDNTLETRLKLLEHDALPAMREALFGKNENRKFFDMAPKRKAPGSAKVASKSGKLSDTATPGPGTPRSVASSGQYSDDD-PLSETEEENLDKAVHKFSLDNIPTSRPSLDAASRFFGNRDFSFLQLKPDHHNRPLWMDPELGFIILESFHPLAPPAQDFLITIAEPISRPTFLHEYRLTMHSLYAAVSVGLNPLDIINTLNRFLKTPVPDGVRDFIIRTTDSYGKVKLVLKNTKYFVESNDPAILQKLLKDPVIGPLRVHETEEISTTMAPKMNGLVIPGTKNAAGVRQAKDLQKGAPEKSTGGVEEGDMFAVLNEEEDDDKDAVHAFEVKDQGIEVVQKRCLDLGYPVLEEYDFRNDEVNANLDIDLKPNTQIRPYQEKSLSKMFGNGRAKSGIIVLPCGAGKTLVGITAACTIKKGVIVLCTSSMSVVQWRQEFLKWSNINPDDIAVFTSDNK-SMFTGNTGIIVTTYSMVTQTRERSHDAKKMMDFLEGREWGMMLLDEVHVVPANIFRKVTSNLKTHSKLGLTATLLREDDKISDLNFLIGPKLYEANWMELSQQGHIARVQCAEVWCPMTTEFYEEYLKSSSRTKQALYVMNPRKFQACQYLINYHESRGDKIIVFSDDVFALTKYATKLGKACIYGATSQSERLRILENFQHNASINTLFLSKIGDTSLDLPEATCLIQISSHYGSRRQEAQRLGRILRAKRRNDEGFNAFFYSLVSKDTQEMFYSSKRQAFLVDQGYAFKVITQLQDIEKTPGLAFATARERRELLQEVLVEREKLMEDKVDDDDLWEKTKGRSMKRVARRTAGTLGELSGGQDMAYIEQNKSVNKMLKKAGKKGESNAFFKKLQREKDRRKHQD
>Magnaporthe_oryzae_70-15
MSLNIPNAPNAGLFKGGYNNYDSEDGAVLRNIEACRAIASTVQTSLGPYGRNKIVINHLQKMILTSDAATILRELDVVHPAAKLLVMASQQQDAEMGDATNLVIVLAGELLRKAEELLRMGLKTADIVTGYERAQNFALETLEELEVDKVEELRSEEELSKALRTVIASKQNGNEDFLADLVAEAVLAVMPKNPANFNVDNVRVVKIMGGGLEQSRVVKGMVFSKEPDGSVKKAKKAKVGVYTCPIDISQTETKGTVLLKNAKEMLDFSKGEEAQLEAAIKELHDVGLRVVVVGSTVGELAMHYLNRYGILCIKILSKFELRRVCRVVGATPLARLGAPMPDEMGSVDIVETVEIGGDRVTVFRQEDDVTRTATVVLRGATQNHLDDIERAVDDGVNVVKAITKDPRLVPGAGCTEIQLVERLQAFGDKTAGLSQYSIKKFGEAFEVVPRTIAESAGLDATEVLSRLYAAAHKKEKWTTGVDIENEDGTGTLDAQEEGILDLLVSKQWAIKLATEAARTVLSVDQIIVARQAGGPKPPGPNPNWDEDMSTTTVAR------PAASATLAPEGERFLRCCADIANALIEDYEAARDPKHRQKDVNLNSLRGKFSRKHKLKKIPPLTAIIAAVPEHYKKYILPKLIAKPIRTSSGIAVVAVMCKPHRCPHIAYTGNICVYCPGGPDSDFEYSTQSYTGYEPTSMRAIRARYDPFEQARGRVDQLKALGHSVDKVEYIIMGGTFMSLPESYRDDFISQLHNALSGYQTSNVDEAVEAGEMSNVKCVGITIETRPDYCLQPHLSSMLRYGCTRLEIGVQSLYEDVARDTNRGHTVAAVAETFCLAKDAGFKVVSHMMPDLPNVGMERDVDQFREYFENPAFRTDGLKIYPTLVIRGTGLYELWRTGRYQNYTPNGLIDLVARILALVPPWTRIYRVQRDIPMPLVSSGVENGNLRELALARMKDFGTTCRDVRTREVGINEVKHKIRPNQVELVRRDYVANGGWETFLAYEDPKQDILIGLLRLRKCTEKYTFREELTGQPTSLVRELHVYGTAVPVHARDPKKFQHQGFGTLLMEEAERIARDEHGSEKISVISGVGVRSYYKKLGYWLDGPYMSKWLDGRPGN---MAPTAPAKKRKQSAEVTELSDDEIIDGLLDGALSQSEDDSDFASGDEDEEDEDEDEDEDKDEDDEHDDKQDIGDLQDLSLNDELAKDGANGGSGDGEDR--PNYRVVEDANGGIRYVYDEINPVYDSDDSDKEE-DNRIGDIPLSFYEAYPHVGYTIDGKKLMRPSRRQALDSLLDSIEIPKGWTGLTDPTTGKPLNLSQDELELLKRVQMNEIPEEGYDPYPDTVEYFTGIEEKMPLSAAPEPKRRFIPSKHEAKRVMKLVRAIREGRIQPYKSKEEREKEEEGKEEKYYDVWQDEQPRDPHVMHIPAPKLAPPGYDMSYNPPPEYLPTKAEREEWEKMDPEDREKEYLPQKFDALRKVPGYETFVKERFERCLDLYLAPRVRKNRLNIDPASLLPKLPRPEELKPFPTVCQAIFRGHEGRVRSSAIDPTGLWLATGGDDGYVRIWLIPARQVWAVKLSSDEAVNAVRWRPTKDTMILAAAAGEEIFLMVPPDIDPEVEQTSRAVLDAGFGHAAGGADKQTTD--GKAPAAKWARPGARLEDEGVLVKVTVRSPVKVISWHRRGDHFCTVSPSGQRSSVAVHTLSKHLSQIPFRKLSGLAQVAHFHPSRPLFFVATQRTIRCYDLQRLELVKVVQPGARWISSFDIHPGGDNLIVGSYDRRLLWHDLDLSTRPYKTMRFHPQAIRAVKYHRGGLPLFADASDDGSLQIFHGKVVSDLMENATIVPLKSLKGHRVVDSLGVMDVDWHPSEPWCISAGADGTCRLWMM--ASPINSTAQKALGGDDQRHPSPQPTHFAV---SKLKGNGNRTLRSATVGYIAPEFKGKAEQMLEVKKVIQENGWIPDKVIDEQVAWFYNELGIDDVYFQLERPAVVANHITSLYAAKVAAFSREDKREEIRLDMEASDHAIYIDTSEPGRSAIEGPRYETRLEAKYLDGNDSQRFRVETFRSPGVLQNTNGGGASLRCYFVYQCTFVEP--NADPDETRLEVISDRMFLAKATKNTLQIYQEIIELAVNRTGPVIEVFDIEDSPEKRLVVAFRSRTARGMFSAISDLYHYYGVTSSRKYVEQFSNGITVMSIYLRPASNLDGKYPSIEQSIHQITKETSLLYCIPLNKLHHLFATGELSLQEAIYGHCAWVFVQHFLNRLGSEYATLSDALDPKNNVHAELLSKLKRRLRTETFTPDYILEIIGSYPGLVRLLYAAFASVHLNTDAK-EKGTITPTPGVEVLSDEALKERITREVSNEHEEMVMTAFRVFNSAILKTNYFTPTKVALSFRLDASFLPEIEYPTPLYGMFLVITSESRGFHLRFKDVARGGIRIVKSRSKEAYSINARNLFDENYGLASTQQRKNKDIPEGGSKGVILLDAKQQDKAREAFEKYIDSILDLLLPAETPGIKNPIVDLYGKPEILFMGPDENTADLVDWATEHARSRNAPWWKSFFTGKSPKLGGIPHDTYGMTTLSVREYVKGIYRKLELDPSKVRKMQTGGPDGDLGSNEILLSNEMYTSIVDGSGVLCDPNGIDIDELRRLAKQRVMISNFDMSKLSKDGYRVLCEDVNVTLPNGQVVANGTAFRNTYHLLDTGLTDVFVPCGGRPESIDLVSVAKIIKDGRSTIPYIVEGANLFCSEPSRMRLENAGCIFIKDASANKGGVTSSSLEVLASLAFDDEGFVEHMCVDAAGNAPEFYKAYVKQVQETIQRNAYLEFEAIWRENAETGVPRPVLSDKLSVAITTLDAELQHSELWENEKIRVSVLKDALPNLLIEKIGLENIIARVPDNYLRAIFGSYLASRFVYTYGTTSNSFSFYNFMTAKMAQIQ--M-SNKHWEQNKEATVYVGNLDERFGEALMWEMMTQMGPVVNLHMPMDRVSRTHQGYGFVEFDTPESADYAARALNGIRVFGKVIRVNKASADKQKTAEIGAELFVNNLDPQVDEKILFDTFSRFGQLVTPPNVVRDANNISKGYGFVNFDSFEASDTARDTMNGQYLLSKQITVEYAYKKDGKGERHGDEAERKLAAEGKKHNIVPEQQPLPAYLMSAPASTPAGATPPTGPAAGP-PPPAAPNGPHAGVPPPPAGAGYGAPPPRGGFGGHMPPQAPGRHMGMMGGHALPPAPSGLPARPPPSMGGPPG--NFHPPPFRAPMGLPPHPGF-GAPPPGF-APPNGAPMPMPGGYMPPPGMPPPGAAAPPPGFPVRM-----------------------------------------PFSPVRQVG--ASSASELQFGQPVHETHPHILKAGELTPGISAQEYYDRRQNLAALLPENGVAILVSAELRYRSGAVFFPFRQESNFLYLTGFAEQDAVAVIRKTGQH--DHEFRLYVRPKDASAEQWSGPWSGVDAAMDVWNADVAGPISAAAHEVGQLAKAASPIYTDAPA--YGG-------------GTGAVKPLAPLVNSLRAIKSPAEVANMRHAGRVSGRAFTAAMRASWKYERDLALFFDHTFSTTGCDGQAYVPVVAGGSRGSMIHYVHNNRELPTGEMVLVDAGGEYGTYITDITRTWPINGKFTPAQRDLYEAVLKVQRSAVSLCRADSGFSLDKIHMIAQDGLRDQLIQLGFEFNGRAIQTLFPHHLSHYVGLDVHDTPGYSRSVPLQQGHCVTVEPGIYVPDDERWPEPFRGMAIRIEDSICVLDDVPLVLTSEAVKEVADVEALRMSISFPKEEEAVIARWREINAFERQVELSQGRPLYTFYDGPPFATGLPHYGHLLASTIKDIIPRYWSMKGYHVERRFGWDTHGLPIEHEIDKKHGISGKAAVEKFGLANYNEECRSIVMRYREEWRHTIERLGRWIDFDNDYKTMDPKFMESEWWVFKQLFEKGQVYQGFRVMPYSTVLTTALSNFEANQNYQDVTDPAVVVSFPLKSDPETSLLAWTTTPWTLPSNLGLAAHPDFEYVKIRDEKSGKNYILLEKLMGTLYKDPKKAKFQILQKIKGKDMLGWEYEPLFDYFYEEFKDVGFRVLNATYVTDDGGVGIVHQAPAFGEDDYNVASEAGIINENRPPADPVNETGHFTDKVRDFAGMHVKEADKHIIKYLKGTGRLVADSQLKHSYPMCPRSDTPLIYRAVPSWFVRIPEIVPKMLENIETQHWVPSFVKEKRFASWIANARDWNVSRNRYWGTPIPLWVSDDLEERVCVGSIEELKKLSGYEGEITDLHRHHIDHITIPSKQGKGVLKRIEEVFDCWFESGSMPYASQHYPFENVEKFEKSFPGDFIAEGLDQTRGWFYTMLVLGTHLFGIAPFKNCVVNGIVLAEDGKKMSKRLKNYPAPDIVMDKYGSDALRLYLINSPVVRAEPLRFKETGVKEVIQRVLLPFWNSYKFFEGQVALLKKAEEKDYMWNPTAESSNENVMDRWILASCQSLLEFVNEEMRHYRLYTVVPRLLGLIDNTTNWYIRFNRKRLKGENGVEDTVHALNTLFEVLFTLCKGLAPFTPFITETIYQKLAPFIPKDLPKEDMRSVHFLPFPTVRQELFDPVVERKVGRMQKVIELARVSRERRAIGLKTPLKTLIVIHHSQEYLDDVKSLQGYISEELNIRDLVLTSDEAKYGVQYSATADWPVLGKKLKKDMAKVKKALPLLQSEQVHAYVQQGTIEVDGIKLDAGDLVVKRGLSADGSSQYLETNTDNDVLIILDCELHADLADEGLAREIINRVQRLRKKAGLVATDDVRMEYKVLGDPETTGIEKVFQSQSSMLEKALRRPMEGEVVDQPEDGVIAEEMQEVQKATFRLRLLKLMLRT-VGRKALRGSSSRTISTLKPATATIAKP-----GRTLSTPATATATAPRTKPSASFN--ARRDPQPLVNPRSGEADESFIGKTGGEIFHEMMLRQNVKHIFGYPGGAILPVFDAIYNSKHIDFVLPKHEQGAGHMAEGYARASGKPGVVLVTSGPGATNVITPMADALADGTPLVVFSGQVVTSAIGSDAFQEADVIGISRSCTKWNVMVKSVDELPRRINEAFEIATSGRPGPVLVDLPKDVTASVLRRAIPTETSIPSI-SAAARAVQEAGRKQLEHSIKRVADLVNIAKKPVIYAGQGVILSEGGVELLKALADKASIPVTTTLHGLGAFDELDEKALHMLGMHGSAYANMSMQEADLIIALGGRFDDRVTGSIPKFAPAAKLAAAEGRGGIVHFEIMPKNINKVVQATEAIEGDVASNLKLLLPKIEQRSMTDRKEWFDQIKEWKEKWPLSHYERAERSGLIKPQTLIEELSNLTADRKDMTYITTGVGQHQMWTAQHFRWRHPRSMITSGGLGTMGYGLPAAIGAKVARPDALVIDIDGDASFNMTLTELSTAAQFNIGVKVIVLNNEEQGMVTQWQNLFYEDRYSHTHQRNPDFMKLADAMDVQHRRVSKPDDVVDALTWLINTDGPALLEVMTDKKVPVLPMVPGGNGLHEFITFDASKDKQRRELMRARTNGLHGMTNHFHQFATLPAGPAAATMAASRLAQHNSASVTSTNGAPARRPDLQTTGSSSNRRPSSAPSSKHSATAALANGDGFVANRPSSAKPKLLRSKSDFVLHSDDGDPDNSDVDHWGARHGFGDHYDSEE-ISHLVNNWYMYFTEKRHETTGKPKLAPFEIQDWRMRDRLKTVSAAIAVCLNIGVEPPDQLKTNPGAKMEAWQDPTVTPAQKALENIGKALQSQYETLAMRTRYKQYLDPSVEDTKKFCLSLRKSAKDERVLLHYNGHGVPKPTSSGEIWVFNKNYTQYIPVSLYDLQHWLQAPTIFVWDCSEAGNILSNYHKFVEKHEKEEDEAVLRDPNHYKANFRPYIHLAACSSSQNLPTNPLLPADLFTCCLTTPIEMALWFFVLQNPLQTGLTPERAKKLPGRLQERRTPLGELNWIFTAITDTIAWTTLPRHLFRKFFRQDLMVAALFRNFLLAQRVMSVYGCTPQSFPELPDTRQHPLWESWDLAVDQALSQLPMLERKETEGIEYEYQNSTFFTEQLTAFDVYLTRGDALQQKPPEQLPVVLQVLLSQQHRVRALILLGRFLDLGPWAVQLALSIGIYPYVLKLLQSAAAELKPVMVFIWTRVLAVDTSCQQDLIKDSGYQYFSNILKPSEGLPVANSDEHKAMCAFILAMLCKGYKPGQVVCNQTDIMGYCLYHILNEDNPLLRQWSCLCISQLWYDLPEAKWRGIRDNAPARLSILTKDGCSEVRAAVLYAMTTFLGIPDLTDEVARIEESIAWTVLDMANDGSPMVRKELLVFFSHFILRYESKFLVAAYEHLLEEKEYLAYPPHDDGRENKMGLHYSRPDKRGQDGSDRAKSQGLSHNTIIAAVWKHVNILSVDPHPEVQSHATTIVDYVHYTLLQSSLGSQSQSLMDDVGRRARR-QAARQQAQASQRNSINGNSVGATTPLPSPGLLRRTVSTLFSPFFPVDGPTTPTTPPSPGLYRTVKSRKGAEVVPVSTQHNDHDVSHASYHVAREPVSAGFQDRDVTQAPKLPLQSTLLAWSIEYFLEPQMKSSESEEPGSTEYNERLWRRSRNEGILNETQPQKLQAGRHKWNNQTGIFNTHAQPSKLNFHQFEDHVAVADDGNTIQIWDWKNQGRLSRFSNGNPEGSRISDMKFINEEDQALLMTGSSDGVIRIYRNYDSHDDVELSSSWRALTDMVPSNVNSGMVFDWQQVNGTTLVAGDVRVIRVWSAGQEACVTDIPARSGSCVTSLTSDQMTGNVFVAGFGDGAVRVFDIRLRPQDSMIRKWKDETDRVWIKTVAMQRGGQRELMSASRNGKVKLWDIRMDKPLSVFQTTKETLRTASMHEHLPVFSVGTSAHTVKVFNLDGKELSQMEPYSSFL-QNRGSPISATAFHPHHAILGCAARGDHHVNLYQCSGARIPQADMLLLQYAAPVSYSAQQTGFENFIQDFKTSPEQTITQGLGDIAIDDDDLSDDYDFMDEDDEAAQRRQQEKARQKGPRHKYRDLLQELADRKVDEVVIDLDDLASFEADVDEGLRLVESVEKNTKHYVEIVSRAIDKLMPEPSSEVSFKDDVLDVLMARRAERNRAVAEAAESQNDNSLLNDKFPAELVRRYTLVFKPRSSTAENPRKALAVRQVRGDHLGHLITISGIITRVSDVKPIAQVSAYTCDRCGCEIFQPVNDKAYAPLTICPSQDCKDNQSKGQLHPSSRASKFLPFQEVKVQELAEQVPIGQIPRTLTILCYGSLVRKVNPGDVADISGVFLPTPYTGFKAMKAGLLTDTYLEAHHIVQHKKAYAEMTIDPRLVRKIDQFRVSGHIYEYLAKSIAPEIFGHLDVKKALLLLLVGGVSKHMGDGMKIRGDINICLMGDPGVAKSQLLKYISKVAPRGVYTSGRGSSGVGLTAAVMRDPVTDEMVLEGGALVLADNGICCIDEFDKMDENDRTAIHEVMEQQTISISKAGISTSLNARTSILAAANPVYGRYNPRISPVENINLPAALLSRFDILFLLLDTPTRDTDAQLAKHVAYVHMNSRHPDLGDGGVIFTPHEMRSYVAEARTYRPTVPTSVSEYLIKTYVRMRDSQRRAEKQGKQFTHTTPRTLLGVVRLAQALARLRFASLVSQDDVDEALRLVEASKASLDASATPSRRGLNASSRIYNLVKALADHGACRADDGEEDDLGIELSMRQVRERVLAKGFTEDQWTTALDEYTELDVWQTAGSGTRLVFITANNGEEDEE--MAGPSGAAPKKQASLLGFFTPKTVNGLPTSSRPGTSEEDEERTADSSSRDNVRKRPLEQDPDAGNTRRPRASKRAKNEHDNDDDDDDFKLDAEAEADPEPVVAADDRAGRYIYDESGQAKTDENGDALDAATLR-KKRELHDKFVKKLGHPDAMRWGNAG-RGEQETGAQEEEEDDAAEEEPPPPPK-GKKKGAKSGKLTPMELQFLEIKRKHMDTVLIVEVGYKFRFFGEDARIAGKELSIVCIPGKFRYDEHPSEAHLDRFASASIPVHRLPVHAKRLVAAGHKVGVVRQIETAALKKAGDNRNAPFVRKLCEVYTKGTYIDEMGEMDAQTASGAHSGGYLLCLTETAAKGSGTDEKVDVGLVAVQPATGDIIYDSFEDGFMRSEIETRLLHISPCELLIVGQLSKATEKLVKHLSGSASNVFGDRTRVERVAKGKTTPAEASSHVTKFYAGKLKGSTQDDRAAALLDKVLNLPEPVTLCLSAMITHLTEFGLEHIFDLTKYFQSFSTRSHMCINGTTLESLEVYRNSTDHTEKGSLLWALDKTRTRFGQRMLRKWLGRPLLDKERLDDRVAAVEELFENRNGPQVEKLQKLLSSIKTDLERSLIRIFYGRCTRPELLAVLQTLQRIAVEYIVVKEPSQTGFKSNLVSEALASLPRIREIVVSYLNRINPDAARKNDKYEFFRDESDEDEITTQKMSIAAVEQELDAHRSDAAATLGRKKAVDYVTVAGIEYLIEVPNTEIRKVPASWAKISGTKKLSRFHTPEVVRLIAERDQHKEALAAACDAAFKAMLASIADQYQPLRDAVSSLATLDCLLSFAQVAALPGYSKPIILPDSHPPTIAVAGGRHPIAEHTLPSGYIPFSTTLSSPAPLAHLVTGPNMGGKSSFVRALALLVLLAQVGSFVPADSLRLTLSDAIYTRMGASDNLFAGESTFMVEVGETAAILRTATPRSLVLLDELGRGTSTHDGAAIAHAVLDHVVRNTRCLTLFITHYQSLARVAEGLGTGLVRNVHMRFTSSRNDDGDENITFLYEVADGVAHRSYGLNVARLARIPRKILEVAARKSRKMEEDVRTRRLRSATKLLEAVCRGGSDQLEHLLSSIEQLM--TFDIAGNLLELTRRAAE--EPEPGETSKKETYSSWALFILIVLLIAAFFASYFLSLKKVTAVHETVVSIFAGMAVGLALRVFAVDGLQDLVSFDYQIFFNLLLPPIILSSGYELHQANFFRHIGTILTFAFAGTFLSAVVIGVILWLYTRVPLEGLTMNWIDAISVGATLSATDPVTIIAIFNSYKVDPKLYTIIFGEAILNDAVAIVIFESAQKSARGKGSAAGISTFFWGFWIFLRDFFGSLFIGALLGILTALMLKYTYLRRFPKLESCLIVLIAYATYYFSQAIHMSGIVSLLFCGITLKHYAYFNMSRRTQLTTKYMFQVLAQLSENFIFIYLGVSLFTDKDLQFQPLLIIVTVMAVCAARWVAVFPLSWAINWFHKYRAERRIKNVPEELPYKYQGMLFWAGLRGAVGVALAALLTAKDHRAFKATVLVVVVLTVIIFGGTTVNVLEILEIRTGVTDEIDSDDEFDIEAVGG--YYKRSGNGIGYSPARNGVVPLDDSNGAVGGRDAGWSSGHRSPLSRPGSLVRTGS--TREEAERLDLLGNPGDSDDFGSDIDTSDLPPPA-PRRRSSPMPPTGDEEAAGLPAGGSRTRSNLSATAAIRQLFSTEDPTALFRQLDEDYIKPKLLLDGAGGSSMSKANKRSKLAELRALRQAGKKTFDTYEVEQEGSLYEEVDEDSYKKIVRERLNQDDFVVDDNGEGYADDGREDWDRVPVYDESDSEDGAPARKKTSKAAKRARDEEQAKRDANDRDISEYFSKGASKTQPKQKAIKTEDDDRFLADLLGEVDSNVRVPVYRAPKTDKTLERRKARALSPGPDTRLPLHKKVKIVDDRPAAPSP-HEDEDDGFMNMDDE--PLPLEDVPMSDPAPSSPAAKVAERKAQADKKAPVDEDEDMMEVSHAGAIKASSVNLAASRPIKKIIKPEPVPEPIKSSPVKAEVSDDVDASSWNSITQELNVVSSQ-TETRTVGKMDFKNAVEADGSLRFFWTDYTEVNGSLCLFGKVLDKKTKAYVSCFIKVDNILRKLYFLPRENRHRDGEDCDEPVQMMDVYSEVDDIMTKMKVDMHKIKACTRKYAFELPDVPKEGKYLKLLYPYTKPQLDLARSGETFSRVFGTNTGLFEQFVLLKNIMGPCWLKIGDADFGAIRNASHCRLEVLVEHPNQISVMSETTDLDTPPLTIMSLALRTTFNAKDNKQEILAISARVYENVSLDETTPAEKLPCRTFTLIRPNGAAFPIGFEALTKDKRKGLVKTLKQESEMLSFFLAQVDVADPDVIVGHQLEGVDYSILLNRLHERKIHQWSRLGRLRRSEWPSSMGKMGGNVFAERQIMSGRLLCDLANDAGKSVMTKCQSWSLTEMCNLYLGGGSRRRDVDNEAALKTWAGTKDGLMDYLTHIEADTYFIAALALRTQVLPLTKVLTNLAGNSWARTLTGTRAERNEYILLHEFHRNKYICPDKRAFKGRQRAAEEDEGQAGETGKKKDKYKGGLVFEPEKGLYDKFVLVMDFNSLYPSIIQEYNICFTTVDRQSRIDDEDAVPEVPAELDQGILPRLIATLVSRRRQVKSLMKDKSATPEQLATWDIKQLALKLTANSMYGCLGYTKSRFYARPLAILTTYKGREILRSTKELAENNSLQVIYGDTDSVMINANVDNVAAAFRVGQDFKRAVNERYRLLEIDIDNVFRRILLQAKKKYAAINMVEVDGKFVEKMEVKGLDMRRREYCALSKEISARILDEILSGDETEVSVTRIHEYLRDIAAKMRAQEIPPQKYIILTQLGKGPKEYPNGDSMPQVQVALREIARGKTIRKGDVISYIITG----SEPAATRAYTPPDLKPDSGLSPDVDWYMAKQIFPPVERLCANIIGTSTAQLAENLGLDPRRYASVSGQNKDADAGLEIHPLESQMPDDVRFRNCSRLELRCRACKATSVFEGLQDGEEKVTPSGVACGSCGATIPPVSVIAQVERAVRLTTARYYEGWLVCDDTSCGARTTQMSVYGSRCLGPKGLAIDCMGRMRYEFGERDLYNQLVYFASLFDVERARAGGVK------DEAARERLLALAEQNRVRFGTVKATVDRYLDKCGRQWVAMDNLFTKLGFAAVA---MKTDFKFSNLLGTVYCRGNLLFSPDGTHLYSPVGNRVTVFNLVDNKSYTLPFAHRKNIVRLDLTPRGNLLLSVDEDGHAILTNVVRRISIYHFSFRTAVTALSFSPSGRHFAVGIGRRIEVWQVPQTPDSATDDGLEFAPFVRHHSHAAHFDEVRHIEWSRDSRFFLSASKDLTARIWSLNQEEGFTPTVLSGHRQGVVGAWFSMDQETIYTVSKDGAVFDWQYVGPQDK--EDDDMDGADESDLRWRIVKRHYFMQNNASLKCAAFHAESNLLVAGFSNGIFGLYEMPDFNLIHTLSISQNGIDFVSINKSGEWLAFGASKLGQLLVWEWQSESYILKQQGHFDSMNALAYSPDGKRIVTAADDGKLKVWDIESGFCIVTFTEHTSGVTACQFAKKGNVLFTASLDGSIRAWDLIRYRNFRTFTAPTRLSFSCMAVDPSGEVVAAGSLDSFDVHIWSVQTGQLLDQLSGHEGPVSAVAFAPDGGLLVSGSWDKTARIWSVFNRTQTSEPLQLQADVLSVAVRPDSSQLAVSTLDGQISFWSVTEAQQVSGVDGRRDVSGGRKITDRRTAANAGGTKAFHTIQYSMDGSCLIAGGNSKYMCLYSTTTMVLLKKFTVSVNLSLSGTQEFLNSKQLTEAGPQELLDDH-DASDREDRVNRSLPGSKRGGDPSARTTHAEVKVSGVSFAPDGAAFCAASTEGLLIYSLDHTVQFDPFDLNMEITPASTLAVLENEKDYLKALVMAFRLNEAGLIKRVYQAIPHRDIPLVVEQFPPVYVARLLRFVAAQTEESPHIEFCLLWIKALVDKHGKWLAANRAKVDVELRVVARAIARMRDEIRRLADENVYMVDYLLGQAENKPKAIEGTSILKPLPAKGANAALMDDESSDEDGWIGLDMVQISEVKGNSRENRTAAHTHIKGLGLRSDGTADKQGSGFVGQQTAREACGVVVDLIRSHKMAGRAVLLAGGPGTGKTALALAISQELGTKIPFCPIVGSEIYSTEVKKTEVLMENFRRAIGLKVRETKEVYEGEVTELTPEEAENPLGGYGKTISTLLIGLKSAKGQKKLRLDPSIYEAIQKERVTVGDVIYIEANTGACKRVGRSDAYATEFDLEAEEYVPIPKGEVHKKKEIVQDVTLHDLDVANARPQGGQDIMSMMGQLMKPKMTEITDKLRGEINKVVSKYIDQGVAELVPGVLFIDEAHMLDIECFTYLNRALESPISPIVVLASNRGMTKIRGTDDLVAAHGVPPDFLARLLIIPTTPYDAEEIKRIVKLRASTEGVAISEAAIEKIAEHGVRISLRYCLQLLYPSSILARVNGRKEIDIKDVAECEDLFLDARRSASLLSGDTASGFIVMAAPVMTVSETKELRGLSLIAAHSHIRGLGVDADTLEPRAASQGLVGQAKARKAAAVVLEMIKQGKIAGRAVLIAGPPSTGKTAIAMGMAQSLGSDVPFTTLASSEIFSLEMSKTEALTQAFRKSIGVRIKEESEIMEGEVVEIQIDRSVTGGAKQGKLTIKTTDMEAIYDMGSKMIDAMTKERVMAGDIISIDKSSGKITKLGRSYARSRDYDAMGVDTKFLQCPDGELQKRKEVVHTVTLHEIDVINSRTQGFLALFSGDTGEIRSEIRDQINTKVAEWKEEGKADIVPGVLFIDEVHMLDIECFSYINRALEAELAPIVIMASNRGLSRIRGTDYRSPHGLPLDFLDRTQIIATQPYSSEDINKILGIRATEEEVELTPDALALLTKIGQEAGLRYASNLITTSQLICAKRRAKQVSVDDVQRSFKLFYDPARSIKFVGESEKRLIGNDGVVDFSVANGH---GEQMDTTMSLINVRRDNKDVFYRYKMERLQTKIEGKGNGIKTVVVNLTSVAQSLARPGAYLIKYFGFELGAQTNIDPADDRWIINGAHDAAKLQDYLDGFINKFVLCKKCKNPETDVIIKDGNISLDCKACGARSDVDLRLKLSGFILKNVPKKTKKDKAERKAARKAKQNGTAKDSGEEHSPDGSGKENGDKNGHNGADDGSDDDTRKIKNEAKEISSGKADDDEWAVDMSAEAVKARQQSLPGEFKQKLNIEDEDEDGEGGNSVYDQLGTWILDQAAEKGNIDKVDDIAIYVKAKEFGIETKHRTVLVLVQTLFNENICAQITKRAGMLKQIVTSERHEKALLGGTERLIGQLSKDKPEMFDKIVKILQLYYHHDLISEEVVTKWGTHASKKYVDLSTSKKVRKSAEPFLNWLAEAEEEDSDDE---MDPSQGQVDLVTRMQVDDSVVSTGEIDESLYSRQLYVLGHEAMKRMGASNVLISGLKGLGVEIAKNVALAGVKSLSLHDPAPVAIADLSSQFFLRPEDVGKPRDQITAPRVAELNQYTPVKVHESASLTDDLSQLDKYQVVVLTNAPLVSQKAVGDYCHSKGIYFIAADTFGLFGALFCDFGEKFTVIDSTGENPLNGMVNGIDEEGLVTTSDDARHGLEDGDYVTFTEVQGMEGLNGCQPRKITVKGPYTFSIGDVSGLGTYQRGGLYQQVKMPKIIDFKSFSESLADPEFVFSDYAKFDRPQQLHVGFQALHAFAQTHGRLPRPMNAEDAIVVANSAKEFAKASGIEVEFDDKLLTELSYQASGDLNPMAAFFGGITAQEVLKAVSGKFHPVKQWLYFDSLESLPTNIPRTEELCQPINSRYDGQIAVFGKAYQDKVANMKQFLVGAGAIGCEMLKNWAMIGLGTGPEGKIVITDMDSIEKSNLNRQFLFRAKDVGHMKSDCAAKAVQAMNPELEGHILCLKDRVSADTEHIFNEDFWNSLDGVTNALDNVEARTYVDRRCVFFHKSLLESGTLGTKGNTQVVLPNLTESYSSSQDPPEQSFPMCTLRSFPNKIEHTIAWARE-LFDSSFIRPAETVNLYLTQPNYLESTLKQ-GNEKQTLEMLRDSLTKDRAMSFEDCVIWARGLFEKNYNNAIKQLLHNFPKDSVSSTGTPFWSGPKRAPDPLAFDPSNPTHFMFVVAAANLHAFNYNINVKDKSKQDYLDVLSNMIIEEFEPDPTVRIQADEKEPDPNAGAFDDTAEINNIVKELPSPKDLAGFKLTPVEFEKDDDTNYHIDFITAASNLRAENYKIEQADRHKTKFIAGKIIPAIATTTALVTGLVVFELYKIIDGKDDIEQYKNGFINLALPFFGFSEPIASPKVEYKGPNGKVKLDKIWDRFEIGDVTLKELIDDFEKRGLSITMLSSGVSLLYASFFPPAKLKERYSMKLSQLVEHISKKPIPEHQKEVIFEVVTEDADGEDVEVPYIKVKIRMQVHALSDDQVGQELRKMTAFIKQEAMEKAREIEIKANEEFAIEKSKLVRQETDTIDSQYEKKFKQATMSQQITRSTVANKTRLKVLGARQELLDDIFDAAQKRLAEGTKDKKKYQEILKNLLLEGFYALHEPQMQVRARKADYDIVKSAIDAAAKEYKQKVGSEIKVTIDESNPIADGSTGGVAILAGGGKIEIDNTFEARLSILNTSALPAMREALFGKNPNRKFHDMPPKRKASGAA-GPAKSGKASAASTPGPGTPRSMASSESENSDDDDVEGL---DYSKVIATFAPQASKAPTAGMDSVSNLFGKRDYSYLKLKPDHANRPLWINPDKGIIILESFNPLAEQAQDFLITIAEPQSRPTFLHEYALTAHSLYAAVSVGLHPQDIISTLDRFLKTPLPDSMRDFIEVSTKSYGKVKLVLKNTQYFVESSDPNVLQILLKDEVIGPLRVQGSEAITTAA-PKRGGLVIPGTKEASGVKQVQDPSTDANAEGDKPVEE-DMLTALEAEDDDDAQAVHAFQIEDEGVEIVQKRCLELNYPILEEYDFRNDTFNPVLDIDLRPNTQVRPYQEKSLSKMFGNGRAKSGIIVLPCGAGKTLVGITAACTIKRGVIVLCTSTMSVVQWRDEFLKWSNIAPADIVAFTSDDK-QKFNSETGIVVATYNMITHDKKRSHETLKILEWLQSREWGLMILDEVHVAPAKMFRRVTSALKSHSKLGLTATLLREDDKISDLNFLIGPKLYEANWMELSLGGHIARVQCAEVWCPMPTEFYREYLRSTSHHKALLYIMNPMKFQACQYLINYHEARGDKIIVFSDNVYALKKYASVLSKCMIYGGTSNSERQLILKNFQHNPEINTLFLSKIGDTSLDLPEATCLIQISSHYGSRRQEAQRLGRILRAKRRNDEGFNAFFYSLVSKDTTEMYYSAKRQAFLVDQGYAFKVITQLANMENIPDLKYNTAESRLELLREIQIENKQTEGDEEIDDLFHSGGKGRKS--NVRRMAGRMDEYSGGQGMTMMERGPTRNTQL-KKTKKAESSSFFKKIARENEKRRQVG
>Sordaria_macrospora_k-hell
MSLNIPNAPNAGLFKGGYNNYDSEDGAVLRNIDACRAISSTVQTSLGPFGRNKIVINHLQKMILTSDAATILRELDVVHPAAKLLVMASQQQESEMGDATNLVIVLAGELLKKAEDLLRMGLKTSDIVTGYERAQKIALDTLEELVVDKVEDLRSQAGLSKAIRTVIASKQNGNEDFLADVVAEAILAVLPKNPANFNVDNVRVVKIMGGSLNQSRVVKGMVFPKEPNGTVKKVTKAKVGVYTCPIDTSQTETKGTVLLHNAQEMLDFTKGEENQLETIVKELYNSGLRVVVAGSTVGELAMHYLNRYGILVIKILSKFELRRVCRVVGATPLARLGAPMPDEMGSIDVVETMEIGGDRVTVFRQEDEVTRTATIVLRGATQNHLDDVERAVDDGVNVVKAITKDARLVPGAGATEVQLVERIQAIGEKTPGLAQYSIKKYGEAFEVVPRILAESAGLDATEVLSRLYASHQKKDTWSTG----NNDNSGTIDAVKEGILDLLVTKQWAIKLATEAARTVLSVDQIIVARQAGGPKPPGPNPNWDEDMATTTVTVSR----SKKDANLPSENDRFLRCCADIANALIEDHEAAQN-GRPQKDINLNSLRSKFAKKHKINNVPPLTAIIAAVPEHYKKYILPRLIAKPIRTSSGIAVVAVMCKPHRCPHIAYTGNICVYCPGGPDSDFEYSTQSYTGYEPTSMRAIRARYDPFEQARGRVDQLKSLGHSVDKVEYIIMGGTFMSLPESYRDEFISQLHNALSGYGTLNVDEAVRSGEQSNIKCVGITIETRPDYCLQPHLSSMLRYGCTRLEIGVQSLYEDVARDTNRGHTVAAVAETFCLAKDAGFKVVSHMMPDLPNVGMERDLDQFREYFENPAFRTDGLKIYPTLVIRGTGLYELWRTGRYQNYTPNGLIDLVARIMALVPPWTRIYRVQRDIPMPLVTSGVENGNLRELALARMKDFGTTCRDVRTREVGVNEVKNKIRPNQIELVRRDYTANGGWETFLAYEDPKQDILVGLLRLRKCSEKYTFREELVGQPTSLVRELHVYGMAVPLHVRDPRKFQHQGFGTLLMEEAERIARDEHGSVKISVISGVGVRSYYRKLGYWLDGPYMSKWLDGRPGPEE-MPKTIEKKRK--VQDPEPESEDEIA-PDFDGALSQSEDEFDSFDDDKEQDGEEESGSEASDDEDDEGSLLSDDIPSDAEGDKDEEEELKIEIPGVDKDDGEKNYRVEKDANGNERYVYDEIDPVYDSDDSDAQEAPNTIGDIPMSFYDSYPHIGYDINGKKIMRPATKDALDALLDSIEVPKGWTGLTDIHTGNPLNLNDEELELVRRVQMGMIPNDLEDPYPETVEYFTGIEEKMPLSAAPEPKRRFLPSKNEAKKIMKLVRAIREGRILPYKPPEEREKEE-EEVEQYFDIWQDEVPTEVNPLHIPAPKLPPPGFDMSYNPPAEYLPTKEEREEWEKLDPEEREKEYLPQKYDSLRKVPGYGEVVKERFERCMDLYLAPRVRKNRLNIDPNSLLPKLPSPSELKPFPTVAQTVFRGHDGRVRSVAIDPTGVAVASGGDDGTVRVWELTGRQVWSVKLSSEEAVNTVRWRPSKDSFILSAAVGEEVYLMVPTHASPALEQASRDVLSAGFGYATGGQTHGAAP--GKEPPAKWARPGAKLEDEGVLIRITVRSTVKVINWHRKGDHFATVSPSGQRSSVAIHTLSKHLTQIPFRKLSGLAQTASFHPLRPLFFVATQRTIRCYDLQKLELVKVVQPGAKWISSFDIHPGGDNLIVGSYDKRLLWHDLDLSIRPYKTMRFHSEAVRQVKYHKGGLPLFADASDDGTLQIFHGKVPNDQLENPTL------------SRQGA-------------------------MSAPVPAHKLVDSLK-DQTNRHPSPQPTHVSYP---KVNGNGHRVLRSATVGYVAPIFQGKAEQMKQVKDIIVQGGWIPEALVDAQIAWFYNELGIDDVYFQLENPQVVANHITSLYAAKVAAFSREDKREEIRLDMEASDHAIYIDTSEPGMTSFDGPRYEHRLESKYLDGDDTSKFRVETFRSPGVLGQRENSKAALRCYFVYECLFVDS--NADPKETRLEVISDRMFLAKSTKNTKQIYQDIIQVAVSRNGPVIEVFDIEGSEEMRLVVAFRSRTAKGIFSALSDLYHYYGVTSSRKYVEQFSNGITVMSIYLRPAENVDGKHLPLEQSIHQITKEISLLYCLPQNKFHNMFASGELSLQETIYAHCVWVYVQHFLNRLGTEYTSLIAALDPKNNSHVEILSKMKKRLRTETFTPDYISEIISSHPQLVRALYASFASVHLRVGSDYDRHLIAPTPAMEVLSDAKLKERITKDVSNEHEEMVMTAFRVFNNAVLKTNFFTPTKVALSFRLNPSFLPEVEYPKPLYGMFLVITSESRGFHLRFKDIARGGIRIVKSRSKEAYQINARNLFDENYGLASTQQRKNKDIPEGGSKGVILLDPKQQDRHREAFEKYIDSILDLLLKAETPGIKNPIVDLYGKEEILFMGPDENTADLVDWATEHARARGAPWWKSFFTGKSPRLGGIPHDHYGMTTLSVREYVKGIYRKLELDPSKIRKMQTGGPDGDLGSNEILLSNETYTAIVDGSGVLCDPNGIDKEELRRLAKARAMISNFDISKLSKDGYRVLCDDTNITLPNGEVVHNGTAFRNTYHLRDTGITDMFVPCGGRPESIDLSSVTKLIKDGKSTIPYIVEGANLFITQDAKLRLEEAGCVVYKDASANKGGVTSSSLEVLASLSFDDKSFVTHMCHDSRGNAPEFYKAYVKEVQHKIQENARLEFEAIWREHEQTGLSRSVLSDKLSLAITSLDEDLQRSELWDNEKIRRSVLADALPNLLINKVGLDTIIERVPDSYLRAIFGSYLASRFVYEFGSSPSQFAFYDFMSRRMGSINKEM--SKHWEQNKDATVYVGNIDERFTQELLSELMTQVGPVRQVHMPQDRVSQTHQGYGFVEFDTPASAEYAAKVLNGIRIWGKPIRVNKASADKQKTVDIGAELFINNLDPQVDEKILYDTFSQFGQILRQPNIVRDDNNISKGYGFVSFGSFEASDAARATMNGQYLLSKQITVEYAYKKDGKGERHGDEAERKLAAEGKKHNIVPEQQPLPAFHMSRPPAPGVAPAA-ETPAGAVIPPPPA---VPIPVGVPVAAAYGVPPPGPAAMGRSGPPYGGMPPGGPRIP-NLPPAPSGLPARPPPSHGGFGGPVDFHPGGFRPGPGPAVPPGYPGMPPPGFPAPPLGAP--MPPPGFMPPGAAPPPGFGAPPGFAPRMKLPRAALRQCSRQLRPHQTNWPLQPRLQSAKSSSIPASSTPCRPSSRTYAPTVVSAADLEFGQPVYETHPHMLQPGELTPGITAQEYHERRSKLAFALPENGIAILASSELKYRSGAVFFPFRQDSNFLYLTGFSEPDSLAIIQKTGPKPGDYVFHLFCRPKDPRAEQWSGPWSGLQAAEDVFNADFTGDIARVESLLPPILRGASKIYTDI----TSSTPVTGQLV-----LHLPPSPLAGLVHSLRAIKSPAEISNMRHAGRISGRALTSAMRRSWSSEKDLESYLNYAFTANGLSGPAYVPVVAGGSRGNMIHYVHNNRLLDQNQMVLVDAGGEYGTYITDITRTWPVNGKFSAAQRDLYQAVLTVQRQMVSLCRENASLSLDQIHRATEAGLREQLTLLGFDLGGGKMDVLFPHHVGHYVGLDVHDTPGYSRGLTLRQGHAVTIEPGVYVPDDERFPEHFRGLAVRIEDSVVVDVDSPLILTTEAVKEVVDIEALRMSIDFPKEEENTIERWREIKAFETQVELSKGNPLYTFYDGPPFATGLPHYGHLLASTIKDIIPRYWSMKGFHVERRFGWDTHGLPIEHEIDKKLGISGKAAVMEMGLEKYNAECRSIVMRYREEWRHTIERLGRWIDFDNDYKTMDPTFMESEWWVFKQLFDKGQVYRGYRVMPYSTALTTALSNFEANQNYQDVTDPAVVVAFPLIEDPNTCLLAWTTTPWTLPSHTGLAAHPDFEYVKIADEKSGRNYILLEKLLTTLYKDPKKAKFKVLEKIKGKDMLGWKYEPPFNYFYDEYKDVAFKVLNATYVTDDSGTA-------------------GIVTEKRPPPDPVNETGHYSDRITDFAGMHVKEADKHIIKHLKNSGKLVVESQLKHSYPMCYRSDKPLIYKAVPSWFIRIPEIIPQM-----------------------------------YWGTPIPLWMSDDGEEIVCIGSIEELKELSGYEGEINDLHRDKIDHITIPSKQGKGVLKRVEEVFDCWFESGSMPYASQHYPFENVEKFEKSFPGDFIAEGLDQTRGWFYTLLVLGTHLFGVSPFKNCVVNGIVLAEDGKKMSKRLKNYPDPTLVMTKYGSDALRLYLINSPVVRAEPLRFKEAGVKEVVAKVLLPLWNSYKFFEGQVALLKKVENVDYMFDPKMESSNENVMDKWILASCQSLLEFVNEEMKGYRLYTVVPRLLELIDNTTNWYIRFNRKRLKGENGLNDTLHALNTLFEVLFTLCRGLAPFTPFLTDTIYLKLLPHIPKDLQAKDPRSVHFLPFPEVRKELYNPDVERRVQRMQKVIELARYSREKRSVGLKQPLKTLVVIHHDEQYLADIESLKGYITEELNVRDLVLTSDEAKHGVQYSVSADWPVLGKKLKKDMGRVKKALPAVTSDEVQGYVQTGKLVVDGITLEAGDLVVKRGLKEDDSSKNLETNTDNDVLTILDAEIYPGLAEEGLAREIINRVQRLRKKAGLQPTDDIKMEYKVTADPEETGIEKVFDTQMAMIEKALRRPLDKHEVEGKEEGIIMEEEQEVGKATFLLRLLKLMLRSRQAARALKALTQRTTLSASQRAAVLLSN------RSVQTRHTAAAEAARPTPSQNFQEPTPSNVQPLSGR-KTDMDESFIGKTGGEIFHEMMLRHNVKHIFGYPGGAILPVFDAIYNSPHFDFI-SRHEQGAGHMAEGYARASGKPGVVLVTSGPGATNVVTPMADALADGTPMVVFSGQVPTTAIGSDAFQEADVIGISRSCTKWNVMVKSVAELPRRINEAFEIATSGRPGPVLVDLPKDITAGILRRAIPTDTAIPTIPSAASRAAIELSRKQLDASIHRVARLINIAKKPVIYAGHGVVQSKGGPELLRALSEKASIPVTTTLHGLGAFDELDEKSLHMLGMHGAAYANKAVQESDLIICLGGRFDDRVTLNLNKFAPAAKAAANEGRGGIVHFEILPKNINKVVQATEAVEGDVATNIELLIPQVEAKTMADRKEWFDQINAWKTKWPLSDYQRAERTGLIKPQTLIEELSKLTEGRKDTTYIATGVGQHQMWTAQHFRWRHPRTMITSGGLGTMGFGLPAAIGAKVAKPDALVIDIDGDASFGMTLTELSTAAQFNIGVKVIVLNNEEQGMVTQWQNLFYDDRYSHTHQKNPDFVKLGDAMGVQAKRISKPDEVVEGLKWLINSEGPALLEVVTDKKVPVLPMVPAGCGLDEFITFDQEVDRKRREQMVQRTGGKHGMSLHASHPASTASSPSRHTMNNPARQSSVTPQRPVTDGTSHPAAHNQLPLRFNFRRPSSAPDDNNQTSPGTTLHGGQSDDVARPAKPPLLRSKSEHGLRLEREEQVDEEYHDWGARHGFEDHYQSEEVISQLANSWYMYYTDKRHETTGKPKTPAFEIQDWRMRDRLKTVSAAIAVCLNIGVEPPDQLRTTPGARLEAWQDPTVPPVSKALENIGKALQSQYETLAIRTRYKQYLDPSIEETKRFSISLRRSAKDERVLFHYNGHGVPKPTASGEIWVFNKNYTQYIPVSLYDLQQWLQAPTIFVWDCSEAGNILSNFHRFVEKHEQEEEEAVQRDPNHEKISFRPYIHLAACSVKENLPTNPDLPADLFTSCLTTPIEMALWFFCLQNPLKTKISPERAKKLPGRLQERRTPLGELNWIFTAITDTIAWTTLPRHLFRKFFRQDLMVAALFRNFLLAQRIMPVYNCHPQSYPELPDTRQHPLWESWDLAVDLALAQLPDLERKESEGIEYDYINSSFFAEQLTAFEIYLTRGDALSQKPPDQLPVVLQVLLSQQHRVRALVLLARFLDLGPWAVQLALSIGIFPYVLKLLQSAAQDLKPVMVFIWTRVLAVDISCQQDLIKDSGYNYFAAIMKPQDTLSMVSVDEHKAMCAFILAMLCKDYKPGQLVCNSTDIMSYCLYHIARPEGPLLKQWSCLCISQLWKDLPEGKWRGIRENATAKLSHLSRDPNPEVRAAMAHAMTTFLGIPDLTDEVARIEESVAWTMLELATDGSPIVRKELLVFFSHFVLRYESKFLVAAFEQLSEEKDYLASPPPEDGQDHRMGLHYARRENRERDGSIKPTAFGVAHDSIFAACWKHINILSVDPHPETQRDATVIVDYVHNALLQSPLTTQTQNLMDEILRRSRK----VSRGDMSQRSAAAGTHAAIAQPLPSPGLLKRTASYLFGPLMGTLDPSTSMPPVSPGLQRSRSSRKGPGLDSAPPEQNDQATSPANYHVANEPSCTGYKERSMKDLPNLPLVSTFLDWSIEYFREPQMKASEAEEPGSHEYNERLWRRSRNEAVLRETQPQKTHARTHKWNNQIGVINNGSQPAKLSFHQFENYVAVADDGNTVNVWDWKQGTRKSRFSNGNPEGSKISDMKFINEDDQALLMTASSDGVIRIYRNYDTNENIELASAWRALTHMVPSNVNSGMVFDWQQVKGQVLVAGDERVIRIWNAGHEMCTHEIPARSGSCVTSLTSDQMTGNIFVAGFGDGAIRVFDTRMKPQETMVRKWKDEK-RQWVRSVHMQRGGQRELLSASRNGKVRLWDIRMDQALKSFQTTKDVLRTASTHEHLPVFAVGTSAHLVKVFDFDGHELTRIEPYSSFLQGHKGTPISATAFHPHRMVLGCAARGDYHVNLFACGNEKVGPF-MALLRYPAPVDYDAQMSAFENFLDGFKTSPQDTITHALGNIDINEDDLSDEYDFMDEDDDAQEQRRQKRARRRAPRHKYKELLQELADRKINEIVIDLDDLQSWEDDVNEGLKLVESVERNTKHYVEVLSRAVDKLMPQPSQDITFKDDVLDVLMANRQQRNRTLTEAAENLRDPDMLNDTYPAQLTRRYTLVFKPRTMTDDGPQKALSVRQVRGDHLGHLITIRGIATRVSDVKPIVQVGAYTCDRCGCEIFQPVTDKQYAPLTLCPSKDCKENQAKGQLYPSSRASKFLPFQEIKIQELAEQVPIGQIPRTLTILAYGSLVRKVHPGDIVDISGIFLPTPYTGFKAMRAGLLTDTYLEAHHIVQHKKAYTEMQIDPSLLRRIAKFQQTGNTYEYLAKSIAPEIYGHLDVKKALLLLLVGGVTKEVGDGMKIRGDINICLMGDPGVAKSQLLKYISKVAPRGVYTSGRGSSGVGLTAAVMRDPVTDEMVLEGGALVLADNGICCIDEFDKMDDNDRTAIHEVMEQQTISISKAGISTTLNARTSILAAANPLYGRYNTRLSAVENINLPAALLSRFDIMFLLLDTPTRDTDALLAKHVAYVHMHNRHPDIGPDSSVFTPEEVRAYVAKAREYRPVVPQAVSEYMVKTYVRLRAQQKRAEKKNQNFGHTTPRTLLGVVRLAQALARLRFSNTVTQDDVDEALRLVEASKESLAQDDRNNRRAMNASSRIYNLVKGLADSGACRPDDADAEEFGVEMSLRKVKERVIAKGFTEQQWLGALDEYTDLDVWQTAGNGTRLVFITAGGEREGSEDIMAGPSRPPEKKQASISSFFTPRNTSNLKKAP-PATESKP--SKPST---SSTRKRPEPPKDDDESEDAPRGAKRRKSNGPSSATKDTEDAVASLTLSSSS------RTERYALNAS-RPFQDGEENEEDAAERK-KKEELHRKFVKKLGHPDSMNYRRRDTESAAAAEGEGGDGEDA--EEEPAPKAATKKKGAKTGKLTPMELQFLEIKRKHMDTLLIVEVGYKFRFFGEDARIAARELSIVCIPGKFRYDEHPSEAHLDRFASASIPVHRLPVHVKRLVAAGHKVGVVRQIETAALKKAGDNRNAPFVRKLTNVYTKGTYIDETGELDQPGTTGASSGGYLLCLTETPAKGMGTDEKVNVGIIAVQPATGDIIYDEFEDGFMRREIETRLLHISPCEFLIVGDLSKATDKLIQHLSGSSTNVFGDKSRVERIPKSKTMAAEAYSHVTDFYAGKAKD--SDERSAALLDKVLKLPEAVIICLSAMIIHLTEYGLQHIFGLTKYFQSFSTRQHMLINGTTLESLEVYRNATDHSEKGSLLWALDKTHTRFGQRLLRKWIGRPLLDQQRLEERVSAVEELLNNQSTAKVDKLVGMLKSIKADLERSLIRIYYGKCTRPELLSTLQTLQKISLEYARVISPSDTGFASPLLTSAIMTLPSISPIVTAHLSKINAEAARKDDKYAFFLEQHETDAISEHKLGIAAVEQDLDEHRSEAAKELGKKVPVNYVTVAGIEYLIEVANTDLKRVPASWAKISGTKKVSRFHTPTVLRLIAERDQHKESLASACDQAFADLLAQIAGEYQPLRDAVSSLSTLDCLLSLSTVAASPGYSKPTFLPSSHPSFLSITEGRHPIAEHLLPNGYIPFTMSLGTPSSQAQLITGPNMGGKSSYVRAVALLVLLAQIGSFVPATCMTLTLSDAIFTRMGARDNLFKGESTFMVEVSETASILRQATPRSLVVLDELGRGTSTHDGAAIAGAVLEYVARDVGCLMLFITHYQDLARVAEGIVLDAVDCVHMRFASNKGAEGEEEITFLYDLAPGVAHRSYGLNVARLARIPRKVLEVAAKKSRELEEVVRARRVKGAVGLLGDVLKGDGEKLEQLLGLVEQLM-LSEVIAGSLAELAKRDEE--DPGAENPTKQEMYSAMAIFIFILLLMAAFFTSYIMQERKIQAVHETVVSIFAGMIVGLVIRISGSDNIQSLLSFSPQIFFNLLLPPIILSSGYELHQANFFRNIGTILTFAFAGTAISAVVIGVLLWLYTRIPLEGLEVTFREAIQVGASLSATDPVTILAIFNSFKVDPQLYTVIFGESILNDAIAIVIFESAQ-HAEGNGTRIGVVSIIHG-------------------------ILFTYLRRYPKMESCMIILIAYSTYFFSQAIQMSGIVSLLFCGITLKHYAYFNMSRRTQLTTKFFFQVMAQLSENFIFIYLGLSLFTEKNLVYQPLLIIVTVSSGSAP-W----------------------QEAADVLPYNYQAMLFWAGLRGAVGVALAAAFTGKSRFALQATVLVVVVLTVIIFGGTTSRMLEILEIKTGVVEEIDSDDEFDIEAIHGGTWHKRSGTGIGFSAPRGSTVPLGNLDTERNGSPGGWASGHRSPNPMPRRQSSRLDVKNSNDLERVDLLGVSGTDSEIGSDIDTSDLPPPA-PRRR--PSPIPGGGDAGERGSGNRSPSNNLSATAAIRQLFSSEDPSALFRQFDENYIKPKLLLDGSVEPGMRRVAKRGKFAEFRELRQSGKKKS--YDVGEVDELYEEVDENQYKKIVRDRLNEDDFVVDDNGEGYADDGREEWDRLPQYQDDSE-EELGLPGSKPRKSKKQKEQEDAKRDANDRDITEYFTKGAAKAPPNQKVIKTEEDDKFLEDLIEKVTANTPTPVTRVTKRERSVERRKVRVLSPVREPRPPMAKRAKTVDDRASSPAGDDLLPDDDYLAAMDDEPAPV-SDYLMSDAIPSSPAAKVATRRTFGRSEPKEDEDEDMMEVAHTGAVTAASVNISASRQVKKILKAD--PIPASSSPAR-APAPEVDAASWNEINQKLNVVSMSQSEGRSVGKIDYKDAIEEDGSLNMFWTDYTEVNGSLCLFGKVLNKKTKTYVSCFVKVDNILRKLFFLPRKHRVRGGQETTEGVEMMDVYNEVDEIMTKMNVGMHKIKACTRKYAFELPDVPKEGQYLKLLYPYTKPAMEPTTQGETFSHVFGTNTALFEQFVLWKNIMGPCWLKIEDADFTSLRNASHCKLEVRVEHPMMVSVPDNVESIEPPPLTLLSLAMRTAFNPKDNKQEILSVSGRVYFDVSLSDTTPADKLASRSFTAVRPYGSAFPIGFETLAKERGRGVLKLFKQEHEILNFLLAQIDVVDPDVILGHQLEGVDYSILLNRLHEKKTHQWSRLGRLRRSQWPSSIAKMGGNVFAERQIMSGRLLCDLANDAGKSVMTKCQNWSLTEMCSLYLGGETPRRDIDNEVALKTWAADKHGLMDYISHAETDTYFIAALALRTQILPLTKVLTNLAGNSWARTLTGTRAERNEYILLHEFHRNKYVVPDKQTFKGRQRIEEENEEEGGEGAKKKDKYKGGLVFEPEKGLYDKFVLVMDFNSLYPSIIQEYNICFTTVDRTSLSEDDDAVPEVPKEQAQGILPKLIATLVSRRKQVKSLMKDKNATPEELATWDIKQLALKLTANSMYGCLGYTKSRFYARPLAVLTTYKGREILRSTKELAESNSLQVIYGDTDSVMINANKDNVADALRVGHEFKKAVNERYRLLEIDIDNVFRRILLQAKKKYAAINMVQVNDKWVEKMEVKGLDMKRREYCGLSKEISNRILTEILSGDDTEVSVQRIHEYLRDISAKMREGAVPVQKYIILTQLGKAPKDYPNADSMPQVQVALRELAKGKTIRKGDVIAYIVTGDSTTSEAVAKRAYTPQDLKAESGLSPDVEWYIGKQIFPPVERLCANIVGTSTSQLTENLGLDVRRYSSNTNNNNSGPQDLEIHPLESQIPDSLRFQSCARLSLRCRRCKTSSPFEGLASSVNNVTPSGIQCPSCQYVLPTISVVAQVEAAVRAQTARYYEGWLVCDDSSCGNRTRQISVYGTRCLGSKGLARGCGGRMRYEYSERDIYNQLVYFASLWDVDKAKRKAKGNNDEDGSAEEKERVAIMAERNRVRFGTVKGVVENYLDKCGRRWVAMGTLFAKLGFVAQ----MKTDFKFSNLLGTVYCQGNLLFSPDGTHLFSPVGNRVTVFNLVDNKSYTLPFSHRKNIARIGLTPQGNLLLSIDEDGQAILTNVPRRVVLYHFSFKAPVTALSFSPSGRHFIVGLGRKIEAWHVPSTPDSNADGELEFAPFVKHHTHVQHFDDVRHIEWSHDSRFFLTSSKDLTARIWSIDQEEGFTPTVLSGHRQGVIGAWFSKDQETIYTVSKDGAVFDWQYVARLGQ-----DDDMVDDDDLRWRIVNKHYFMQNSATVRCAAFHPESNLLVAGFSNGIFGLYEMPDFNMIHTLSISQNEIDFVTINKSGEWLAFGASKLGQLLVWEWQSESYILKQQGHFDSMNSLVYSPDGQRIVTVADDGKIKVWDTESGFCIVTFTEHTSGITACEFSKKGNVLFTSSLDGSIRAWDLIRYRNFRTFTAPERLSFSCMAVDPSGEIVAAGSVDSFDIHIWSVQTGQLLDRLSGHEGPVSSLAFAPNGGLLVSGSWDRTARIWSIFNRTQTSEPLQLNSDVLDIAFRPDSLQIAISTLDGNLSFWSVSEAEQQAGLDGRRDVSGGRKIGDRRTAANVAGTKAFNTIRYSTDGSCLLAGGNSKYICLYSVTTMVLLKKYTVSVNLSLQGTQEFLNSKLLTEAGPQGLLDEQGEASDFEDRIDRSLPGSKR-GDPSARRKNPDVRVNGVAFSPNGSAFCAASTEGLLIYSLDTTIQFDPFDLNMEITPTSTLAVLEKEKDYLKALVMAFRLNEAGLIQRVFQAIPYTDIPLVVEQFPSVYVARLLRYVAAQTEQSPHVEFCLLWIKALVDKHGAWLSANRGKVDVELRVVARAVSKMRDEIRKLADENVYMVDYLLGQAAKETNNNTSSKALEWASGADEQPMSLTEGNASEDEWIGLEMVTVGESKDLRGLNLIAAHSHIRGLGVDADTLEPRAASGLVGQEKARKAAAVVLEMIKQGKIAGRAVLIAGPPSTGKTALAMGMAQSLGTDVPFTTLAASEIYSLEMSKTEALTQAFRKSIGVRIKEESEIMEGEVVEIQIDRSVTGHAKQGK------LTIKTTDMEAIYDMGSKMIDAMTKERVMAGDIISIDKSSGKITKLGRSYARSRDYDAMGTKFLQCPDGELQKRKEVVHTVTLHEIDVINSRTQG-------FLALFSGDTGEIRSEIRDQINTKVAEWKEEGKAEIVPGVLFIDEVHMLDIECFSYINRALESDLAPIVIMASNRGHSKIRGTDY-KSPHGLPLDFLDRISIINTHSYTPDELNQILTIRAQEEEVDLSPDALALLTKIGAEAGLRYASNLITTSQLICAKRKAKQVSVEDVQRSFKLFYDPARSVKFV-QESEQRLIGMAAQVVTVGESKDLRGLNLIAAHSHIRGLGVDADTLEPRAASQGLVGQEKARKAAAVVLEMIKQGKIAGRAVLIAGPPSTGKTALAMGMAQSLGTDVPFTTLAASEIYSLEMSKTEALTQAFRKSIGVRIKEESEIMEGEVVEIQIDRSVTGHAKQGKLTIKTTDMEAIYDMGSKMIDAMTKERVMAGDIISIDKSSGKITKLGRSYARSRDYDAMGVDTKFLQCPDGELQKRKEVVHTVTLHEIDVINSRTQGFLALFSGDTGEIRSEIRDQINTKVAEWKEEGKAEIVPGVLFIDEVHMLDIECFSYINRALESDLAPIVIMASNRGHSKIRGTDYKSPHGLPLDFLDRISIINTHSYTPDELNQILTIRAQEEEVDLSPDALALLTKIGAEAGLRYASNLITTSQLICAKRKAKQVSVEDVQRSFKLFYDPARSVKFVQESEQRLIGNDGAVDFRVNGGATAGGDSMDISMALINVRRDNPDPFYRYKMERIQTKIEGKGNGIKTVVVNLSSVAQSLARPGGYLIKYFGFELGAQTNIDPPDDRWIINGSHEASKLQDLLDGFISKFVLCKKCKNPETVVQIKDEKITLDCKACGQRSKVEPQLKLTSFILKNVPKKTKKDKAERKAARKARQNG-----GDKEGSGDEGSEGSPAIEDKNIEYASDDDTRKIKTEAQSLQLEAPKEEEWAVDMSEEAVRARQQSLPGEFKQKLVLNGEEDEEEGGNTVYDQLGTWIEDEAKAKGGINNVDDVDIYVKAKELGIDAKHRTIQVLVQCLFDENIVAQIPKRAPMLKRLITSERHEKALLGGTERVLADLGKES---FDKIVKILQLYYHHDLCSEEVITKWGAKASKKYVDGSTSKKIRKAAEPFLTWLAEAESEEDSDEEEEMDTQKNEVDLVTRMQVDGSVAGTAEIDESLYSRQLYVLGHEAMKRMSASNVLIVGLKGLGVEIAKNVALAGVKSLTLFDPEPAAWADLSAQFFLHPEDVGKPRDQVTAPRVAELNAYTPVHIHQSPSLADNLSQFDKYQVVVLTNQNTDLQTTVGEYCHSKGIYFIAVNTHGLFGGIFCDFGDKFTVMDTNGENPVNGIVAGIDEEGLVSALDETRHGLEDGDYVTFSEVEGMEGLNGCEPRKVTVKGPYTFSIGDVSGLGQYKKGGLYQQVKMPKTIEFKSITHALKDPEFVISDFAKFDRPQQLHIGFQALHAFAKSQGRLPRPMNDEDALVVIASAKEFAKQQGVEVEFDDKLLKELSYQATGDLNPMAAFFGGFTAQEVLKAVSGKFHPIKQFMYFDALEALPTNFKRTEALCAPSGSRYDGQIAVFGKEFQEKISNVKQFLVGAGAIGCEMLKNWAMIGLGTGPKGKITVTDMDSIEKSNLNRQFLFRPKDVGQMKSDCASKAVQAMNPDLEGHIVSLKDRVSPETEEIFNEEFWQGLDGVTNALDNVEARTYVDRRCVFFHKPLLESGTLGTKGNTQVVLPRLTESYSSSQDPPEQSFPMCTLRSFPNKIEHTIAWARE-LFESSFVKPAETVNLYLTQPNYLDTTLKQSGNEKATLEMLADFLKHERPLTFEDCVQWGRMLFEKQYNNAIQQLLYNFPKDSVSSTGTPFWSGPKRAPDPLKFDPENPTHFSFLEAATNLHAFNYSINVKGKSKADYLQALEGMIVPDFSPDSNVKIQADEKEPDPNATAFDDESELGNLKSQLPDPKSLAGFKLNVVEFEKDDDTNYHIDFITAASNLRAENYKIEPADRHKTKFIAGKIIPAIATTTALVTGLVIIELYKIIDGKTDIEQYKNGFINLALPFFGFSEPIASPKVEYTGPNGKVSLDKIWDRFEVGDITLQELIDDFEKRGLSISMLSSGVSLLYASFFPPAKLKDRYALKLSELVETISKKPIPGHQKELIFEVVTEDAEGEDVEVPYIKARIRMQIHALSDDQVGQELRKMTAFIKQEAEEKAREIEIKANEEFAIEKSKLVRQETDAIDSTYAKKFKQAQMSQQITRSTVANKTRLKVLGARQELLDDIFEAASAQLGEATSDQGRYQDILKGLILEGFYAMNEPELQIRARKADYDV-----------------------------------------------------------------------------------MPPKRKAVGATQGVAKAGRTSALSTPGPATPRSLESSFQSDGDDDDVDETIAREADEFVNTWAVDRFQSREQGRDGATQFFGKRDFSYLNLKPDHDQKPLWIDPEKGTIILEKFSPDADRVTDFLVTIAEPKSRPHFLHEYQLTAHSLYAGVSIGLQSKDIIDTLDRFLKTPLPESIRGFIESCTKSYGKVKLVLNNNKYFVESSDAELLQKLLRDEVIGKWRIQGSDDITTSYAPTMGGLVIPGTKDAAGVNQT-DLNKAGNKKGGGAEDGADLYAAINEEDEDDKDAVHAFEIPETAVEIVQRRCLELGFPILEEYDFRNDSNNADLEIDLRPNTQIRPYQEQSLSKMFGNGRAKSGIIVLPCGAGKTLVGITAACTIKKGVIVLCTSSMSVVQWRQEFLKWSNINPDDIAVFTAESK-NKFSGNTGIIVTTYSMVTNNRERSHDSKKMMDFLKSREWGLMLLDEVHVVPADVFRRVISSIKSHSKLGLTATLLREDDKISHLNFLIGPKLYEANWMELSEKGHIAKVQCAEVWCPMPTEFYDEYLRANSRMKRTLYAMNPRKFQACQYLINYHEARGDKIIVFSDELYSLKQYALKLNKVFIYGGTGQAERMQVLENFQHNPAVNTLFLSKIGDTSLDLPEATCLIQISSHFGSRRQEAQRLGRILRAKRRNDVGFNAFFYSLVSKDTQEMYYSSKRQAFLVDQGYAFKVITQLANIENTPDLAFATAQERRELLQRTLVDNKGTEDDVETDDLFGKVGRGRGGAKAVRRMAGTLGELSGGQDMAYIEQNKAANRGLKKGAAKAEQSAFFKKLQREKERSKALA
>Neurospora_crassa_OR74A
MSLNIPNAPNAGLFKGGYNNYDSEDGAVLRNIDACRAISSTVQTSLGPYGRNKIVINHLQKMILTSDAATILRELDVVHPAAKLLVMASQQQESEMGDATNLVIILAGELLKKAEDLLRMGLKTSDIVTGYERAQKIALDTLEELVVDKVEDLRSQAGLSKAIRTVIASKQNGSEDFLADLVAEAILAVLPKNPANFNVDNIRVVKIMGGNLEQSRVVKGMVFPKEPSGTVKKAKKAKVGVYTCPIDTSQTETKGTVLLHNAQEMLDFTKGEENQLETMIKELYNSGLRVVVAGSTVGELAMHYLNRYGILVLKVLSKFELRRVCRVVGATPLARLGAPMPDEMGSIDVVETMEIGGDRVTVFRQEDEVTRTATLVLRGATQNHLDDVERAVDDGVNVVKAITKDARLVPGAGATEIQLVERIQAIGERTQGLAQYSIKKFGEAFEVVPRLLAESAGLDATEVLSRLYAAHQKKDTWSTGVDIENNDNTGTLDAVKEGILDLLVTKQWAIKLATEAARTVLSVDQIIVARQAGGPKPPGPNPNWDEDMATTTVTVTR----SKKNANLPSENDRFLRCCADIANALIEDHEAAQN-GRPQKDINLNSLRSKFAKKHKINNVPPLTAIIAAVPEHYKKYILPRLIAKPIRTSSGIAVVAVMCKPHRCPHIAYTGNICVYCPGGPDSDFEYSTQSYTGYEPTSMRAIRARYDPFEQARGRVDQLKSLGHSVDKVEYIIMGGTFMSLPESYRDEFISQLHNALSGYGTLNVDEAVRSGEQSNIKCVGITIETRPDYCLQPHLSSMLRYGCTRLEIGVQSLYEDVARDTNRGHTVAAVAETFCLAKDAGFKVVSHMMPDLPNVGMERDLDQFREYFENPAFRTDGLKIYPTLVIRGTGLYELWRTGRYQNYTPNGLIDLVARIMALVPPWTRIYRVQRDIPMPLVTSGVENGNLRELALARMKDFGTTCRDVRTREVGVNEVKNKIRPNQIELVRRDYTANGGWETFLAYEDPKQDILVGLLRLRKCSEKYTFREELVGQPTSLVRELHVYGMAVPLHVRDPRKFQHQGFGTLLMEEAERIARDEHGSVKISVISGVGVRSYYRKLGYWLDGPYMSKWLDGRPGPEE-MPKATEKKRK--VQDAEPESDDEIA-PDFDGALSQSEDEFDSDFDDNEQDGEQESGSEASDDEDEEGSLLSDDIPSDAEGDKDEEEELEIEIPGVDKDDGDKNYRIEKDANGNERYVYDEIDPVYDSDDSDAQEAPNTIGNIPMSFYDSYPHIGYDINGKKIMRPATGDALDALLDSIEVPKGWTGLTDIHTGNPLNLNDDELELVRRVQMGMIPNELENPYPETVEYFTGIEEKMPLSAAPEPKRRFLPSKNEAKKIMKLVRAIREGRILPYKPPEEREKEE-EEEEQYFDIWQDEVPQEVNPLHIPAPKLPPPGFDMSYNPPAEYLPTKEEREEWEKLDPEEREKEYLPQKYDSLRKVPGYGEIVKERFERCMDLYLAPRVRKNRLNIDPNSLLPKLPSPSELKPFPTVAQTVFRGHDGRVRSVAIDPTGVAVASGGDDGTVRVWELTGRQVWSVKLSSEEAVNTVRWRPAKDSFILSAAVGEDVYLMVPTHASPALDQASRDILSAGFGYATNGQQHGAAP--GKEPPAKWARPGAKLEDEGVLIRITVRSTVKVINWHRKGDHFATVSPSGQRSSVAIHTLSKHLTQIPFRKLSGLAQTASFHPLRPLFFVATQRTIRCYDLQKLELVKVVQPGAKWISSFDIHPGGDNLIVGSYDKRLLWHDLDLSIRPYKTMRFHSEAVRQVKYHRGGLPLFADASDDGTLQIFHGKVPNDQLENPTIVPVKVLKGHKVVNKLGVLDMDWHPREPWCVSAGADGTIRLWMMSAPVPAHKLVDRLK-DQTPRHPSPQPTHVSYP---KVNGNGHRVLRSATVGYVAPVFQGKAEQMKQVKNIIVQGGWIPETLVDGQIAWFYNELGIDDVYFQLENPQAVANHITSLYAAKVAAFSREDKREEIRLDMEASDHAIYIDTSEPGMTSFDGPRYEHRLESKYLDGDDTSKFRVETFRSPGVLGQKENSKAALRCYFVYQCLFVDS--NADPKETRLEVISDRMFLAKATKNTKQIYQDIIQVAVSRHGPVIEVFDIEGSEEMRLVVAFRSRTAKGIFSALSDLYHYYGVTSSRKYVEQFSNGITVMSIYLRPAANIDGKHPPLEQSIHQITKEISLLYCLPQNKFHNMFASGELSLQETIYAHCVWVFVQHFLNRLGTEYTSLIAALDPKNNSHVEILSKMKKRLRTETFTPDYILEIISSHPQLVRALYASFASVHLRVGSDYDRHLIAPTPVMEVLSDARLKEKITKDVSNEHEEMVMTAFRVFNNAVLKTNFFTPTKVALSFRLNPSFLPEVEYPKPLYGMFLVITSESRGFHLRFKDIARGGIRIVKSRSKEAYQINARNLFDENYGLASTQQRKNKDIPEGGSKGVILLDPKQQDRHREAFEKYIDSILDLLLKAETPGIKNPIVDLYGKEEILFMGPDENTADLVDWATEHARARGAPWWKSFFTGKSPRLGGIPHDSYGMTTLSVREYVKGIYRKLELDPSKIRKMQTGGPDGDLGSNEILLSNETYTAIVDGSGVLCDPNGIDKDELRRLAKARAMISNFDIAKLSKDGYRVLCDDTNVTLPNGEVVHNGTAFRNTYHLRDNGITDMFVPCGGRPESIDLSSVNKLIKDGKSTIPYIVEGANLFITQDAKLRLEEAGCIVYKDASANKGGVTSSSLEVLASLSFDDKGFVTHMCHDSRGNAPEFYQAYVKEVQNKIQDNARLEFEAIWREHEQTGLPRSVLSDKLSLAITSLDEDLQRSELWDNEKIRRSVLADALPNLLINKIGLDTIIERVPDSYLRAIFGSYLASRFVYEFGSSPSQFAFYDFMSKRMGNINKEM--SKHWEQNKDATVYVGNIDERFTQELLSELMTQVGPVRQVHMPQDRVSQTHQGYGFVEFDTPASAEYAAKVLNGIRVWGKPIRVNKASADKQKTVDIGAELFINNLDPQVDEKILYDTFSQFGQILRQPNIVRDDNNISKGYGFVSFGSFEASDAARATMNGQYLLSKQITVEYAYKKDGKGERHGDEAERKLAAEGKKHNIVPEQQPLPAFHMTRPPAPGIAPAA-DIPTAAVIPPAAVAPAVPIPVGVPVAAAYGVPPPGPAAMGRSGPPYGGMPPAGGRIP-NLPPAPSGLPARPPPSHGGFGGPVDFHPGGFRPPG--PPPAIYPGMAPPGFPAPPLGAS--MPPPGMPPPGAAPPPGFGAPPGFARRMKLPQAVLRQCSRHLRAQNNW-PLQPRLQSAKSHPSSPPSTPWRP-SRTYATTTVSAADLEFGQPVYETHPHILQPGELTPGITAQEYHERRSKLAFALPENGIAILASSELKYRSGAVFFPFRQDSNFLYLTGFSEPDSLAIIQKTGPKPGDYVFHLFCRPKDPRAEQWSGPWSGLQAAEDVFNADFTGDIAKVETLLPPILRGAGKVYTDI----TPSTPVTGQLVTLLSHLHLPPAPLAGLVHSLRAIKSPAEISNMRHAGRVSGRALTSAMRRSWSSEKDLEAYLNYAFTSHGLSGPAYVPVIAGGSRGNMIHYVHNNRLLNQDDMVLVDAGGEYGTYITDITRTWPVNGKFSAPQRDLYEAVLTVQRKMVSLCRENATLSLDQIHRATEAGLREQLTLLGFDLGGGRMDVLFPHHVGHYVGLDVHDTPGYSRSLTLRQGHAVTIEPGVYVPDDDRFPEHFRGLAVRIEDSVVVDVESPLILTTEAVKEVVDIEALRMSIDFPKEEENTIQRWREIKAFETQVELSKGNPLYTFYDGPPFATGLPHYGHLLASTIKDIIPRYWSMKGFHVERRFGWDTHGLPIEHEIDKKLGISGKAAVMEIGLENYNAECRSIVMRYREEWRHTVERLGRWIDFDNDYKTMDPTFMESEWWVFKQLFDKGQVYRGYRVMPYSTALTTALSNFEANQNYQDVTDPAVVVAFPLIEDPNTCLLAWTTTPWTLPSHTGLAAHPDFEYVKIADEKSGKNYILLEKLLTTLYKDPKKAKFKVLEKIKGKDMLGWKYEPPFNYFYDEYKDVAFKVLNATYVTDDSGTGIVHQAPAFGEDDYNVAVEAGIVTEKRPPPDPVNETGHYTDRVSDFAGMHVKEADKHIIKHLKNSGKLVVESQLKHSYPMCYRSDTPLIYKAVPSWFIRIPDIIPQMLKNIEGSHWVPSFVKEKRFASWIANARDWNVSRNRYWGTPIPLWMSDDGEEIVCIGSIEELKQLSGYEGEITDLHRDKIDHITIPSKQGKGVLKRAEEVFDCWFESGSMPYASQHYPFENVEKFEKSFPGDFIAEGLDQTRGWFYTLLVLGTHLFGVSPFKNCVVNGIVLAEDGKKMSKRLKNYPDPTLVMNKYGSDALRLYLINSPVVRAEPLRFKEAGVKEVVAKVLLPLWNSYKFFEGQVALLKKVENVDYVFDPKMESSNENVMDKWILASCQSLLEFVNEEMKGYRLYTVVPRLLELIDNTTNWYIRFNRKRLKGENGLNDTLHALNTLFEVLFTLCRGLAPFTPFLTDTIYLKLLPHIPKELQAKDPRSVHFLPFPEVRKELYNPDVERRVQRMQKVIELARYSREKRSVGLKQPLKTLVVIHHDEQYLADIESLKGYITEELNVRDLVLTSDEAKHGVQYSVSADWPVLGKKLKKDMGRVKKALPSVTSDEAHAYTQTGKLVVDGITLEAGDLVVKRGLKEDDSSKNLETNTDNDVLTILDVEIYPGLAEEGLAREIINRVQRLRKKAGLQPTDDIKMEYKVTADPEETGIEKVFDTQMAMIEKALRRPLDKHEVAEKEEGIIMEEEQEVGKATFLLRLLRLMLRSRQAARALKALTQRTTLSASQRAAVLLTNR-----SVQTRNQSTAAAATRPTPSQHFQEPTPSNVQPLAGR-KPDMDESFIGKTGGEIFHEMMLRHGVKHIFGYPGGAILPVFDAIYNSPHFDFVLPRHEQGAGHMAEGYARASGKPGVVLVTSGPGATNVVTPMADALADGTPMVVFSGQVPTTAIGSDAFQEADVIGISRACTKWNVMVKSVAELPRRINEAFEIATSGRPGPVLVDLPKDITAGILRRAIPTDTAIPTSPSAASRAAIELSRKQLDASIQRVAKLVNIAKKPVIYAGHGVVQSKGGPALLRALSEKASIPVTTTLHGLGAFDELDEKSLHMLGMHGAAYANMAVQEADLIICLGGRFDDRVTLNLNKFAPAAKAAAAEGRGGIVHFEILPKNINKVVQATEAVEGDVATNIELLIPQVDAKTMADRKEWFGKINEWKSKWPLSDYERAERTGLIKPQTLIEELSKLTEGRKENTYIATGVGQHQMWTAQHFRWRHPRTMITSGGLGTMGFGLPAAIGAKVAKPDALVIDIDGDASFGMTLTELSTAAQFNIGVKVIVLNNEEQGMVTQWQNLFYDDRYSHTHQKNPDFVKLADAMGVQSKRIIKPEEVVEGLKWLIDSEGPALLEVVTDKKVPVLPMVPAGCGLDEFITFDQERDRKRRELMVKRTGGVHGMSLHASHPSSTATSPSRHTMNNPARQSSVTPQRPATNGTSHPAAHNQLPLRSNFRRPSSAPDDNNQTSPGTTLHGGQSDDVARPAKAPLTRSKSEYGLRLEREEQVDEEYHDWGARHGFEDHYQSEEVISQLANSWYMYFTDKRHETTGKPKTPAFEIQDWRMRDRLKTVSAAIAVCLNIGVEPPDQLRTTPGARLEAWQDPTVPPVSKALENIGKALQSQYETLAIRTRYKQYLDPSIEETKRFSVSLRRSAKDERVLFHYNGHGVPKPTASGEIWVFNKNYTQYIPVSLYDLQQWLQAPTIYVWDCSEAGNILTNYHRFVEKHEQEEEEAAQRDPNHEKINFRPYIHLAACNVKENLPTNPDLPADLFTCCLTTPIEMALWFFCLQNPLKTKISPERAKKLPGRLQERRTPLGELNWIFTAITDTIAWTTLPRHLFRKFFRQDLMVAALFRNFLLAQRIMPVYNCHPQSYPELPDTRQHPLWESWDLAVDLALAQLPALERKESEGIEYEYINSSFFAEQLTAFEIYLTRGDALSQKPPDQLPVVLQVLLSQQHRVRALVLLARFLDLGPWAVQLALSIGIFPYVLKLLQSAAQDLKPVMVFIWTRVLAVDISCQQDLIKDSGYNYFAAIMKPQDTLSMVSVDEHKAMCAFILAMLCKDYKPGQLVCNSTDIMTYCLYHIARPEGPLLKQWSCLCISQLWKDLPEGKWRGIRENATSKLSHLSRDPNPEVRAAMAHAMTTFLGIPDLTDEVARIEESVAWTMLELATDGSPIVRKELLVFFSHFVLRYESKFLVAAFEQLSEEKDYLASPPPEDGQDHRMGLHYTRRENRERDGSIKPSAFGVAHDSIFAACWKHINILSVDPHPETQRDATIIVDYVHNALLQSPLTTQTQNLMDEILRRSRK----VSRGDMSQRSAAAGTHAAVAQPLPSPGLLKRTASYLFGPLMGTLDPSTSIPPLSPGLQRSRSSRKGPGLDSAPPEQNDQATSPANYHVANEPSCAGYKERSMKDLPSLPLVSTFLDWSIEYFREPQMKASEAEEPGSHEYNERLWRRSRNEAVLRETQPQKTHARTHKWNDQIGVINNGSQPAKLSFHQFENYVAVADDGNTVNVWDWKQGTRKSRFSNGNPEGSKISDMKFINEDDQALLMTGSSDGVIRVYRNYDSNENIELASAWRALTHMVPSNVNSGMVFDWQQVKGQVLVAGDERVIRIWNAGHEMCTHEIPARSGSCVTSLTSDQMTGNIFVAGFGDGAIRVFDTRMKPQESMVRKWKDEK-RQWVRSVHMQRGGQRELLSASRNGKIRLWDIRMDQPLKSFQTTKDVLRTASTHEHLPVFAVGTSAHLVKVFDFDGHELTRIEPYSSFLQGHKGTPISATAFHPHRMVLGCAARGDYHVNLFACGNEKVGPF-MALLRYPAPVDYDAQMSAFENFLDDFKTSPQDSITHALGNIDINEDDLSDEYDFMDDDDDDDQQRRSERARRRAPRHKYKELLQELADRKINEIVIDLDDLQSWEEDVNEGLKLVESVERNTKHYVEVLSRAVDKLMPQTSNDITFKDDVLDVLMANRQQRNRTLTEAAENLRDPDMLNDTYPAQLTRRYTLVFKPRTMTADGPQKALSVRQVRGDHLGHLITIRGIATRVSDVKPIVQVGAYTCDRCGCEIFQPVTDKQYAPLTLCPSKDCKENQAKGQLYPSSRASKFLPFQEIKIQELAEQVPIGQIPRTLTVLAYGSLVRNVHPGDIVDISGIFLPTPYTGFKAMRAGLLTDTYLEAHHIVQHKKAYTEMQIDPSLLRRIAKFQQTGNTYEYLAKSIAPEIYGHLDVKKALLLLLVGGVTKEVGDGMKIRGDINICLMGDPGVAKSQLLKYISKVAPRGVYTSGRGSSGVGLTAAVMRDPVTDEMVLEGGALVLADNGICCIDEFDKMDDNDRTAIHEVMEQQTISISKAGISTTLNARTSILAAANPLYGRYNTRLSAVENINLPAALLSRFDIMFLLLDTPTRDTDAQLAKHVAYVHMHNRHPDIGPDSSVFSPEEVRAYVAKAREYRPVVPQAVSEYMVKTYVRLRAQQKRAEKKNQNFGHTTPRTLLGVVRLAQALARLRFSNTVTQDDVDEALRLVEASKESLAQDDRNNKRAMNASSRIYNLVKGLADSGACRPDDTPEEEFGVEMSLRKVKERVIAKGFTEQQWLSALDEYTDLDVWQTAGNGTRLVFITAGGEREGSEDIMAGPSRLPDKKQASISSFFTPRNTSNLSQNAKPPAESKSSKS-------TSSRKRPEPQTDDSEDD-VPRDAKRRRSNGPSAATDTEDAVASLKLSSSS-------RTERYALNSS-RPSQDEQEKEEDVAERK-KKEELHRKFVKKLGHPDSMFSYRQRDTESAAVEGEGEEGE--DDEEEPAPKTTAKKKGAKTGKLTPMELQFLEIKRKHMDTLLIVEVGYKFRFFGEDARIAARELSIVCIPGKFRYDEHPSEAHLDRFASASIPVHRLPVHAKRLVAAGYKVGVVRQIETAALKKAGDNRNAPFVRKLTNVYTKGTYIDETGELDQPGTTGASSGGYLLCLTETPAKGMGTDEKVNVGIIAVQPATGDIIYDEFEDGFMRREIETRLLHISPCEFLIVGDLSKATDKLIQHLSGSSTNVFGDKSRVERVPKSKTMAAESYSNVTDFYAGKAKD--SDERSAALLNKVLKLPEAVMICLSAMITHLTEYGLQHIFDLTKYFQSFSTRQHMLINGTTLESLEVYRNATDHSEKGSLLWALDKTHTRFGQRLLRKWIGRPLLDQQRLEERVSAVEELLNNQSTAKVDKLVNMLKSIKADLERSLIRIYYGKCTRPELLSTLQTLQKISFEYARVKSPADTGFSSTLLTSAIMTLPSISPMVTAHLSKINAEAARKDDKYAFFLEQHETEDISEHKLGIAAVEQDLDEHRSEAAKDLGKKVPVNYVTVAGIEYLIEVPNTDLKRVPASWAKISGTKKVSRFHTPTVLRLIAERDQHKESLASACDQAFSDLLSQIAGEYQPLRDAVSSLSTLDCLLSLSTVAALPGYTKPTFLPSSHPSFLSITEGRHPIAEHLLPNGYIPFTMSLGSPDPLAQLITGPNMGGKSSYTRAVALLVLLAQIGSFVPATSMSLTLSDAIFTRMGARDNLFKGESTFMVEVSETAAILRQATPRSLVVLDELGRGTSTHDGRAIAGAVLEYVVRDVGCLMLFVTHYQDLAGVAEGLTVGGVECVHMRFASNKGAGADEEITFLYDLAPGVAHRSYGLNVARLARIPRKVLEVAARKSSELEKEVRAKRIKGAMGLVGGVLYGGEEKLEQLVGLVEQLM-LSEVIAGSLAELAKRDEE--DPGAENPTKQEMYSAMAIFIFILLLMTAFFTSYIMQERKIQAVHETVVSIFAGMVVGLIIRISGSDNIQSLLRFSPQIFFNLLLPPIILSSGYELHQANFFRNIGTILTFAFAGTAISAVVIGVLLWLYTRIPLEGLEVTFREAIQVGASLSATDPVTILAIFNSFKVDPQLYTVIFGESILNDAIAIVIFESAQ-HADGNGQRIGVVSIIHGIWYFLKEFFGSLAIGSVVGILAAVLLKFTYLRRYPKMESCMIVLIAYSTYFFSQAIQMSGIVSLLFCGITLKHYAYFNMSRRTQLTTKFFFQVLAQLSENFIFIYLGLSLFTEKNLEYQPLLIIITVLSVCAARWLAVFPLSRLINWFIRYRARRHGREAADVLPYNYQAMLFWAGLRGAVGVALAAAFTGKSRFALQATVLVVVVLTVIIFGGTTARMLEILEIKTGVVEEIDSDDEFDIEAIHGGTWHKRSGTGIGFSAPRGSTVPLGNLDSERNGSPGGWASGHRSPNPMPRRQSSRLDVKNGNDHERVDLLGVSGTDSEIGSDIDTSDLPPPA-PRRR--PSPIPGGGNAGERGSGNRSTSNNLSATAAIRQLFSSEDPTALFRQFDENYIKPKLLLDGHGGPSMP-----SALPQKRAFGEASSARSNIHNLPAAS------SDSAKKRRLDDVLPSSRFR------TFKNDGK---GRIP------------------------------------------------STQPKS---------AFESEVLERMSQDISDLKQNNSEKDQAWER-----------------------------PPL----------------------------PATYNPATDSL----CFQS---IEAEEGFLHGGQA-TIKLFGVTENGNSVLLHVKDFKHYL--YVQAP---VSFGPDDCPKYRAFLETQLAMPT--PAIHSV-TLTMRENM----------------------YGFQGNTQNP-----YIKV--TVNDPKFLPRVRRLIE----TNKANWKGMWKSDGSIMT-----------------FD------DIQYLL-------------------------------RFMVDCSIAGMSWVEAPAGSYQLVNDKSNCQIEAEMSYRDLIAHKPVGEWSKMAPLRILSFDIECA-----GRKGIF--------------PEPQHDSVIQIANIVTKYGEKKPFCLDTTSPIV-ATQILSFDREEDMLREWRNFLEQVDPDIIIGYNIANFDFPYLLDRAKHLKVKDWSRT-RVRSVAKETNFSKQMGNRDTKATNTNGRLQLDMLQLVQRD--YQLRSYTLNSVCSHFLG--EQKEDVHHSMITELFEGTPESRRRLALYCLKDAYLPQRLMDKLSCLENYTEMARVTGVPFNFLLA--RGQQVKFLLFRKALEQKLVIPNLRPE------------------SSEEQYEGATVIEPTRGYYDVPIATLDFASLYPSIMQAHNLCYTTIERWDLKKDEYITPNVTTKQRKGLLAQILEELLSARKQAKRELAVEK-DPFKKAVLNGRQLALKVSANSVYGLTGATNGKLPCLEIASSVTSFGRQMIRTKKEVEESHDAQVIYGDTDSVMVKFGTKDLAEAMKLGQDASEYVSGKFIKPKLEFEKVYFPYLLINKKRYAGLYWTK-PEKY-DKMDTKGIETVRRDNCLLVQTVIEKVLRMILIDQD----VPGAQAYVKDTIADLLQNKIDMSKLVITKALTK--ENYDAKQAHVELAQRMKKRDAGSAPGLGDRVAYVMKG--ATGSKNFERSEDPIYL--EHNVPIDTKYYLDNQLAKPLGRIFEPILGETKAK-----------------SLLHGDHTRVVSVAAPTVGGLMKFAKKTQTCMGCKK-----PLTGK------EESQGAVC--ADDAPRVGELYKKTLDRVSDLEVRFGRLWTQCQR--------------------------CQGSMHCEVICSSKDCPIFYMR--------------------MKAKKDLEDANKELQRFDFD------------AAAMW-------------------MKTDFKFSNLLGTVYCQGNLLFSPDGTHLFSPVGNRVTVFNLVDNKSYTLPFSHRKNIARIGLTPQGNLLLSIDEDGQAILTNVPRRVVLYHFSFKAPVTALSFSPSGRHFIVGLGRKIEVWHVPSTPDANADGELEFAPFVKHHTHVQHFDDVRHIEWSHDSRFFLTSSKDLTARIWSVDQEEGFTPTVLSGHRQGVVGAWFSKDQETIYTVSKDGAVFDWQYVAKPGQ-----DEDMVDDDDLAWRIVNKHYFMQNSATVRCAAFHPESNLLVAGFSNGIFGLYEMPDFNMIHTLSISQNEIDFVTINKSGEWLAFGASKLGQLLVWEWQSESYILKQQGHFDSMNSLVYSPDGQRIVTVADDGKIKVWDTESGFCIVTFTEHTSGITACEFSKKGNVLFTSSLDGSIRAWDLIRYRNFRTFTAPERLSFSCMAVDPSGEIVAAGSVDSFDIHIWSVQTGQLLDRLSGHEGPVSSLAFAPNGGLLVSGSWDRTARIWSIFNRTQTSEPLQLNSDVLDIAFRPDSLQIAISTLDGNLSFWSVSEAEQQAGLDGRRDVSGGRKIGDRRTAANVAGTKAFNTIRYSTDGSCLLAGGNSKYICLYSVTTMVLLKKYTVSVNLSIQGTQEFLNSKLLTEAGPQGLLDEQGEASDFEDRIDRSLPGSKR-GDPSARRKNPEVRVNGVAFSPNGSAFCAASTEGLLIYSLDTTIQFDPFDLNMEITPTSTLAVLEKEKDYLKALVMAFRLNEAGLIQRVFQAIPYTDIPLVVEQFPNVYVARLLRYVAAQTEQSPHVEFCLLWIKALVDKHGAWLSANRGKVDVELRVVARAVSKMRDEIRKLADENVYMVDYLLGQAAKETNTTKTL-ALEWATTGSDEQPGAGEGNASEDEWIGLVMVQISEVKGNSRDNRTAAHTHIKGLGLNSQGIAEKQASGFVGQTTAREACGVVVDLIKAHKMAGRGVLLAGGPGTGKTALALAISQELGTKIPFCPITGSEIYSTEVKKTEVLMENFRRAIGLKVRETKEVYEGEVTELTPEEAENPLGGYGKTITTLLIGLKSAKGQKKLRLDPSIYEAIQKERVTVGDVIYIEANTGACKRVGRSDAYATEFDLEAEEYVPIPKGEVHKKKEIVQDVSLHDLDVANARPQGGQDIMSMMGQLMKPKMTEITDKLRSEINKVVSKYIDQGVAELVPGVLFIDEAHMLDVECFTYLNKALESPISPIVVLASNRGMTGIRGAEDLVAAHGIPPDFLSRLLIIPTTAYDPEEIKRIVKIRSTTEGVKITEAAIDKIAEHGVRISLRYCLQLLTPASILAKVNGRNEIDVQDVAECEDLFLDARRSAALLSSEQGQEFICMAAQVVTVGESKDLRGLNLIAAHSHIRGLGVDADTLEPRVASQGLVGQEKARKAAAVVLEMIKQGKIAGRAVLIAGPPSTGKTALAMGMAQSLGTDVPFTTLAASEIYSLEMSKTEALTQAFRKSIGVRIKEESEIMEGEVVEIQIDRSVTGHAKQGKLTIKTTDMEAIYDMGSKMIDAMTKERVMAGDIISIDKSSGKITKLGRSYARSRDYDAMGVDTKFLQCPDGELQKRKEVVHTVTLHEIDVINSRTQGFLALFSGDTGEIRSEIRDQINTKVAEWKEEGKAEIVPGVLFIDEVHMLDIECFSYINRALESDLAPIVIMASNRGHSKIRGTDYKSPHGLPLDFLDRISIINTHSYTPDELRQILTIRAQEEEVDLTPDALALLTKIGAEAGLRYASNLITTSQLICAKRKAKQVGVEDVQRSFKLFYDPARSVKFVQESEKRLIGSDGVVDFRVNGGAAAGGDSMDTSMALINVRRDNPDPFYRYKMERIQTKIEGKGNGIKTVVVNLSSVAQSLARPGGYLIKYFGFELGAQTNIDPPDDRWIINGSHEAAKLQDLLDGFIAKFVLCKKCKNPETVVQIKDEKITLDCKACGQRSKVEPQLKLTSFILKNVPKKSKKDKAERKAARKARQNG-----GDKEGSGDEGSDQSPAIEDKNIEYASDDDTRKIKSEAQSLQLEAPKEEEWAVDMSEEAVRARQQNLPGEFKQKLVLNGEEDEEEGGNTVYDQLGTWIEDEAKAKGGINNVDDVEIYLKAKELGIDAKHRTVQVLVQCLFDENIVAQIPKRAPMLKRLVTSERHEKALLGGTERLLADLGKES---YDKIVKILQLYYHHDLCSEEVITKWGSKASKKYVDGSTSKKIRKAAEPFLTWLAEAEEEESEEEDDEMDTQKNEVDLVTRMQVDESVAGTAEIDESLYSRQLYVLGHEAMKRMSASNVLIVGLKGLGVEIAKNV-LAGVKSLTLHDPEPAAWADLSAQFFLRPEDVGKPRDQVTAPRVAELNAYTPVHIHQSPSLADNLSQFDKYQVVVLTNQHTDLQTIVGEYCHSKGIYFIAVNTHGLFGGIFCDFGDNFTVMDTNGENPVNGIVAGIDEEGLVSALDETRHGLEDGDYVTFSEVEGMEGLNGCEPRKVTVKGPYTFSIGDVSGLGQYKKGGLYQQVKMPKTIEFKSITNALKDPEFVISDFAKFDRPQQLHIGFQALHAFAKSQGRLPRPMNDEDALVVIASAKEFAKQQGVDVEFDDKLLKELSYQATGDLNPMAAFFGGLTAQEVLKAVSGKFHPIKQFMYFDALEALPTNSKRTEELCAPTGSRYDGQIAVFGKEFQEKISNVKQFLVGAGAIGCEMLKNWAMIGLGTGPEGKITVTDMDSIEKSNLNRQFLFRPKDVGQMKSDCAAKAAQAMNPDLEGHIVSLKDRVSPETEEIFNEEFWQGLDGVTNALDNVEARTYVDRRCVFFHKPLLESGTLGTKGNTQVVLPRLTESYSSSQDPPEQSFPMCTLRSFPNKIEHTIAWARE-LFESSFVKPAETVNLYLTQPNYLDTTLKQSGNEKATLEMLADFLKHERPLTFEDCVQWARMLFEKQYNNAIQQLLYNFPKDSVSSTGTPFWSGPKRAPDPLKFDPENPTHFSFLEAATNLHAFNYSINAKGKSKADYLRALEGMIVPDFSPDSNVKIQADEKEPDPNATAFDDESELGNLKSQLPEPKSLAGFKLNVVEFEKDDDTNYHIDFITAASNLRAENYKIEPADRHKTKFIAGKIIPAIATTTALVTGLVVLELYKIIDGKTDIEQYKNGFINLALPFFGFSEPIASPKVEYNGPNGKVTLDKIWDRFEVGDITLQELIDDFEKRGLSISMLSSGVSLLYASFFPPAKLKDRYTLKLSELVETISKKPIPAHQKELIFEVVTEDADGEDVEVPYIKARIRMQVHALSDDQVGQELRKMTAFIKQEAEEKAREIQIKADEEFAIEKSKLVRQETDAIDSAYAKKFKQAQMSQQITRSTMANKTRLRVLGARQELLDEIFEAASAQLGQATHDLGRYKDILRDLILEGFYAMNEPELVIRARQADYDAVREAAGWASAQYKHKTDKDVKATIDAENPVPEGSAGGIIIVGGNGKIDIDNTFEARLTLLKDSALPAMRKALFGENPNRKFFDMPPKRKAVGAPQGVAKAGRTSALSTPGPATPRSLESSFQSDGDDDDVDEVIAREADEFVNTWAVDRFQARQDGRDGATQFFGKRDFSYLNLKPDHDQKPLWIDPEKGTIILEKFSPDADRVTDFLVTIAEPKSRPHFLHEYQLTAHSLYAGVSIGLQSKDIIDTLDRFLKTPLPESIRLFIESCTKSYGKVKLVLNNNKYFVESSDAELLQKLLRDEVIGKWRVQGSGDITTSYAPTMGGLVIPGTKDAAGVNQA-GLKSGNKKTAEDGAADADLYAAINEEDEDDKDAVHAFEIPETAVEIVQRRCLDLGFPILEEYDFRNDSNNADLEIDLRPNTQIRPYQEQSLSKMFGNGRAKSGIIVLPCGAGKTLVGITAACTIKKGVIVLCTSSMSVVQWRQEFLKWSNINPDDIAVFTAESK-NKFSGNTGIIVTTYSMVTNNRERSHDSKKMMDFLKSREWGLMLLDEVHVVPADVFRRVISSIKSHSKLGLTATLLREDDKISHLNFLIGPKLYEANWMELSEKGHIAKVQCAEVWCPMPTEFYDEYLRANSRMKRTLYAMNPRKFQACQYLINYHEARGDKIIVFSDELYSLKQYALKLNKVFIYGGTGQAERMQVLENFQHNPQVNTLFLSKIGDTSLDLPEATCLIQISSHFGSRRQEAQRLGRILRAKRRNDVGFNAFFYSLVSKDTQEMYYSSKRQAFLVDQGYAFKVITQLANIENTPDLAFATAQERRELLQRTLVDNKGAEDDVETDDLFGKVGRGRGGAKAVRRMAGTLGELSGGQDMAYIEQNKAANKGLKKGAAKAEQSAFFKKLQREKERSRALA
>Chaetomium_globosum_CBS_148.51
MSLNIPNAPNAGLFKQGYNSYDSEDGAVLRNIDACRAISSTVQTSLGPYGRNKIVINHLQKMILTSDAATILRELDVVHPAAKLLVMASQQQESEMGDATNFVIVLAGELLKKAEDLLRMGLKASDIVTGYERAQKIALEMLEELEVDKVEDLQSQEEISKAIKTVIASKQNGNEEFLANLVAEAVLSVLPKNPANFNVDNIRVVKIMGGSLEQSRVVRGMVFPKEPNGSVKKAKKAKVGVFTCPIDISQTETKGTVLLHNAKEMLEFTKGEEERLEAAIKELHDVGLRVVVAGSTVGELAMHYLNRYGILTIKILSKFELRRVCRVVGATPLARLGAPMPDEMGHIDVVETEEIGGDRVTVFRQEDDATRTATLVLRGATQNHLDDIERAVDDGVNVIKAITKDPRLVPGAGATEIELVERIQAVGDKTQGLAQYSIKKFGEAFEVVPRTLAESAGLDATEVLSRLYAAHQKEDGWSTGVDIENQDDTGTLDAEEEGILDLLVSKQWAIKLATEAARTVLSVDQIIVARQAGGPKPPGPNANWDEDMATTTVTATI----RKKDANLPSENERFLRCCADIASALIEDHEAARDPSRPRKDINLNTLRSKLAKKHKINNVPPLTAIIAAVPEHYKKYILPRLIAKPIRTSSGIAVVAVMCKPHRCPHIAYTGNICVYCPGGPDSDFEYSTQSYTGYEPTSMRAIRARYDPFEQARGRVDQLKALGHSVDKVEFIIMGGTFMSLPESYRDEFISQLHNALSGYGTLNVDEAVRAGEQSSIKCVGITIETRPDYCLQPHLSSMLRYGCTRLEVGVQSLYEDVARDTNRGHTVAAVAETFCLSKDAGFKVVSHMMPDLPNVGMERDLDQFKEYFESPAFRTDGLKIYPTLVIRGTGLYELWRTGRYQNYTPNGLIDLVARILALVPPWTRIYRVQRDIPMPLVSSGVENGNLRELALARMMDFGTTCRD-------------------IELVRRDYTANGGWETFLAYEDPKQDILVALLRLRKCSEKYTFREELVGQPTSLVRELHVYGMAVPVHARDPRKFQHQGFGTLLMEEAERIAREEHGSEKISVISGVGVRSYYAKLGYWLDGPYMT-ILPGSEGQSLVMSKITDKKRKSRD--SESESDDELANGLFDGILSQSEDEEDYPSDDDDSENEGTGASEDDDDDDDDDDILSDDIPSDVDSEEKQQEELEITEPGVDDDGADRNYRIEKDANGGERYVYDEIDPVYDSDDSDAKGPVNTIGDIPLSFYDSYPHIGYDINGKKIMRPATGDALQSLLDSIEVPKGWTGLTDVDTGNPLNLTQDELELVRRVQMGLLPTDLQDPYPDTVEYFTSIEEKMPLSSAPEPKRRFLPSKNEAKQIMKLVRAIREGRILPYKPPEEREREEEEQEEVHFDLWQNEEPQAPNPMHIPAPKLAPPGYDLSYNPPEEYLPSKEEREEWENADPEDREKEYLPQKHNALRKVPAWGNLVKERFERCMDLYLAPRIRKNRLNIDPNSLLPKLPSPSELKPFPTVAQTIFRGHEGRVRSVSVDPTGVALATGGDDGTVRVWELTGRQVWSVKLNSEEPVNAVRWRPTKDAFVLAAAAGEDIFLMVPTHASPALDQASRDILATGFGYATNGQQPAAPV--SKEPAAKWARPGTKLEDEGVLIRITVRSTVKVINWHRRGDHFATVSPTGQRSSVAIHTLSKHLTQIPFRKLSGLAQTAAFHPLRPLFFVATQRTIRCYDLQKLELVKVVQPGAKWISSFDIHPGGDNLIVGSYDKRLLWHDLDLSNRPYKTMRFHGQAIRQVRYHRGGLPLFADASDDGSLQIFHGKVPNDQLENPTIVPVKMLKGHKVVSKLGVLDIDWHPREPWCVSAGADGTARLWMMAIMNAAHRLVDKVKGEEAERHPSPQPTHVSYPL-SKVNGNGHRVLRSATVGYVAPEFTGKKEQMGQAKEFIKKGGWIPDALVDAQVEWFYNELGIDDVYFQAENPEVIANHITSLYAAKVAAFAREDKREEIRLDMEASDHAIYIDTSEPGKSTVNGPQYEHRLESKYLDGGDTSKFRVETFRSPSSMGH-SNFKATLRCYFVYQCQFVEP--NADPKETRLEVISDRMFLAKATKNTKQIYQEIIETSVSRTGPVIEVFDIEGQQEKRLVVAFRSRTARGLFSALSDLYHYYGVTSSRKYVEQFSNGITVMSIYLRPAPNVDSKYPPIEESIHQITQEVSLLYCMPQTKMHSLFASGELSLQETSYAHCVWVFVQHFLNRLGSEYASLVATLDPNNNNHAEILSRMKKRLRTETFTPDYILEIILSHPQLIRALYASFASVHMKVGAGFDVRSIAPTPTTEVLSDAKLKDKITKDVTNEHEEMVMTAFRVFNKAVLKTNYFTPTKVALSFRLDPSFLPAIEYPSPLYGMFLVITSESRGFHLRFKDVARGGIRIVKSRSKEAYSINARNLFDENYALASTQQRKNKDIPEGGSKGVILLDPKQQDKAREAFEKYIDSILDLLLKAETPGIKNPIVDLYGKEEIVFMGPDENTADLVDWATEHARNRGAPWWKSFFTGKSPKLGGIPHDSYGMTTLSVREYVKGIYRKLNLDPSTVRKMQTGGPDGDLGSNEILLSNEKYTAIVDGSGVLVDPNGIDKEELHRLAKKRQMISNFDLSKLTKDGYRVLCEDTNITLPTGEVVNNGTAFRNTYHLRDS-------------------------KHDRHIRP---------------LR------------------------------RFDDAGFVEHMCHGPKGNAPTFYQAYVKAVQAKIQENARLEFDAIWREHEQTGVPRSILSDKLSSAITTLDQQLQHSDLWETEHVRRAVLADALPNLLIEKIGLDTIIHRVPDAYLRAIFGSYLASRFVYECGSSPSQFAFYDFMSKRMANIKA-MCGKSQWEQNKDATVYVGNIDERFTQELLSELMTQVGPVRQVHMPQDRVSQTHQGYGFVEFDTPASAEYASKVLNGIRIWGKPIRVNKASADKQKTVDIGAELFINNLDPQVDEKILYDTFSQFGQILRQPNIVRDDNNISKGYGFVSFDSFEASDAAVGTMNGQYLLSKSITVEYAYKKDGKGERHGDEAERKLAAEGKKHNIVPEQQVLPAFHMSASSAQA-----GAPPTGPAIDPMPPITPLSAGMPSP---PYGTLPPGPAGMGRPGPPPPGGPRAPIVGSAGLPPAPSGLPARPPPSHAGFGGPVGFHPPPFPPPG--PPPPMYPGMPPPGPGVPPPGAP--IPPPGMPPPGSV-PPGFGAAPGFG-RM---------RLLRSALRQIHTPLRTSTRVLP---------RGRAWSRGYA-TSISAAELEFGQPVYETHPHLLKPGEVTPGITAQEYADRRAKLAFSLPEGGVAVLPSAEVKYRSGAVFYPFRQESNFLYLTGFSEPQSLAVIRKTGPSLGEYTFHLFCRPKDPIAEQWSGPWSGLRAAEDVFNADE--------------------AATSTPP------------------------------------------------------------------------------------------------------------------------------------------G-FTAPQRDLYAAVLAVQRKSVGLCTARSGLSLDEVHRATEEALQGELGRLGFEFGGDVMGTLFPHHVGHYVGLDVHDVPGYPRSVPLKAGHCVTIEPGVYVPDDERFPKHFRGLAVRIEDSVCVDEEEPLVLTPEAVKEVEDIEALRMSIDFPKEEEAIIARWREIKAFERQVELSKGNPNYTFYDGPPFATGLPHYGHLLASTIKDIIPRYWSMKGFHVERRFGWDTHGLPIEHEIDKKLHISGKAAVMEMGLEKYNAECRAIVMRYSEEWRHTIERLGRWIDFDNDYKTMDPTFMETEWWVFKQLFDKGQVYQGHRVMPYSTSLTTALSNFEANQNYQDVTDPAIVVAFPLDDDPETSLLAWTTTPWTMPSHLGLAAHPEFEYVKIHDEKTGKHYILLEKLLGTLYKDPKKAKFKVVQKLKGKDMLGWKYQPPFNYFYEEYKDVAFRVLNATYVTDDSGTGIVHQAPAFGEDDYNVAIENGIVTERRPPPDPVDDTGRFTSKVSDFAGMGVKEADKHIIKYLKNSGRLVVESQLKHSYPMCYRSDTPLIYKAVPSWFVRIPEIIPQMLENIEGSHWVPSFVKEKRFASWISNARDWNVSRNRYWGTPIPLWVSDDLEERVCIGSIAELKELSGYEGEITDLHRDKIDHITIPSKKGKGTLRRIEEVFDCWFESGSMPYASKHYPFENREEFEKSFPGDFIAEGLDQTRGWFYTLLVLGTHLFGVSPFKNCVVNGIVLAENGKKMSKRLQNYPDPNIVMSEYGSDALRLYLINSPVVRAEPLRFKESGVKEVVAKVLLPLWNSYKFFEGQVNLLKKVENVDYRFDSSMETSNTNVMDKWILASCQSLLKFVNEEMAAYRLYTVVPKLLELIDNTTNWYIRFNRKRLKGENGLDDTLHALNTLFEVLFTLCRGLAPFTPFLTETIYLRLLPHM-TEKPGQDARSIHFLPFPEVRQELFNVDIERRVQRMQKVIELARYSRERGTIGLKQPLKTLIVIHHDPQYLQDVESLQGYITEELNVHDLVLTSDEAKYGVQYSVTADWPVLGKKLKKDMGRVKKALPNVTSDEAHGYATSGKLVVDGITLLEGDLVVRRGLKEDEASKNLETNTDNDVLTILDTEIYPGLAEEGLAREIISRVQRLRKKAGLQTTDDIKMEYKVLADPEEIGLAKVFETHQPTIAKALRRPLDKHEVAEKEEGIIAEEEQEVNKATFLLRLLRLM--LRQTSRALKGLAQQRALTTAQRATAVATRRNSPANRNQSTTAKPTATEARPKPSPSFNTKDRSHVQPLVNPKKSDVDESYAYRNAPPV---------RRVTFGYPGGAILPVFDAIYNSPHFGFVLPRHEQGAGHMAEGYARASGKPGVVLVTSGPGATNVVTPMADALADGTPMVVFTGQVVTAAIGSDAFQEADVIGISRACTKWNVMVKSVAELPRRINEAFEIATSGRPGPVLVDLPKDITAGVLRRAIPTESAIPTIPSAASRAALEINKKQQDASIRRVADLINIAKKPVIYAGHGVICSKNGPALLRTLADKASLPVTTTLQGLGAFDELDEKSLHMLGMHGSAYANMAMQEADLIIALGARFDDRVTLSVAKFAPAAKAAAAEGRGGIIHFEILPKNINKVVQATEAIEGDISASLEMLLPHVEAKAMADRKDWFDKINEWKAKWPLSDYERAERSGLIKPQTLIEELSKLTADRKNDTYISTGVGQHQMWVAQHFRWRHPRSMITSGGLGTMGYGLPAAIGAKVAKPDSLVIDIDGDASFAMTLTELSTAAQFNIGVKVIILNNEEQGMVTQWQNLFYEDRYSHTHQKNPDFMKLADAMGVQHRRLVKPEETVEALKWLIESDGPAVLEVVTDKKVPVLPMVPAGSGLHEFITWDSAKDKIRRERMRERTGGLHSMAVSAASSSASAMAPQPNGIARAVSPGNAPPLA-NGRRNTSPIPSS-------SRRPSSAPGDNQPVASSSRVDGGHVEEVTRPAKPPLLRSKSEHHPRYEEADDVEEEYHDLGARHGFEDHYLSEDVIAHLANNWYMYFTDKRHETTGKPKTPAFELQDWRMRDRLKTVSAAIAVCLNIGVEPPDQLRTAPGAKLEAWQDPTVPPVSKALENIGKSLQAQYETLALRTRYKQYLDPSIEETKKFCISLRRNAKDERVLFHYNGHGVPKPTASGEIWVFNKNYTQYIPVSLYDLQQWLQAPTIFVWDCSEATNILKNYHKFVDKHEEEDEEHALKDLNHEKTNYRPYIHLAACDSKENLPTNPLLPADLFTCCLTTPIEMALWFFVLQNPLDTNLSPERARKLPGRLQERRTPLGELNWIFTAITDTIAWTTLPPPSVSQVL------------------------------PPGPD-------------------------GREADGVPYEYVNSTFFTEQLTAFEIYLTRGDAVSQKPPEQLPVVLQVLLSQQHRLRALILLGRFLDLGPWAVQLALSIGIFPYVLKLLQSAAQELKPVMVFIWTRVLAVDISCQQDLIKDNGYTYFAAIMKPQETFPVVGVDEHKAMCAFILAMLCKGFKPGQIVCNSTDIMTYCLHHIEHPENPLLRQWSCLCISQLWRDLPDAKWRGIRENAHLKLSYLIKDHCPEVRAAMAHAMTTFLGIPDITDEVARIEEGIAWAMLELATDGSPIVRKELLVFFSHFVLRYESKFLVAAYEQLLEEKEYQLFAPPEDGLDHKMGLHFARRENRERDGTITPTAFGVAHDSVFAACWKHINILSVDPHPEVQRDATNILDYVHHALLHSPVGAQAQTLMDEILRRARK----VSRGDMSQRISVAGTRTAAAQPMPSPGLLKRTASYLFGPLMGTLDAANAPTPATPALQRTQRSRKGPSHENAPPEQHDQVAPPSNYHIANEPLCAGYTERKLREAPTLPLASTFLDWSTEYFREPQMKAPEAEEPGSNEYNERLWRRARNEAVLRETQPQKTHARTHKWNGQAGVILTGSQPSKMTFHQFENHIAVADDGNTVTIWDWKTNSRKSRFSNGNPEGSKISDMRFINEDDQALLMTGSSDGVIRIYHNYDSDADVELASSWRALTHMVPSNVNSGMVFDWQQVNGQVLVAGDERVIRIWNAGHEMCTHEIPARSGSCVTALASDQMTGNIFVAGFGDGAIRVFDARMKPQETMVRKWKDES-RQWVRSVHMQRGGQRELLSASRNGKVHLWDIRMEQPLNMFQTTKDVLRTASTHEHLPVFAVGTSAHLVKIFDFDGHEITRVEPYSGFL-GHKAAPLTSTAFHPHRMLLGCAARGDNHVSLYACSNERVGPF-MALLQMKAPVDYEVQLTAFEHFLSDFKTSPQETITHALGNITIDEDDLSDEYDFMDEDDNAQQQRRREKPQKQVPRHKYKEMLQDLADRNISEVVVDLDDLASYEKDLNEGLKLVEWVEQNTRHYVELLSRAVDKLMPQPNENVTFKDDVLDVLMTNRTQRNQMLEGIADRESDPTILNDQYPSQLTRRYTLVFKPRTSTPDNPVKALSVRQVRGDHLGRLITIRGIATRVSDVKPIVQVSAYTCDRCGCEIFQPVTDKQYGPLTLCPSKDCQENQAKGQLYPSSRASKFLPFQEVKIQELAEQVPIGQIPRTLTVLCYGSLVRQISPGDVVDVGGIFLPTPYTGFQAMRAGLLTDTYIEAHHVVQHKKAYEDMEIDPMMARRIAKFTQSGNQYEYLAKSIAPEIFGHLDVKKALLLLLVGGVTKEVGDGMRIRGDINICLMGDPGVAKSQLLKYISKVAPRGVYTSGRGSSGVGLTAAVMRDPVTDEMVLEGGALVLADNGICCIDEFDKMDDNDRTAIHEVMEQQTISISKAGISTSLNARTSILAAANPLYGRYNTRLSAVENINLPAALLSRFDVMFLLLDTPTRETDAQLAKHVAHVHMHSRHPDLGADGVVFSPQEVRAYVAQARTYRPVVPQAVSEYMVKTYVHLRGSQRRAEKRAQNFGNTTPRTLLGVVRLAQALARLAFRNVVTQDDVDEALRLIEASKESLAGDQSRGRRGMNASSKIYNLVKGLADGGACRPDDVDEDEYGVEMSLRKVKERVIAKGFTENQWLAALEEYTDLDVWQTASNGTRLVFVTSGNAEREGSQEMAGPSRAPVKKQASLTSFFTANISKSPANRNEEDENTQKKGKEKDESSPESNRKRPLQDNNSNGNGRSSRAAKRAKSDDSEEVSSPPVQASTGRTPIPEPPSSSS-RTERYAYDADSDPSGLN--EDEDAATRR-KKEELHRKFVKKLGHPDSLLRRRELLGQNESPGGEGEEEGDAEEDETPLPSK-TKKKGAKTGKLTPMEIQFLDIKRKHMDTVLVVEVGYKFRFFGEDARIAAKELSIVCIPGKFRYD----EPHIDRFASASIPVHRLSVHVKRLVAAGHKVGVVRQLETAALKKAGDNRNAPFVRKLTNIYTKGTYIDETGELDQPGGAGASAGGYLLCLTESPVKGLGTDENVHIGVMAVQPATGDIIYDDFEDGFMRREIETRLLHISPCELLVVGELSKATNKLVQHLAGSSTNVFGDRSRVERVPKSKTMAAEASSHVTQFYAGKVKG--DDERSASLLDKVLKLPESVTVCLSAMITHLTEYGLEHIFDLTKYFQSFTTRQHMLINGTTLESLEVYRNATDQSEKGSLLWALDKTRTRPGRRLLRKWIGRPLLDRERLEERVTAVEELLEHQSNFKVDRLGGVLNSIKADLERSLIRIYYGKCTRPELLSTLQTLQRISIEFSRVKTPEDTGFNSSLIVEAIYALPGIGTIVSAYLDKINPEAARKDDKYTFFRDDEETEDITNHKLGIAAVEADLDVHRKDAATKLSKKTPVTYVTVSGIEYLIEVPNTDLKHVPASWAKISGTKKLSRFHTPEVMRLMNERDQHKEALAAACDNAFTDLLKSIASEYQPLRDAVASLATLDCLLSLAQVASLPGYSKPTFLPTATPPTISITSGRHPIAEHTLPDGYIPFTTSLASPSPLAQLITGPNMGGKSSYVRAVALLVLLAQIGSYVPAEAMSLTLTDAIYTRMGARDNLFAGESTFMVEVSETAAILRGATARSLVVLDELGRGTSTHDGAAIAHAVLAHVARETRCLTLFITHYQNLARVADGLGGA-VRCVHMRFEADEAADGDEEITFLYEVADGVAHRSYGLNVARLARIPRRVLDVAARKSREMEEGVKARRLRGAVRLLEDVVAGGEDPLEHLVSSIEQLM-LSQTVISTLMGLARREEE--DP-GDDAPKQENNSSWAIFIVIMLLIVAFCTSYTMQQRKITAIHETVVSIFGGMTVGLILRIAGFDSIRDLLNFNYQYFFNLLLPPIILSSGYELHQANFFRNIGTILTFAFAGTFISAVVIGVLLWLYTSISLEGLDVSWVDAISVGATLSATDPVTILAIFNAFKVDPKLYTIIFGESILNDAVAIVIFESAQSAGT-KGGGIGIWSVLHGIWYFLSEFFGSLAIGALIGVLTALGLKYTYVRRYPHIESSLVVLVAYATYFFAQAIGMSGIVALLFCGITLKHYAYFNMSRRTQLTTKYFFQVTAQLSENFIFIYLGLALFTEKNLVYQPLLIIVTVLSVCAARWLAVFPLSKAINWFIRYRARRQGREVADELPYSYQAMLFWAGLRGAVGVALSALFTAKETQALQATVLVVVVLTVIIFGGTTARMLEILGIRTGVTEEMDSDDEFDIEAVGGGLY-KRADTAIGFNPRRNRAVPLGDVGTSAGSGSRGWASGHRSPNTRSRNKSQKAS--NGDEYERSELLGAASTDSEFGSDIDISDLPPAAPRSRSAPAGPSRQSGGAGEGGSGAGQQQQPLTATAAIRQLFSTEDPSALFRQLDEDYIKPHLLLDGGSGSHMSKASKRGRFAELRALRQSGKKNFDTYEVEDAADLYEEVDENQYKKIVRDRLNEDDFVVDDNGEGYADDGREEWDRVQTYDSESD-GALPVRGKD-RKSKKQRDEEQSKRDANDRNISEYFTKGASKAQPKPKVIKTEEDDKFLEDLLGEVDANVPVPAPRVTKRDRSAERRRNRALSPARESRQPATKKTKMLDGSASSPVATDVAMEDDFVPPAEEELPVP-LDVDMSDPAPSSPAAKVAERRTQPKPDTNDDDDDDMMEVGRTGAVAAASVNLSAARQIKKIIKPD--PTPVTSSPAK-GPETAVDASSWNGINDKLNVVSSSQPEARSMGKMDYKDAIEPDGSLNMFWTDYTEVHGSLCLFGKVLNKKTGHHVSCFVKVDNILRKLYFLPRKHRVQRGVKTTEQVEMMDVYSEVDTIMTKMNVNMHKIKTCTRKYAFELPDIPKKAQYMKLLYPYTKPAIELGTKGETFSHVFGTNTSLFEQFVLWKNVMGPCWLRIKDADFGALKNASHCRLEVLVDNPEMVTVVEENEGMDMPPLTMMSIALRTMFNAKDNKQEILAISARIYEDVSLSDTTPADKLPCRTFTLVRPQTNAFPLGFEKLAKERKRGSVKLMKQESDILTFFLAQVDLVDPDVILGHQLEGVDYSILLNRLYEKKTHQWSRLGRLRRSAWPPSIGKVGGNVFAERQVMAGRLLCDLANEAGKSVMYQCQSWSLTEMCSRYLGGDIHRRDVDNESALKTWAVSKEGLIDYLSHAEADTYFISALAFRTQILPLTKVLTNLAGNSWARTLTGTRAERNEYILLHAFHKKRFICPDKQPFKGRGRADEEDQEDGGADSKKKDKYKGGLVFEPERGLYDKFVLVMDFNSLYPSIIQEYNICFTTVDRSFVSDDEDGVPPVPEDKELGILPKLISELVDRRRQVKGLMKAKGITPEQLATYDIKQLALKLTANSMYGCLGYTKSRFYARPLAVLTTFKGREILRSTKDLAEGMSLQVIYGDTDSVMINANVDNVADAFKVGRAFKAEVNKRYKRLEIDIDNVFRRILLQAKKKYAAMNLVEVDGKFIEEMEVKGLDMKRREYCPLSRDISKRILDEILSGDDIELSIQRIHEYLRDISSKMREQAIATSKYIILTQLGKSPKEYPNADSMPQVQVALRELARGKTMRKGDVVSYIITGDSTTSEPAPKRAYTPQDLKADSGLTPDVEWYLGKQIFPPVERLCANIVGTSTAQLADNLGLDVRRYATNNTSNSSSNRDVEIHPLESQIPDATRFQDCARLSLRCRACKTTAPFEGLLGSSDRITPSGVSCPQCGTVLSTLSIVAQVEAAARAQTARYYEGWLVCDDASCGNRTRQISVAGSRCLGPRGLARDCQGRMRYEMGEKAVYNQLLYFASLWDVDRAKKKLVATATEGGAGEARDKVLVLAEHNKTRFGTVKGVMDKYLEKCGRQWVAMDTLFSKLGFTA-----MKTDFKFSNLLGTVYCQGNLLFSPDGTHLYSPVGNKVTVFNLVDNKSYTLPFAHRKNISRIGLTPQGNLLLSIDEDGQAVLTHVPRRVVLYHFSFKSRVTALSFSPSGRYFVVGLGRKIEVWHVPSTPDSNAAGDLEFAPFVRHHTHTQHFDDVRHIEWSSDSRFFLSASKDLTARIWSLNAEEGFTPTVLSGHRQGVVGAWFSKDQETIYTVSKDGAVFDWQYTTKPGHD----EDEMVDESDMQWRIVNRHYFMQNSATLRCAAFHPESNLLVAGFSNGIFGLYEMPDFNMIHTLSISQNEIDFVTINKSGEWLAFGASKLGQLLVWEWQSESYILKQQGHFDSMNALVYSPDGQRIVTIADDGKIKVWDIESGFCIVTFTEHTSGITACEFAKKGNVLFTASLDGSIRAWDLIRYRNFKTFTAAERLSFSCMAVDPSGEVVAAGSIDSFDVHIWSVQTGQLLDRLSGHEGPVSSLAFAPNGGLLVSGSWDRTARIWSIFNRTQTSEPLQLQSDVLDIAFRPDSLQIAISTLDGQLSFWSVSEAQQISGVDGRRDVSGGRRITDRRAAANVAGTKSFNTIRYSMDGSCLLAGGNSKYICLYSVTTMVLLKKFTVSVNLSLSGTQEFLNSKMLTEAGPSGLLDEQGEASDLEDRIDRSLPGSKR-GDPSARRGKPEVRVTGVAFSPSGTSFCAASTEGLLIYSLDSTVQFDPFDLNMEITPASTLAVLEQEKDYLKALVMAFRLNEAGLIQRVFQAIPYTDIGLVVEHFPTVYVARLLRYVAAQTEQSPHVEFCLLWIKALVDKHGAWLTANRGKVDVELRVVARAVAKMKDEIRRLADENVYMVDYLIGQA-KDKRAGDTPDGIEGLEVKALPSTTKEREDASEEEWIGLEMFPLIQL------HLAVSHTSVN--------IEISKAAGFVGQSSARE-------------MAGRGVLLAGGPGTGKTALALAISQELGTKIPFCPITGSEVYSTEVKKTEMLMENFRRAIGLKVRETKDVYEGEVTELTPEEAENPLGGYGKTISTLLVGLKSARGQKKLRLDPSIYEAIQKERVQVGDVIYIETNTGACKRVGRSDAYATEFDLEAEEYVPIPKGEVHKKKEIVQDVSLHDLDVANARPQGGQDIMSMMGQLMKPKMTEITDKLRGEINKVVSKYINQGVAELVPGVLFIDE----------------------------RRTAC--------------PPDFLTRLLIIPTHPYEPEEIKRIVRIRATTEGVQITDAAIDKIAEHGVRISLRYCLQLLTPASILARVNGRAQIDVPDVAECEDLFLDARRSANVLASESGAGFISM-QPVVTISESKELRGLNLIAAHSHIRGLGVDADTLEPRTASQGLVGQEKARKAAAVILEMIKQGKIAGRAVLIAGPPSTGKTAIAMGMAQSLGPDVPFTTLAASEIFSLEMSKTEALTQAFRKSIGVRIKEESEIMEGEVVEIQIDRSVTGGAKQGKLTIKTTDMEAIYDMGSKMIDAMTKERVMAGDIISIDKSSGKITKLGRSYARSRDYDAMGVDTKFLQCPDGELQKRKEVVHTVSLHEIDVINSRTQGFLALFSGDTGEIRSEIRDQINTKVAEWKEEGKAEIVPGVLFIDEVHMLDIECFSYVNRALESDLAPIVIMASNRGHSRIRGTDYKSPHGLPLDFLDRVAIINTHSYTGDELRQILSIRAQEEEVDLTPDALALLTKIGQEAGLRYASNLITTSQLICAKRRAKQVVVEDVQRSFKLFYDPARSVGFVAESEKRLIGDDGVVDFVVKSNG-TAGETMDTSMEEPTIQRRASRKSVAFTEEKLVVDADGSVTMIATPNDDTKDTAMSHTTPP------LSAALGAFTDASPADD-----AAPAADLNADGLD-----LSLMKKKKK---KVKKDDDEGADSGAVAGDEEAIDLSM---------KKKKKKAPKEEDEFAKKLEALNLE---------GGEGAEAAADEGVQEGDMDKGTG-------------------IWGHNES------RTINYNPLLSRFFALAQKNPDHATGTRSYKIPPPQCLREGNKKTIFANLPEI-----CKRMKRADEHVTAYLFAELGTSGSVD-------GSRRLVIKGRFQQKQIEN-------------------VLRTYIIEYVTCKTCRSPNTELSKGENRLYFITCNSCGSRRSVQAIKTGFSAQVGKRRKMKV--MDKKKPEVDLVTRMQVDESVVGSNDIDESLYSRQLYVLGHEAMKRMSASNVLIVGLKGLGVEIAKNIALAGVKSLTLHDPAPVAIADLSSQFFLRAEDVGKPRDQTTAPRVAELNAYTPVRVHESASLGENLSQFDQYQVVVLTNTPQHIQQTVGDYCHEKGIYFIVADTFGLFGSVFCDFGKNFTIIDATGENPLNGIVAGIDETGLVSALDETRHGLEDGDYVTFSEVEGMEGLNGCEPRKVTVRGPYTFSIGDVSGLGHYKRGGLYQQVKMPKFIDFKGISAALKDPEFVISDFAKFDRPQQLHIGIQMLHAFARTHGRLPRPMNEEDALEIVNSAKEFAQTEGIEVEFDEKLLKELSYQATGDLSPMAAFFGGLTAQEALKAVSGKFHPVKQFMYVDSLESLPTGVTRSEESCKPTGSRYDGQIAVFGREFQEKIANIKQFLVGAGAIGCEMLKNWAMIGLGTGPNGQITVTDMDSIEKSNLNRQFLFRTKDVGKMKSECAAKAAQAMNPDLEGRIVTLKERVGPDTEGIFNEEFWHSLDGVTNALDNVEARTYIDRRCVFFHKPLLESGTLGTKGNTQVVLPLLTESYSSSQDPPEQSFPMCTLRSFPNRIEHTIAWSRE-LFDSSFVVPAETANLYLTQPNYLETTAALGGNQKGTLQMLLDFLKNERALTFEDCVQWARMLFEKQYNNAIQQLLYNFPKDSVSSTGTPFWSGPKRAPDPLKFDPENKTHFSFVEAATNLHAFNYNINVKGKTRQDYLQALDAMIVPDFSPDSNAVANINQ---DPNAGAFDDEAELQKLVDALPEPKTLAGFQLTPVEFEKDDDTNYHIDFITAASNLRAENYKIEQADRHKTKFIAGKIIPAIATTTALVTGLVVLELYKIIDGKTDIEQYKNGFINLALPFFGFSEPIASPKVEYKGPNGKVTLDKIWDRFEVDNITLQELLDDFEKRGLTVAMLSSGVSLLFAAFFPPAKQKDKFGMKLSELVESVTKKPIPAHQKELIFEVVTEDVDGEDVEVPYIKARIRMQIHSLSDDQVGQELRKMTAFIKQEATEKAREIEIKADEEFAIEKSKLVRQETDAIDTAYQKKFKQATMSQQTTRSTVANKTRLRVLGARQALLDDIFSAAADQLGDAAKDPARYEEVLKGLVLEGFYAMGEPELQIRARKADYEIVRKAIDAAAAEYKEKVGSDVKATIDEENNVPDGSTGGVVIVGGNGKIDLNNTFEARLDLLRESALPAMREALFGKNPNRKFYDMPPKRKAAPGQGNATKAGRASAMSTPGPATPRSLDSSIMSDGDDDDVTEAQSREADDFVNKFTFKGKRLQGQDADAATRLFKKRDFSYLPLKPDHQNRPLWIDPDSCTVVLERFNPLAEQATDFLITIAEPKSRPTFLHEYALTPHSLYAAVSVGLRPRDIINTLERFLKTSLPDVVRRKIEDHTKSFGKVKLVLKHNKYFVESVDAEVLQTLLKDQVIGSLRVHGSGDITTSYAPTMGGLVIPGTQNAAGVHQA-NLRQAEKKPGEGGDASADLFNALNEEDDDDKEAVHAFEISDADVETVQKRCLDIGFPILEEYDFRNDDVNPNLEIDLRPNTQIRPYQEKSLSKMFGNGRAKSGIIVLPCGAGKTLVGITAACTIKKGVIVLCTSSMSVVQWRQEFLKWSNINPDDVAIFTAESK-QKFSGSTGIIVTTYSMVTNSRERSHDSKKMMDFLRGREWGLMLLDEVHVVPAEMFRR----------------------------------------------GHIAKVQCAEVWCPMPTEFYDEYLRANARMKRTLYAMNPRKFQACQYLINYHEARGDKIIVFSDELYSLKQYALKLKKVFIYGGTSQNERMQVLENFQHNPEVNTLFLSKIGDTSLDLPEATCLIQISSHFGSRRQEAQRLGRILRAKRRNDEGFNAFFYSLVSKDTQEMYYSSKRQAFLVDQGYAFKVITQLANIEKTPDLAFATPLESRELLQRTLVDNRGGEDDVETDDLFGKPGRGGGRKAGVRRTAGMLSELAGGQDMAYIEQNKAANKALKKGAGGDGQSKFFKGLQREKEKSRARG
>Verticillium_dahliae_VdLs.17
MSLNIPNAPNANLFKGGYNNYDSEDGAVLRNIDACRAITSTVQTSLGPYGRNKIVINHLQKMILTSDAATILRELDVVHPAAKLLVMASQQQESEMGDATNLVIILAGELLRKAEDLLRMGLKTSDIVTGYEKAQKMALDSLEELSVDRVEDIRDQDELAKAIRTVVASKQNGHEDFLGDLVAEAVLSVLPKNPLGFNVDNIRVVKIMGGSLEQSRVVKGMVFPKQPDGTIKKVKRAKVGVFSCPIDTSQTETKGTVLLHNAKEMMDFTKGEENQLEAAIKELHDVGLRVVIAGSTVGDLAQHYLNKYGILFIKILSKFELRRICRVVGATPLARLGAPMPDEMGSIDIVETLEIGGDRVTVFRQENDVTRTATIVLRGATQNHLEDVERAVDDGVNVVKAITKDPRLVPGAGATETQLVERLTALGEKTPGLAQYAIKKYGEAFEVVPRTIAESAGLDATEVLSRLYMAHHKKDDWAIGVDIENEDGSGTLDARKDGILDLLAPKAWAIKLATEAARTVLSVDQIIVARQAGGPKPPAPNPNWDEDMATATMTATATHRPKPKTENLAPENERFLRCCADVVNALIEDHEASSDPKKPKRDINLNQLRNKCAKKHKLANIPSLTAIIAAIPEHYKKYILPKLIAKPIRTSSGIAVVAVMCKPHRCPHIAYTGNICVYCPGGPDSDFEYSTQSYTGYEPTSMRAIRARYDPFEQARGRVDQLKSLGHSVDKVEYIIMGGTFMSLAESYREDFIAQLHNALSGYQTSNVDEAVEAGEMSNIKCVGITIETRPDYCLQPHLSDMLRYGCTRLEVGVQSLYEDVARDTNRGHTVAAVAETFCYSKDAGYKVVSHMMPDLPNCGMERDLDQFREYFENPAFRTDGLKIYPTLVIRGTGLYELWRTGRYQNYTPNELIDLVARIMALVPPWTRIYRVQRDIPMPLVTSGVENGNLRELALARMKDFGTSCRDVRTREVGVNEVKHKIRPNQIELVRRDYTANGGWETFLAYEDPKQDILVALLRLRKCSDKYTFREELVGQPTSLVRELHVYGTAVPVHARDPKKFQHQGFGTLLMEEAERIARDEHGSDKISVISGVGVRSYYAKLGYWLDGPYMSKWLDGRPQDKDAMPQQGLKKRKGPQAEPES--DDELNQVALEGVLSEGEDDSDFEGSEGSAEFDGLEGSDVEEDEDEDDGFLSEDIPSDGEDARKDGKIAAGD-----DEDEGPSYRIVTDANGGVRYEYDEIDPVYDSDDSDAQGPANTIGDIPLSFYDSYPHIGYDINGKKIMRPATGEALDALLDSIEIPKGWTGLTDPETGKPLNLTQDQLELLRKIQMNEVPEDGYDPYPDTVEYFTSIEEKMPLSAAPEPKRRFVPSKHEAKRVAKLVRAIKEGRILPYKPQEEREREEEEKEETYYDIWANEEPQPFNVMNIPAPKLPPPGYDLSYNPPPEYLPTQAEKEEWLKQDPEEREKEYMPAKFDSLRKVPAYGELVKERFNRCLDLYLAPRMRKNRLNIDPASLLPKLPRPEELRPFPTACQTIFRGHEGRVRSLAVSPDGEWLASGGDDCTVRLWHLTGRQEWMAKISLDEAVNAVRWRPSKETFILAAAAGEDIFLIVPPRGADGIDKASRDIIDAGFGYATNGAQPSAT-GTTKEPPAKWTRPGAKLEDQGVLLKVTVRAVVKVISWQRRGDYFSTVSPTGQRSSVAIHTLSKHLTQIPFKKFQGLVQTAHWHPSKPLLFVATQRKIRCYDLQKVELVKMLQPGARWISSFDVHPGGDNIIVGSYDRRLLWHDLDLSTRPYKTMRFHPEAIRAVRFHRGGLPLFADASDDGSLQIFHGKVVSDLMENPTIVPVKMLKGHKVVAKLGVMDVDWHPTEPWCVSAGADGTCMLWTMTAVPPRNKALGTVLAQEPSRHPSPQPTHFSVPHLSQANGNGHRVLRSATVGYVAPEFVGKDEQMKQVKDLVSSQGWIPPTVVDDQVTWFYESLGIDDVYFKIETPQVIASQVTSLYAAKVAAYAREDKREEIRLDMEAEDHAIYIDTSEAGRTITNGPRYESRLEAKYLDHTGRSKYRVETFRSPGVLGASPSSKATLRCYFVYQCIFKQPPEQTDPNETRIEVIADQGFLQKATANTKQIYQEIIELAVNRTGPVIEVFDIEGMAEKRLVVAFRSRTARGLFSALSDLYHYYGVTSSRKYVEQFSNGITVMSIYLRPAMTLDGEYPPLEQSIHQITKEISLLYCLPHNKLHDLFTSGELSLQETVYGHCAWVFIQHFLNRLGSEYVSLTDILDPKSNVHTALLSKLKRRLRTETFTPDYILEIIQSYPSLVRALYASFASVHLAVGADFERHFIAPTPALEVMSDAKLKEKITREVSNEHEEMVMTAFRVFNNAILKTNYFTPTKVALSFRLDPAFLPEIEYPRRLYGMFLVIGAEFRGFHLRFKDVARGGIRIVKSRSKEAYGINARNLFDENYGLSSTQQRKNKDIPEGGSKGVILLDAKMQDHSEEAFEKYIDSIIDLLLPGVTPGIKNPIVDLYGKQEILFMGPDENTADLVDWATEHARKRGAPWWKSFFTGKSPKLGGIPHDEYGMTTLSVREYVKGIYRKTGLDPSTVRKMQTGGPDGDLGSNEILLSNEKYTSIVDGSGVIVDPNGLDREELLRLAKSRSMIVNFDISKLSKDGYRVLCEDANITLPTGEVVGNGTTFRNTYHLRDTGMTDIFVPCGGRPESIDLITVNKLIKDGKSTIPYIVEGANLFITQDAKLRLEAAGCIIYKDASANKGGVTSSSLEVLASLSFDDESFRQHMCHDAKGVAPQFYKDYVKQVQAKICENAQLEFEAIWREHEKSGVERSILSDRLSVAITDLDEELQHSDMWKDERTRRSVLADALPNLLLDKIGLDTIISRVPDAYLRAIFGSYLASRFVYEFGISPGQFAFYDFMSKRMAKIQ--MAQNRHWEQDKDATVYIGNIDERATSTMVYEIMLQMGPIHNIHMPRDRVTQTHQGFGFVEFRTPGDAEYAANVMNGVKLYGKSLRVNKASADKQKQAEVGAELFVGNLDPMVDEKILYDTFSRFGPLLTLPKVAREDSGNSKGFGFISFADFESSDAAVENLHGQYLLSKEVSVQYAFKKDGKGERHGDAAERELAAQAKKRNIVPEMQPVPAAFLNQPQPPPAPPVPQQHPQMAQIPPAPPPRFRPRDPGAPLSAKGDMPLPPASPPARP-PARPGRPPADPRPRLALAPPPNGRALHVPRANEAIGRRTRWLPL-MRAMVALAKPHLSSGTEPPRYPCLEFGVRGTEKEQPSGRNSLKPAT-----------M-----ASGDIVDYEAVMVDEFDALNIEVRVSGVPGAALSAPQCPGMR-----ALPQKGPVLSTPVPTTAPPPLAVDNMVIQKETTKYPAKAAKVADELASSGLVFLPGPSRTYEYSDMGPAFHQRRYFFYLAGVNVPDCAVTYSLADDR-----LTVWIPHVEPRKVLYNGR---VPSIKDVLAASDVDEVRHMQHL-PAFLH----AYA------HQHDKATIYLIVDNARIHIDSAALRPAMDEARVTKTAHEIALIRKANAVSSAAHRAVMRRRFASERQVAALFTAECTVRGAPTQAYAPIAGSGPNAATLHYGANDEPLAGRHVLVLDAGCEVDCYASDVTRTLPLGGHFTPEARHIYDLVERMQEACIAAV--APGILYYSLHLKASAIALRGLLRLGIKGAAGTVAAFFPHGLGHHIGLETHDVPPYRGKQTLRPGMVVTVEPGLYFNKDDVLARYYPVGGVRIEDCILVTHDGHENLT-DAPKGEDMLRIIRM----PEH--------RCKGSFLTSISSS-----YRY-DDPTLASGLPHYGHLLTSTIKDIIPRYWSMKGYHVTRRFGWDTHGLPIEYEIDKKHGISARDAVAQMGVAAYNAECKAIVMRYAAEWRQIIERLGRWIDFDNDYKSMDVTFMESCWWVFKQLFDKDQVYRAYQIMPYSTALGTPLSQMEAKQNEKTTQDPAILVAFPVVGQ-TGSLVIYTTTPWTLPSNILIAVHRDFEYLEILDEKSGKQYFMMESGLAALYKELKKAKYKVLRKLQGKDLIGWKYEPLFPYFAESYKEC-FEVIGADYVEAGEGTGIVHQAPAFGQEDYDAAVASGFIGEKRLPPCPVDEKGQFTAEVPDYVGQHVKTADKAILKDLRSTGRLLVESQTSHVDKFCWRSDTQLIRRAVSSWFIRVTNSIPEMLENLEKTTWVPSFVKEKRFANWIANAHDWNVSRNRYWGTPIPLWVSEDFEEVVCVGSIAELKELSGYTGELNDLHRDKVDHIEIPSKKGKGMLKRVDEVFDCWFESGSMPYASTHYPFENADNFQGSFPADFIAEGLDQTRGWFYTLTVLGNKLFGVSPFRNCITNGLVLASTGVKMSKSLKNYPDPSNVINEYGSDALRLYLINSPVVRAEPLRFKESGVKEVVSKVLLPLWNSYRFFCEQALLYKKNNGEDFAADPTFTEGLENVMDRWILADCQSMLQFIDQEMAAYRLYTVVPRLLSVLDNLTNWYIRFNRKRLKGVAGLGDTKAALNTLLQVLLTLVRALAPFTPFITEHIYSLLKPFLGEVLKDFDSRSVHFLPFPTVQEALFDTEIERKVSSMQKVINLGRTARERRTLSLKTPLRSIVVV-SDEQHLKDVESLQSYVMGELNVQEVVLSNDEAKYGIILEAKVDWPTLGKKLKKDVQIVRKALPKLSQEQLRQYLTDKTINIDGIQLEENDLEIVRVLANKDGAKALEPAFSNDVIILLDTDVSQDLVYEGLAREVINRVQRMRKKAGLVPTDEVHMQYGVVANPESTDVDAVLESKEELFVNALRGKLEPLEG-ASGESVILEEEQAIGELRLMLRLARIMHRSRQASRALRAVAFIRTLTTSPAVSAVQAIKKTPSGRNQATSATNPAPDVRPPPASGFK-QADEHVQPLVDPKAPEMDESFIGKTGGEIFHEMMLRHNVKHVFGYPGGAILPVFDAIYNSPHFDFILPKHEQGAGHMAEGYARASGKPGVVLVTSGPGATNVITPLQDALSDGTPMVVFCGQVVTTSIGSDAFQEADVVGISRSCTKWNVMVKSVAELPRRINEAFEIATSGRPGPVLVDLPKDVTAGILRRAIPTESAIPSLPSAATRAAMSLSRKQLTASVKRVADLINIAKKPIIYAGQGVILSENGPEILKELADKASIPVTTTLHGLGGFDELDEKSLHMLGMHGTAYANMAMQEADLIIALGARFDDRVTLNVGKFAPGAKAAAAEGRGGIVHFEIMPKNINKVVQAVEAVEGDVATNVSMMLPHVEIRSMADRSAWFDKINGWKKRWPLSDYERTERGGLIKPQTLIEELSKMTADRKDNTYITTGVGQHQMWTAQHFRWRHPRSMITSGGLGTMGFGLPAAIGAKVAQPDALVIDIDGDASFNMTLTELSTAAQFNIGVKVIVLNNEEQGMVTQWQNLFYEDRYAHTHSVNPDFQKLSDAMGVQSRRLEKPEEIQEALRWLIESDGPALLEVVTDRKVPVLPMVPSGSGLHEFLTWDSERDVQRRKMMRERTGGRHGMPSSTSNQTMATQAPRSNGIHTHLGGPELSMQRPRSPLTLNQRSNTHTGHETPDARPSSAPGDNHKQDMGPGGFAHHRNPQPRRQQPPLLRTRSEFGVRPNDSDQSDEEIPQWGARHGFDELYESQQFMDKLANNWYMYWTDKRHEST------------------------------------------------------------------GKQLQSQYETLAIRTRYKQYLDPSVEETKKFCVSLRRNAKDERVLLHYNGHGVPKPTASGEIWVFNKNYTQYIPVSLYDLQHWLQAPTIFVWDCSEAGNILNNYHRFVEKHEQEEDEQAARDSNYEKTAFQPYIHLAACGVKENLPTNPLLPADLFTACLTTPIEMALWFFVLQNPLKTNCTPEQAKKLPGRLQERRTPLGELNWIFTAITDTIAWTTLPRHLFRKFFRQDLMVAALFRNFLLAQRVMSVYGCHPQSFPELPDTKQHPLWASWDLAVDMALAQLPMLQKKENDGIEYEYQNSTFFTEQLTAFEVYLARGDAMSQKPPEQLPVVLQVLLSQQHRVRALILLGSFLDLGPWSVQLALSIGIFPYVLKLLQSAAAELKPVMVFIWTRILAVDISCQQDLIKDNGYNYFAAILKPTEALPVSNSDEHKAMCAFILAMLCRGYKPGQHVCNQTDIMTYCLAHLQHQDNPLLRQWACLCLSQLWNDLPEAKWRGIRENAPSQLSVLTKDRCPEVRAAMLHAMTTFIGIIDLTDEVARVEESIAWTLLDMANDGSPMVRREFLVFLSHFILRFESKFIVAAVEQLQEEKEYLLFPPEIDGLENKMGLHYTRQENRNVDGTIKPSAHGFAHNTVFAACWKHALMLNVDPHPEVQRDATTIVDYMHNALLASPVGEHAQALMDDIRRRAKR-ASASSQHAANNRHGVLGSPSSTNAPLPSPGLLRRTASYLFTGMFGANGAMEPGRPSSPGLPRSQKFR-GPELASAPPDQIDQTNY-SKYHTANEPVSGGYEERSMKEVPSLPLRSTFLDWSVEYFREPQMKPSESDEPGSTEYNERLWRRSRNETILQDTQPLKQYAGSHKWDNQVRLINNGAQPAKMTFHQFEDQLAVADNGNTVYVWDWKKQSRLSKFSNGNPEGSKISDMKFINEDDQGFLMTGSSDGVIRVYRNYDSDEQVELASSWRALTHMVPSTVNSGMVFDWQQATGHVLVAGDVRVIRVWSAASETCVMDIPARSGSCVTSLTSDQMTGTTLVAGFGDGAVRVFDTRLKVQESMVKKWKDDTDRQWIKSVHMQRGGQRELISASRNGKVKLWDIRMDKPLHTFQTTRDTVRTASTHEHLPVFAVPTCP---------GLQL------------------------------------------------------MALRQFKAPVQYEAQLGAFESFLKDFKATPEQTITHALGNVTINEDDFDEDDDVMEDDEVAEERRRRQKE-ARTPQPKYQIILQELADRKINEVMLDLDDLHGWEKTLEADLKLVESVELNTKHYVEIFSRAIDSQMPAPTNKESFKEDVLDVVMRRREEHNQAMDAVANG--DLPAAAERFPAELTRRYTLAFKPRTQTADHESKAMAVRDVRGEHLGHLITVRAIATRVSDVKPVVSVSAYYCEGCGSEIFQPVTDKQHTPLTMCPSETCKKNQSRSQLQPSSRASKFLPFQEVKVQEMAEQVPIGQIPRTLTVLCYGSSVRKVNPGDVVDISGIFMPTPYTGFKAMKAGLLTDTYLEAHYILQHKKAYSEMIIDPALVRRIEQYRQSGQVYELLAKSIAPEIYGHVDVKKALLLLLIGGVTKEVKDGMKIRGDINVCLMGDPGVAKSQLLKYISKVAPRGVYTSGRGSSGVGLTAAVIRDPVTDEMVLEGGALVLADNGICCIDEFDKMDDNDRTAIHEVMEQQTISISKAGISTTLNARTSILAAANPLYGRYNTRLSPVENINLPAALLSRFDIMFLILDTPNRESDAQLAKHVAYVHMHSRHPPVGEDDVIFSPHEVRSYIAQARTYRPVVTAGVMEYVSKTYVRMREAQRRAEKKGEQFTHVTPRTLLGIIRIAQALARLRFSNLVEQDDVDEALRLLEASKESLAADQGTGRQRLNPNSRIYNMVKALADSGACRPDDADDDDYGV-LSLRKVKERVIAKGFTEDQWLAALEEYNSLDVWQTAGNMTRLVFINANDAEREGSEDM----APAEKKQKSLTSFFQPRPASSPAASQKPTTQSPSPSRAETNKPVETSRKRPLEEDADRVNNGSNRTLKRRKADISEEAEGEVA-------PAPSSPLGSKVRTERFLCVEPVPLEEDDEEEEDAETARR-RKEDLHKRFVKKLGHPDSMLRRRGPAVEEAAQGAEDEDGEDGDEEEAPPPPKGAKKGGARANKLTPMEMQFLDIKRKHMDTVLIVEVGYKFRFFGEDARIAARELSIVCIPGKFRYDEHPSESHLDRFASASIPVHRLPVHAKRLVAAGHKVGVVRQIETAALKKAGDNRNAPFVRKLTNVYTKGTYIDENGELDAQGENGAPAAGYLLCITETPSKGQGTDEKVDVGIVAVQPATGDIIYDNFEDGFMRSEIETRLLHISPCEFVIVGDLTKGTDKMIRHLSGSSTNVFGDRSRVERVPRSKTMAAEAYTHVTQFYADKMKDTADNGTAVLLLDKVLHLPEAVTICLSAMITHLKEYGLEHIFDLTKYFQSFTTRQHMLINGSTLESLEVYRNSTDHTEHGSLFWALDKTSTRFGQRLLRKWVGRPLLDDSQLAERVAAVEEIANGQGTPQVDKLEALLVGIKTDLERSLIRMYYAKCSRPELLAVLQSLQRIATQYATIKTASDIGFASPLITNALLSLPHILDTIISYLDKINPEAARKDDKYNFFREAEQNDDIQDFKMGIVAVEQELDEHRRDAAAKLGRKKPVDYVTVAGIEYLIEVLNTDLKNVPASWAKISGTKKLSRFHTPEAVRLLAARDQNREALASACDAAFAALLHDLAHDYQPLRDAVASLATLDCLMSLARVARLPGYTKPTFLPSSAPPQISVTAGRHPVADHTLPNGYIPFTAALASPTPLAYLITGPNMGGKSSFVRALALLALLAQIGSYVPAEALTLAPLDAIHARMGARDNLFAGESTFALELSETSRVLRAATPRSLVLLDELGRGTSTHDGAAIAHAVLHHVAHNLRCPTLFITHYQNLARMADPTGEGPIRNVHMRFTATRGADGEEEITFLYEVAEGVAHRSYGLNVARLARIPRKVINVAARKSRELERDMRIRRLQGAGRLLSDLFTTGADQLDHLISSIEQLMDIAVHAAEVVNQIARRAAASDDSEGTDGTQKDQLTAWALFISIFLLIIAFLASYYLHEKKIEAVHETVISIFAGMTVGILLLIASDDSVRKLISFDHQIFFNLLLPPIILGAGYELHQANFFRYIGPIVTFAFAGTFLSAMTIGIVLWFYAVSGIESISLDFVDAISVGATLSATDPVTILAIFNTYKVDPKLYTIIFGESLMNDAIAIVIFETAQKY-KGESHTVSSLSFLEGFGIFFLVFFGSLIIGVLVGVGTALLLKLTYIRRYPNIESCLIVLISYATYFFSNATHLSGIVSLLFCSITLKHYAYFNMSRRTQLATKYFFKVTAQLSENFIFIYLGLSPFTDNRLEFRPLLVIVTVLAVCAARWVAVFPLSRAINAVIRYKARRRGGDLSDELPYNYQAMLFWAGLRGAVGVALAALLTGANSYALKGTVLVVVMLTVIIFGGTTARMLEILGIQTGVVDEIDSDDEFDIETSGGGNYYKRSGGGIGYIPGRNGSLSLQNLGNQGGGR--SYVSGHHSPNPRTSSLSRKTT------EEQAGLLGQTPHDSDLESDIDISDLPPPAQASRQASPLNIQSSEATFLPP---DPTPAAVTAGSAIRSLFTTEDASQLFRQLDEDFIKPTLLLDGNGGPSMGKTDRRAKLAELKALRQAGKKAFDNYQVDDINELYEEVDETQYKKIVRDRLNEDDFVVDDNGEGYADDGREEWDRVQQYHYASDSEEDGSRGRPTKASKKKQADDAARREANDRDISTYFTSGAGKTQAKPKVAKTKEDDDFLADLLGEVDTNVPAPVPRSTKRHRSPDRRRVRVASPPPHERQPLAKRSKIQDDRPSSPPAADMLMDDNFVPTIDDDELP--TQFPMSDPAPSSPAAKVAERKAQIKKEP-DDDDDDMMEVAHAGTVTAASVNIAGSRPPKKLIKPEPYPAPITSSPVK--HESAIDPSAWNDITNNLNIVSSSASEVKSIRKIDYKDAIEEDGSLNMFWTDYTEVSGSLCLFGKVLNKKTGQHVSCFVKIDNILRKLFFLPRETRVQGGIDTCDEVGMVDVYNEVDALMTKLKIGKHKTKACKRKYAFELPDIPKEGQYLKCMYPYSMASVDARETGETFSHVFGTNTALFEQFVLWKNIMGPCWLNIKDADFSSLQNASHCKLEVLVEHPNMVAPLRDSENLETPPLTLMSLAMRTTFNAKDNKLEILALSARVYEKVSLSDTTPAEKLPCRTFTLVRPNGSAFPGGFEKLAKDRSKGLIKTFKQESEILMFFLAQLDIVDPDVILGHQLEGVDYSVLLNRIHEKKTPQWSRLGRLRRTLWPSSIGKTGGNVFAERQVMSGRLLCDLANDAGKSAMYKCQSWSLTEMCSLYLSGNNHRRELDNDAALKTWAHSKEGFMDYVTHIEADTYFIAALALQVQLLPLTKVLTNLAGNSWARTLTGTRAERNEYILLHEFHRNKYICPDKQGFRGKGAKEDEE-----GDSKKKDKFKGGLVFDPEKGLYDKFVLVMDFNSLYPSIIQEFNICFTTVDRTATLEDEEEVPEVPVDQEQGILPKLIATLVSRRRQVKSLMKDKTATPEQLATWDIKQLALKLTANSMYGCLGYTKSRFYARPLAVLTTYKGREILRSTKELAESRALQVIYGDTDSVMINANVENVADAFKVGAEFKKAVNERYRLLEIDIDNVFRRILLQAKKKYAAINLVENNGKYIEKMEVKGLDMKRREYCGLSKEISGKLLDEILSGEDTEVSISRIHDYLREIAAKMREQSIPAQKYIIFTQLGKGPKEYPNGDTMPQVQVALRDIARGKNVRKGDVISYIITGDGQSSEPAPKRAYTPSDLKPESGLAPDVEWYIAKQIFPPVERLCANIVGTSTMQLAECLGLDIKRYDTSRRHDDGVEKDMEVHPLESQIPDDVRFADCTRLSLRCRTCKKSSVFEGLYSQPTRVSPAGVLCDHCGATINPLSVVAQVEHAIRVQTARYYEGWLVCDDSSCGIRTRQMNVYGTRCLGPKGLARDCLGRMRYEYSEKAIYNQLVYFTSLWDVDKARDKAVAAAAPGSSQADRENILALAEHNRVRFGTVKGVVEKYLDKCGRQWVAMDTLFAKLGFSKALAPAM----SFSNLLGTVYCQGNLLYSPDGTQLFSPVGNRVTVFDLVNNKSHTLPFAHRKNIARIGLTPRGNLLLSVDEDGHAILTNVQRRIATYHFSFRGKVTALAFAPSGRHFAVGLGRKIEVWHVPSTPDSNAAGELEFAPFVKHHTHTQHFDHVRHIEWSSDSRFFLSASKDMTARIWSLDPEDGFVPTVLSGHKQAVVGAWFSENQETIYTVSKDGAVFDWQYVGRPRRQEDDEMALDDEEADMRWRIVNRHYFHQNDANVRCAAFHPESNLLVAGFSNGIFGLYEMPDFNQIHTLNISQNEIDFVTINKSGEWLAFGASKLGQLLVWEWQSESYILKQQGHFDSMNSLVYSPDGQRIVTIADDGKIKVWDVESGFCIVTFTEHTSGVTACEFAKKGNVLFTASLDGSIRAWDLIRYRNFRTFTAPTRLSFSCMAVDPSGEVVAAGSLDSFDVHIWSVQTGQLLDQMSGHEGPVSALAFTPNGDSLISGSWDRTARIWSIFNRTQTSEPLQLQADVLDIAVRPDSLQLAVSTLDGQLTFWSVTDAEQVAGVDGRRDVSGGRKATDRRTAANVAGTKAFNKIRYSTDGSCVLAGGNSKYICLYSVHTM----------------------------------------ASDRDDRRDKALPGARRGGDPSARRRAPEVRVTGVAFSPAGNAFCAASTEGLLVYSLDDVLAFDPFDLAMEITPASTLAVLD-DRDYLKALVMAFRLNEANLLKRVFLGVPHADIALVVGGLPIVYVPRLVRFVAAQTEETPHMEFCLLWIKALVDKHGAWLTQNRAKVDVELRVVSRAVSRMRDEIRRLADDNVYMVDYLLGQA--KGPVGEGQLAAPEKSKVITAAVAAEDDGSDEDGWIGLDMVQISEVKGNNRDNRTAAHTHIKGLGLKTDGTAEKQAAGFVGQTTAREAAGVVVDLVKAHKMAGRGVLLAGGPGTGKTALALAISQELGTKIPFCPIVGSEIYSTEVKKTEILMENFRRAIGLKVRETKEVYEGEVTELTPEEAENPLGGYGKTISTLLIGLKSAKGQKKLRLDPSIYEAIQKERVSVGDVIYIEANTGACKRVGRSDAYATEFDLEAEEYVPIPKGEVHKKKEIVQDVTLNDLDVANARPQGGQDIMSMMGQLMKPKMTEITDKLRGEINKVVSKYIDQGVAELVPGVLFIDEAHMLDIECFTYLNRALESPISPIVVLASNRGMATLRGTEDIVAAHGIPTDFLARLLIIPTTPYQADEIKRIVRIRSTTEGVAITDAAIDKIAEHGVRISLRYCMQLLTPASILSKANGRSQIDVQDVAECEDLFYDARRSAGLLSGEGGRGYLPM-----TVSESKELRGLNLIAAHSHIRGLGVDGTSLEPRTSSQGLVGQEKARKAAAVILQMIKEGKIAGRAVLIAGPPSTGKTAIAMGMAQSLGPDVPFTSLAASEIFSLEMSKTEALTQAFRKSIGVRIKEESEIMEGEVVEIQIDRSVTGGAKQGKLTIKTTDMEAVYDMGTKMIDAMTKERVMAGDIISIDKSSGKITKLGRSYARSRDYDAMGVDTKFLQCPDGELQKRKEVVHTVTLHEIDVINSRTQGFLALFSGDTGEIRSEIRDQINTKVGEWKEEGKAEIVPGVLFIDEVHMLDIECFSYINRALEDDLAPIVMMASNRGNSRIRGTDYKSPHGLPLDFLDRVVIIHTHKYNPEEIKQILTIRAAEEEVEVSADALALLTKIGQEAGLRYASNLITTSQLISAKRKSKAVDVADVQRSFSLFYDPDRSVKFVTDSEKRLIGNDGGVDFTVTNGH---GEAMDVSMALVNVRRDVADQFYRYKMERLQTKIEGKGNGIKTVIVNLTSVAQSLARPGAYLIKYFGFELGAQTNIDPADDRWIINGAHDGPKLQDHLDGFISKFVLCKKCKNPETDVIIKDDHIILDCKACGQRTDVDIRLKLSGFILKNQPKKGKKDKAERKAARRAKQQAQANGNGHGSGSGGEGSENGSNDNDD-IDAGSDDEFERLKNEAQDAEQVEVKDHEWAVDMSEEAVKARQAQLPGEFKQKLNIDDEDEDGEGGNTVYDQLGAWIIEQTEEKGSVDKVDSIEIFVKAKELGIEGKHRAVLVLVQTIFDENVLAQITKRAPMLKQFVTSERHEKALLGGTERLIGSLIGEHPDILEKVVKILQLYYNHDLLSEDVAVKWGSKASKKYVDLATSKKVRKAAEPFLTWLQEASEEEDSDDE--MDQKLPEVDLVTRMQADSAVVGNTEIDEALYSRQLYVLGHEAMKRMGASNVLIIGLKGLGVEIAKNIALAGVKSLSLYDPGHVALPDLSSQFFLRPDDVGKPRDEVTAPRVAELNVYTPVHIHKSEGLAENLSQFDKYQVVVLTSLPLKLQGIIGDYCHSKGIYVVAADTFGLFGSIFCDFGEKFTVIDPTGETPLSGIIAGIDEEGLVSALDETRHGLEDGDYVTFTEVEGMEGLNGCAPRKITVKGPYTFSIGDVTGLGQYRRGGLYQQVKMPKIIDFKSFTPALADPEFVVSDFAKFDRPQQLHLAFQALHAFAESQGRFPRPMHEEDATVILRSAEAFAKARGLEVQFDEKVIKELSYQALGDLNPMAAFFGGIAAQEILKAVSGKFQPVSQWMYFDSLESLPSSSARSAELCKPLGSRYDGQVVVFGREYQEKLSNVKQFLVGAGAIGCEMLKNWAMIGLGTGPKGKIIVTDMDSIEKSNLNRQFLFRAPDVGKMKSDCAAAAAQAMNPDLVGHIQSLKDRVSPETEETFNETFWQDLDGVTNALDNVEARTYVDRRCVFFRKPLLESGTLGTKGNTQVVLPHLTESYSSSQDPPEKEFPMCTVRSFPNKIDHTIAWAKEYMFENLFIASPSTVNLYLTQPGYIDSMLKQGGNQKMTLETLRDYLTTDRPRTFEDCIAWARLLFEREFNNKIQQLLYNFPKDSETSSGTPFWSGPKRAPDALKFDASDPMHFGFIVSAANLHAFNYNIKSPGLDKDIYLRELENVIVPDFAPAEGVKIQANDSDADPNASSFDDNDELQQIISGLPSPSELAGFQLTPVEFEKDDDTNHHIDFITACSNLRAANYKIEQADRHKTKFIAGKIIPAIATTTALVTGLVVLELYKVLDGKKDLEQYKNGFINLALPFFGFSEPIASPKVEYKGPDGKVTLDKIWDRFEVADITLKELLDHFEKQGLSISMLSSGVSLLYASFFPPAKLKERHPLKLSQLVELISKKPIPAHQKEVIFEIVAEDLDEEDVEVPYIKMRRDMSNQPLTDDQVGNELRKMTAFIKQEAMEKAREIEIKANEEFAIEKSKLVRQETDAIDTAYEKKFKQATMSQQITASTVANKTRLKVLAARQELLDNIFEAAGKKLADGVKDKSKYQGILKNLILEGFYGLNESEVQIRARKADYDVVKKAIDEAAKEYKKKTSKDVTATIDQQNPLPEGSKGGVSIVGTGGKIEIDNTVEQRLKLLEDTALPAVRETLFGKNPNRKFYDMPPKRKAIGAVTGGGKVGKGSRVSTPGAATPRSIGSDNESSAAEA-LSEGEEDNIEKNVGHFSVEGYERPSKS--ATSHIFGKRDYSYLNLKPDFQNRPLWIDASKARIFLESFSPLAQQCQDFLITIAEPISRPSFVHEYALSPHSLYAAVSVGLSPADIINTLERFLKTPLPKQIREFIEGCTASFGKVKLVLKNTKYFVESADPVVLQKLLQDPIIGPLRTHGSGAITTTAAPKQAPLVIPGTTNAAGVRQAGQANNAQGADADKAKED-EVYAALNDDDDEEAEFTHSFEIPDSAVEDVQKRCLDLQYPVLEEYDFRKDEFNANLEIDLRPGAQIRPYQEKSLSKMFGNGRAKSGIIVLPCGAGKTLVGITAACTVKKGVIVLCTSSMSVVQWRNEFLKWSNIKPEDIAAFTSDNKGQTFTGSTGIIVTTYSMVTQTRERSHEAKKMMDFLQHREWGLMLLDEVHVVPANIFRKVTSSIKTHSKLGLTATLLREDDKISDLNFLIGPKLYEANWMELSQQGHIARVQCAEVWCSMPTEFYDEYLKAPPRKRSLLYIMNPAKFQACQYLINYHESRGDKIIVFSDNVYALKAYAMKLKKVFIYGETGQAERLQVLENFQHNPQVNTLFLSKIGDTSLDLPEATCLIQISSHYGSRRQEAQRLGRILRAKRRNDEGFNAFFYSLVSKDTSEMFFSSKRQAFLVDQA------------------------ERRELLEKVLVEN-VGNEEEFVDDLFHSGTMGRKPKKGARRTAGMLGDLSGGQDMAYIEQNKKTKTK------KGESSAFFRKIQRQAAKK----
>Verticillium_alfalfae_VaMs.102
MSLNIPNAPNANLFKGGYNNYDSEDGAVLRNIDACRAITSTVQTSLGPYGRNKIVINHLQKMILTSDAATILRELDVVHPAAKLLVMASQQQESEMGDATNLVIILAGELLRKAEDLLRMGLKTSDIVTGYEKAQKMALESLEELSVDRVEDIRDQDELAKAIRTVVASKQNGHEDFLGDLVAEAVLSVLPKNPLGFNVDNIRVVKIMGGSLEQSRVVKGMVFPKQPDGTIKKVKRAKVGVFSCPIDTSQTETKGTVLLHNAKKMMDFTKGEENQLEAAIKELHDVGLRVVIAGSTVGDLAQHYLNKYGILFIKILSKFELRRICRVVGATPLARLGAPMPDEMGSIDIVETLEIGGDRVTVFRQENDVTRTATIVLRGATQNHLEDVERAVDDGVNVVKAITKDPRLVPGAGATETQLVERLTALGEKTPGLAQYAIKKYGEAFEVVPRTIAESAGLDATEVLSRLYMAHHKKDDWAIGVDIENEDGSGTLDARKDGILDLLAPKAWAIKLATEAARTVLSVDQIIVARQAGGPKPPAPNPNWDEDM---TATATHRP--KPKTENLAPENERFLRCCADVVNALIEDHEASSDPKKPKRDINLNQLRNKCAKKHKLANIPSLTAIIAAIPEHYKKYILPKLIAKPIRTSSGIAVVAVMCKPHRCPHIAYTGNICVYCPGGPDSDFEYSTQSYTGYEPTSMRAIRARYDPFEQARGRVDQLKSLGHSVDKVEYIIMGGTFMSLAESYREDFIAQLHNALSGYQTSNVDEAVEAGEMSNIKCVGITIETRPDYCLQPHLSDMLRYGCTRLEVGVQSLYEDVARDTNRGHTVAAVAETFCYSKDAGYKVVSHMMPDLPNCGMERDLDQFREYFENPAFRTDGLKIYPTLVIRGTGLYELWRTGRYQNYTPNELIDLVARIMALVPPWTRIYRVQRDIPMPLVTSGVENGNLRELALARMKDFGTSCRDVRTREVGVNEVKHKIRPNQIELVRRDYTANGGWETFLAYEDPKQDILVALLRLRKCSDKYTFREELVGQPTSLVRELHVYGTAVPVHARDPKKFQHQGFGTLLMEEAERIARDEHGSTKISVISGVGVRSYYAKLGYWLDGPYMSKWLDGRPQDKDAMPQQGLKKRKGPQAEPES--DDELNQVALEGVLSEGEDDSDFEGSEGSAEFDGLEGSDVEEDEDEDDGFLSEDIPSDGEDARKDGKISAAD-----DEDEGPSYRIVTDANGGVRYEYDEIDPVYDSDDSDAQGPANTIGDIPLSFYDSYPHIGYDINGKKIMRPATGEALDALLDSIEIPKGWTGLTDPETGKPLNLTQDQLELLRKIQMNEVPEDGYDPYPDTIEYFTSIEEKMPLSAAPEPKRRFVPSKHEAKRVAKLVRAIKEGRILPYKPEEEREREEEEKEETYYDIWANEEPQPFNVMNIPAPKLPPPGYDLSYNPPPEYLPTQAEKEEWLKQDPEEREKG--------------------ERFNRCLDLYLAPRMRKNRLNIDPASLLPKLPPPGGVAPLP-------------------------------------------------------------------------------HGVP-------------------------------------------------------------------------DHPC-------RSSTA--------------RS---------------------------------------------------------------------------------------------------------------------SADLMENPTIVPVKMLKGHKVVAKLGVMDVDWHPTEPWCVSAGADGTCMLWTM-------------------------------------------------------------------------------------------------------------------------------------------------------------------------------------------------------------------------------------------------------------------------AEKRLVVAFRSRTARGLFSALSDLYHYYGVTSSRKYVEQFSNGITVMSIYLRPAMTLEGEYPPLEQSIHQITKEISLLYCLPHNKLHDLFTSGELSLQETVYGHCAWVFIQHFLNRLGSEYVSLTDILDPKSNVHTALLSKLKRRLRTETFTPDYILEIIQSYPGLVRALYASFASVHLAVGADFERHFIAPTPALEVMSDAKLKEKITREVSNEHEEMVMTAFRVFNNAILKTNYFTPTKVALSFRLDPAFLPEIEYPRRLYGMFLVIGAEFRGFHLRFKDVARGGIRIVKSRSKEAYGINARNLFDENYGLSSTQQRKNKDIPEGGSKGVILLDAKMQDHSEEAFEKYIDSIIDLLLPGVTPGIKNPIVDLYGKQEILFMGPDENTADLVDWATEHARKRGAPWWKSFFTGKSPKLGGIPHDEYGMTTLSVRD------------------------------NEILLSNEK-----------------------------------------------MATESSARIPT--------------------------------------------------------------------------------------------------------------------------------------------------------------------------------------------------------------------------------------------------------------MEKPRHDEQDKDATVYIGNIDERATSTMVYEIMLQMGPIHNIHMPRDRVTQTHQGFGFVEFRTPSDAEYAANVMNGVKLYGKSLRVNKASADKQKQAEVGAELFVGNLDPMVDEKILYDTFSRFGPLLTLPKVAREDSGNSKGFGFISFADFESSDAAVENLHGQYLLSKEVSVQYAFKKDGKGERHGDAAERNA-----------------------------------------------------------------------------------------------------ALHVPRANDAMGHRTRWLP------------------------LMRKGAHGRSACQ-ELDTMVCSAPLVGD-------M------------------------------------------------------------------TKNPSL--TATVTPGITAQEYYDRRANLAHRLPEGALAILPAAELKYRSGAVFHPYRQESNFLYLTGWTEGDSLAVIRNTGPQWGDFTFHLFCQPKDATAEQWSGPRNGIQAAADIFNADDAGDINRIDRLLPDIVKSASRVYTDLRPRQGHAESKLWSLVGDKAWWPSTRSPLYPILNTLRAIKSPAEVANMRKAGQISGRVITDAMRRAWTREKDLHNFLDYRFAVDGCDGPAYIPVVGGGRNGSCIHYVLNNDVLRPGDMVMVDAGGEYGTYITDITRTWPLDGKFTPPQRDLYEAVLKVQRASVALCREDARLTLDDIHDHTYRGLHEELKSLGFDI----------AH---------RDI---------------------------------------------------------------------MVPHLVSCLNTPEHPFRGS--FLTSISSS-----YRY-DDPTLASGLPHYGHLLTSTIKDIIPRYWSMKGYHVTRRFGWDTHGLPIEYEIDKKHGISARDAVAQMGVAAYNAECKAIVMRYAAEWRQIIERLGRWIDFDNDYKSMDVTFMESCWWVFKQLFDKDQVYRAYQIMPYSTALGTPLSQMEAKQNEKTTQDPAILVAFPVVGQ-TGSLVIYTTTPWTLPSNILIAVHRDFEYLEILDEKSGKQYFMMESGLAALYKELKKAKYKVLRKLQGKDLIGWKYEPLFPYFAESYKEC-FEVIGADYVEAGEGTGIVHQAPAFGQEDYDAAVASGFIGEKRLPPCPVDEKGQFTAEVPDYVGQHVKTADKAILKDLRSTGRLLVESQTSHVDKFCWRSDTQLIRRAVSSWFIRVTNSIPEMLENLEKTTWVPSFVKEKRFANWIANAHDWNVSRNRYWGTPIPLWVSEDFEEVVCVGSIAELKELSGYTGELNDLHRDKVDHIEIPSKKGKGMLKRVDEVFDCWFESGSMPYASTHYPFENADNFQGSFPADFIAEGLDQTRGWFYTLTVLGNKLFGVSPFRNCITNGLVLASTGVKMSKSLKNYPDPSNVINEYGSDALRLYLINSPVVRAEPLRFKEAGVKEVVSKVLLPLWNSYRFFCEQALLYKKNNGEDFAADPTFTEGLENVMDRWILADCQSMLQFIDQEMAAYRLYTVVPRLLSVLDNLTNWYIRFNRKRLKGVAGLGDTKAALNTLLQVLLTLVRALAPFTPFITEHIYSLLKPFLGEVLKDFDSRSVHFLPFPTVQEALFDTEIERKVSSMQKVINLGRTARERRTLSLKTPLRSIVVV-SDEQHLKDVESLQSYVMGELNVQEVVLSNDEAKYGIILEAKVDWPTLGKKLKKDVQIVRKALPKLSQEQLRQYLTDKTINIDGIQLEENDLEIVRVLANKDGAKALEPAFSNDVIILLDTDVSQDLVYEGLAREVINRVQRMRKKAGLVPTDEVHMQYGVVANPESTDVDAVLESKEELFVNALRGKLEPLE-GASGESVILEEEQAIGELRLMLRLARIMHRSRQASRALRAVALLHPYPHHLSRRLCRPGHL----RREESSHLRHQPGTRRCPPPSRLKQADEHSQPLVDPKAPEMDESFIGKTGGEIFHEMMLRHNVKHVWSR----------------------------------------------------------------------------------------------GVAEACSALSMRL-------------FEIATSG----------------------------PSPAPAATRAAMSLSRKQLTASVKRVADLINIAKKPIIYAGQGVILSENGPEILKELADKASIPVTTTLHGLGGFDELDEKSLHMLGMHGTAYANMAMQEADLIIALGARFDDRVTLNVGKFAPGAKAAAAEGRGGIVHFEIMPKNINKVVQAVEAVEGDVATNVSMMLPHVEIRSMADRSAWFDKINGWKKRWPLSDYERTERGGLIKPQTLIEELSKMTADRKDNTYITTGVGQHQMWTAQHFRWRHPRSMITSGGLGTMGFGLPAAIGAKVAQPDALVIDIDGDASFNMTLTELSTAAQFNIGVKVIVLNNEEQGMVTQWQNLFYEDRYAHTHSVNPDFQKLSDAMGVQSRRLEKPEEIQEALRWLIESDGPALLEVVTDRKGPVLPMVPSGSGLHEFLTWDSERDVQRRKMMRERTGGRHGMALCTRFPTMATRAPRSNGIHTQLGGPELSMQRPRSPLTLNQRSNTHTGHETPDARPSSAPGDNQKQDAGPGGFAHHRNPQPRRQQPPLLRTRSEFGVRPNDSDQSDEEIPQWGARHGFDELYESQQFMDKLANNWYMYWTDKRHESTGKPKASSHELQDWRMRDRLKTVSAALAVCLNISVEPPDQLRTNPGAKLEAWTDPYHPAPQKALENIGKQLQSQYETLAIRTRYKQYLDPSVEETKKFCVSLRRNAKDERVLLHYNGHGVPKPTASGEIWVFNKNYTQYIPVSLYDLQHWLQAPTIFVWDCSEAGNILNNYHRFVEKHEQEEDEQAARDSNYEKTAFQPYIHLAACGVKENLPTNPLLPADLFTACLTTPIEMALWFFVLQNPLKTNCTPEQAKKLPGRLQERRTPLGELNWIFTAITDTIAWTTLPRHLFRKFFRQDLMVAALFRNFLLAQRVMSVYGCHPQSFPELPDTKQHPLWASWDLAVDMALAQLPMLQKKENDGIDYEYQNSTFFTEQLTAFEVYLARGDAMSQKPPEQLPVVLQVLLSQQHRVRALILLGSFLDLGPWSVQLALSIGIFPYVLKLLQSAAAELKPVMVFIWTRILAVDISCQQDLIKDNGYNYFAAILKPTEALPVSNSDEHKAMCAFILAMLCRGYKPGQHVCNQTDIMTYCLAHLQHQDNPLLRQWACLCLSQLWNDLPEAKWRGIRENAPSQLSVLTKDRCPEVRAAMLHAMTTFIGIIDLTDEVARVEESIAWTLLDMANDGSPMVRREFLVFLSHFILRFESKFIVAAVEQLQEEKEYLLFPPEIDGLENKMGLHYTRQENRNVDGTIKPSAHGFAHNTVFAACWKHALMLNVDPHPEVQRDATTIVDYMHNALLASPVGEHAQALMDDIRRRAKR-ASARSQHAANNRHGVLGSPSSTNAPLPSPGLLRRTASYLFTGMFGANGAMEPGRPSSPGLPRSQKFR-GPELASAPPDQIDQTNY-SKYHTANEPVSGGYEERSVGEISSLPLRSTFLDWSVEYFREPQMKPSESDEPGSTEYNERLWRRSRNETILQDTQPLKQYAGSHKWDNQVRLINNGAQPAKMTFHQFEDQLAVADNGNTVYVWDWKKQSRLSKFSNGNPEGSKISDMKFINEDDQGFLMTGSSDGVIRVYRNYDSDD-------------------------------------------------------------------------AGRTSVV----------------QESMVKKWKDDTDRQWIKSVHMQRGGQRELISASRNGKVKLWDIRMDKPLHTFQTTRDTVRTASTHEHLPVFAVGTSARRVQVFNFDGQELSEMEPYSSFLQQNRGLPISATAFHPHRPILGTAARGDHHINLFTCENAEMLQPRMALRQFKAPVQYEAQLGAFESFLKDFKATPEQTITHALGNVTINEDDFDEDDDVMEDDEVAEERRRRQKE-ARTPQPKYQIILQELADRKINEVMLDLDDLHGWEKSLEADLKLVESVELNTKHYVEIFSRAIDSQMPAPTNKESFKEDVLDVVMRRREEHNQAMDAVANG--DLPAAAERFPAELTRRYTLAFKPRTQTVDHESKAMAVRDVRGEHLGHLITVRAIATRVSDVKPVVSVSAYYCEGCGSEIFQPVTDKQHTPLTMCPSETCKKNQSRSQLQPSSRASKFLPFQEVKVQEMAEQVPIGQIPRTLTVLCYGSSVRKVNPGDVVDISGIFMPTPYTGFKAMKAGLLTDTYLEAHYILQHKKAYSEMIIDPALVRRIEQYRQSGQVYELLAKSIAPEIYGHVDVKKALLLLLIGGVTKEVKDGMKIRGDINVCLMGDPGVAKSQLLKYISKVAPRGVYTSGRGSSGVGLTAAVIRDPVTDEMVLEGGALVLADNGICCIDEFDKMDDNDRTAIHEVMEQQTISISKAGISTTLNARTSILAAANPLYGRYNPRLSPVENINLPAALLSRFDIMFLILDTPNRESDAQLAKHVAYVHMHSRHPPVGEDDVIFSPHEVRSYIAQARTYRPVVTAGVMEYVSKTYVRMREAQRRAEKKGEQFTHVTPRTLLGIIRIAQALARLRFSNLVEQDDVDEALRLLEASKESLAADQGTGRQRLNPNSRIYNMVKALADSGACRPDDADDDDYGV-LSLRKVKERVIAKGFTEDQWLAALEEYNSLDVWQTAGNMTRLVFINANDAEREGSEDMARLSKTPSGSQKSITSFFSKPATAAATATPKPKVESPCSTNKSNT---LSKIKRPANVTPVPSSDALEPPSSQENMDSTVTKKATITSNVLPSSPSESSDEYDDPRARGAVLDDENFNPAEEDEDEEMADFIA-SDDSDEEPTTKKRKRPAKKPRKRTASAVPTSPIVEPANDDEDDMDDLPPPGSRAARAAKKSSKFSPFEKQYWAIKQNLWDTIVFFKKGKFFELYENDATI-----------GHQLFDFKMTDRVNMRM--VGVPESSLDMWVNQFVAKGFKVARVDQMESALGKE---------MRERDDQAAKSKKVDKIIRRE------------LACILTGGTLVEGSQDDLATYCAAIKESITDGIPS--RTMFDLTKFETFVAQTSPRELLLEKSLLSSKALRILKNNTSPTTIWN-----YRKPGLEFLDADVTRR-------ELETGGDGEREGGWPTVLAEAKEKDLASLGALVKYLQLLKIEQSLGNFEWYNPIRRNGTLILDGQTLINLEVFANSANGSTEGTLFTLLNKCVTPFGKRLFRQWVCHPLCDIDRINERLDAVDMLNSDRS--VREQFSAQM-TKMPDLERLISRIHAGVCRPDDFVKVLEGFEQIEYTMSLLGAWGG---GKGLVDRLISSMPNLDEPLSYWKTAFDRMKAKNDR--MFLPERGIEEDFDESQDRIAEIKKDLGKLLEKKKAELKCKT-LKFTDIGKEIFQIEAPKST--KVPSSWRQMSATSSVKRYYFDALTELVRDLQEAEETHGQIMKEVASRFFRRFDTDYTTWLQAIRIISQLDCLVSLAKASSSLGSCRPQFVDEER-SLVEFDELRHPCMLNTVSD-FIPNAIELGGNSAKINLLTGANAAGKSTVLRMTCTAVIMAQIGCYVPATSARLTPVDRIMSRLGANDNIFASQSTFFVELSETKKILAEATPRSLVILDELGRGTSSYDGVAVAQAVLHHVATHVGCIGFFATHYHSLATEFENHPEVRARRMQIHVDEAE-----RRVTFLYKLEDGVAEGSFGMHCAAMCGINNRIIERAEVAAREWEHTSRLKKAKTGCYIPLGMLSDAVGNVDVLLRAVEAMMDIAVHAAEVVSQIAPSDEDSE---GTDGTQKDQLTAWALFISIFLLIIAFFASYYLHEKKIEAVHETVISIFAGMTVGILLLIASDDSVRKLISFDHQIFFNLLLPPIILGAGYELHQANFFRYIGPIVTFAFAGTFLSAMTIGIVLWFYAVSGIESISLDFVDAISVGATLSATDPVTILAIFNTYKVDPKLYTIIFGESLMNDAIAIVIFETAQKY-KGESHTVSSLSFLEGFGIFFLVFFGSLIIGVLVGVGTALLLKLTYIRRYPNIESCLIVLISYATYFFSNATHLSGIVSLLFCSITLKHYAYFNMSRRTQLATKYFFKVTAQLSENFIFIYLGLSPFTDNRLEFRPLLVIVTVLAVCAARWVAVFPLSRAINAVIRYKARRRGGDLSDELPYNYQAMLFWAGLRGAVGVALAALLTGANSYALKGTVLVVVMLTVIIFGGTTARMLEILGIQTGVVDEIDSDDEFDIETSGGGNYYKRSGGGIGYIPGRNGSLSLQNLGNQGGGR--SYVSGHHSPNPRTSSLSRKTT------EEQAGLLGQTPHDSDLESDIDISDLPPPAQASRQASPLNVQSSEASFLPP---DPTPAAVTAGSAIRSLFTTEDASQLFRQLDEDFIKPTLLLDGNGGPSMGKTDRRAKLAELKALRQAGKKAFDNYQVDDINELYEEVDETQYKKIVRDRLNEDDFVVDDNGEGYADDGREEWDRVQQYHYASDSEEDGSRGRPTKASKKKQADDAARREANDRDISTYFTSGAGKTQAKP-----KEDDDFLADLLGEVDTNVPAPVPRSTKRHRSPDRRRVRVASPPSHERQPLAKRSKIRDDRPSSPPAADILVDDNSVPTMDDDELP--TQFPMSDPAPSSPAAKVAERKAQIKKEP-DDDDDDMMEVAHAGTVTAASVNIAGSRPPKKLIKPEPYPAPITSSPVK--QESAIDPSAWNDITNNLNIVSNSVSEVKSIRKIDYKDAIEEDGSLNMFWTDYTEVSGSLCLFGKVLNKKTGQHVSCFVKIDNILRKLFFLPRETRVQGGIDTCDEVGMVDVYSEVDALMTKMKIGKYKTKS-------------------------------------------------------------------------------------------------------------------------------------------------------------------------------------------------------------LQPKLEGVDYSVLLNRIHEKKTPQWSRLGRLRRTVWPSSIGKTGGNVFAERQVMSGRLLCDLANDAGKSAMYKCQSWSLTEMCSLYLSGNNHRRELDNDAALKTWAHSKEGFMDYVTHIEADTYFIAALALQVQLLPLTKVLTNLAGNSWARTLTGTRAERNEYILLHEFHRNKYICPDKQGFRGKGAKEDEE-----GDSKKKDKFKGGLVFDPEKGLYDKFVLVMDFNSLYPSIIQEFNICFTTVDRTAKLEDEEEVPEVPVDQEQGILPKLIATLVSRRKQVKSLMKDKTATPEQLATWDIKQLALKLTANSMYGCLGYTKSRFYARPLAVLTTYKGREILRSTKELAESRALQVIYGDTDSVMINANVENVADAFKVGAEFKKAVNERYRLLEIDIDNVFRRILLQAKKKYAAINLVENNGKYIEKMEVKGLDMKRREYCGLSKEISGKLLDEILSGEDTE--------------------------------LGKGPKEYRNGDTMPQVQVALRDIARGKNVRKGDVISYIITGDGQSSEPAPKRAYTPSDLKPESGLAPDVEWYIAKQIFPPVERLCANIVGTSTMQLAECLGLDIKRYDTSRRRDDGVEKDMEVHPLESQIPDDVRFADCTRLSLRCRTCKKSSVFEGLYSQPTRVSPAGVLCDHCGATISPLSVVAQVEHAIRVQTARYYEGWLICDDSSCGIRTRQMNVYGTRCLGPKGLARDCLGRMRYEYSEKAIYNQLVYFTSLWDVDKARDKAVAAAAPSSSQADRENILALAEHNRVRFGTVKGVVEKYLDKCGRQWVAMDTLFAKLGFSKALAPAM----------------------------------------------------------------------------------------------------------------------------------------------------------------------------------------------------------------------------------------------------------------------------------------------------------------------------------------------------------NSLVYSPDGQRIVTIADDGKIKVWDVESGFCIVTFTEHTSGVTACEFAKKGNVLFTASLDGSIRAWDLIRYRNFRTFTAPTRLSFSCMAVDPSGEVVAAGSLDSFDVHIWSVQTGQLLDQMSGHEGPVRA-----------------------------------------------------------------------------------------------------------------------SRCSCRPTCSTL------------------------------P-------------------SAP--TRCSSPSRRSTAS-------------------------------------------------------------------------------------------------------------------------------------------------------------------------------------------------------------------------MVQISEVKGNNRDNPTAAHTHIKGLGLKTDGTAEKQAAGFVGQTTAREAAGVVVDLVKAHKMAGRGVLLAGGPGTGKTALALAISQELGTKIPFCPIVGSEIYSTEVKKTEILMENFRRAIGLKVRETKEVYEGEVTELTPEEAENPLGGYGKTIITLLI-----------------------------------------------------------------------------------------------------------------------------------------------------------ISRA--------------------------------PRD--------------------------------------------------------------------------------------------------------MAAPVMTVSESKELRGLNLIAAHSHIRGLGVDGTSLEPRTSSQGLVGQEKARKAAAVILQMIKEGKIAGRAVLIAGPPSTGKTAIAMGMAQSLGPDVPFTSLAASEIFSLEMSKTEALTQAFRKSIGVRIKEESEIMEGEVVEIQIDRSVTGGAKQGKLTIKTTR----HGSSPKAQGGPSTLSTPARDLMS---------------STSRDARAF-LGSSFLPGGHGA--------------RIPTTWAPIRQWMGQQQGATSRISRE-------------------------------------------------------------TRLQESPSTGPS--PSDFLDRCPSINPHSINPEEIKQILTLRAAEEEVEVSADALALLTKIRQEGGLRYAQQ---PHYDVAAHQREAEVQGGGRRRR------PAEFLPVLRPRPQRQVCDR-------------LGEAPDRQMALVNVRRDVADQFYRYKMERLQTKIEGKGNGIKTVIVNLTSVAQSLARPGAYLIKYFGFELGAQTNIDPADDRWIINGAHDGPKLQDHLDGFISKFVLCKKCKNPETDVIIKDDHIILDCKACGQRTDVDIRLKLSGFILKNQPKKGKKDKAERKAARRAKQQAQANGNGHGSGSGGEGSENGSNDNDD-IDAGSDDEFERLKNEAQDAEQVEVKDHEWAVDMSEEAVKARQAQLPGEFKQKLNIDDEDEDGEGGNTVYDQLGAWIIEQTEEKGSVDKVDSIEIFVKAKELGIEGKHRAVLVLVQTIFDENVLAQITKRAPMLKQFVTSERHEKALLGGTERLIGSLIGEHPDILEKVVKILQLYYNHDLLSEMSP----SNGVARQQEVRRPRHLQEGPQAFLTWLQEASEEEEEDDE--MDQKLPEVDLVTRMQVDSAVVGNTEIDESLYSRQLYVLGHEAMKRMGASNVLIIGLKGLGVEIAKNIALAGVKSLSLYDPGQVALPDLSSQFFLRPDDVGKPRDEVTAPRVAELNVYTPVHIHKSEGLAENLSQYDKYQVVVLTSLPLKLQGIIGDYCHTKGIYVVAADTFGLFGSIFCDFGEKFTVIDPTGETPLSGIIAGIDEEGLVSALDETRHGLEDGDYVTFTEVEGMEGLNGCAPRKITVKGPYTFSIGDVTGLGQYRRGGLYQQVKMPKIIDFKSFTPALADPEFVVSDFAKFDRPQQLHLAFQALHAFAESQGRFPRPMDDEDATVILRSAEAFAKAQGLEVQFDEKVIKELSYQALGDLNPMAAFFGGIAAQEILKAVSGKFQPVSQWMYFDSLESLPSNSARSAELCKPLGSRYDGQVVVFGREYQEKLSNIKQFLVGAGAIGCEMLKNWAMIGLGTGPKGKIIVTDMDSIEKSNLNRQFLFRAPDVGKMKSDCAAAAAQAMNPDLAGHIQSLKDRVSPETEETFNETFWQNLDGVTNALDNVEARTYVDRRCVFFRKPLLESGTLGTKGNTQVVLPHLTESYSSSQDPPEKEFPMCTVRSFPNKIDHTIAWAKEYMFENLFIASPSTVNLYLTQPGYIDSMLKQGGNQKMTLETLRDYLTTDRPRTFEDCIAWARLLFEREFNNKIQQLLYNFPKDSETSSGTPFWSGPKRAPDALKFDASDPMHFGFIVSAANLHAFNYNIKSPGLDKDIYLRELENVIVPDFAPAEGVKIQANDADADPNASSFDDNDELQQIISGLPSPSELAGFQLTPVEFEKDDDTNHHIDFITACSNLRAANYKIEQADRHKTKFIAGKIIPAIATTTALVTGLVVLELYKVLDGKTDLEQYKNGFINLALPFFGFSEPIASPKVEYKGPDGKVTLDKIWDRFEVADITLKELLEHFEKQGLSISMLSSGVSLLYASFFPPAKLKERHPLKLSQLVELISKKPIPAHQKEIIFEIVAEDLDEEDVEVPYIKMRRDMSNQPLTDDQVGNELRKMTAFIKQEAMEKAREIEIKANEEFAIEKSKLVRQETDAIDTAYEKKFKQATMSQQITASTVANKTRLKVLAARQELLDSIFEAAGKKLADGVKDKSKYQGILKNLILEGFYGLNESEVQIRARKADNDVVKKAIDEAAKEYKKKTSKDVTATIDQQNPLPEGSKGGVSIVGTGGKIEIDNTVEQRLKLLEDTALPAVRETLFGKNPNRKFYDMPPKRKAIGAVTGGGKVGKGSRVSTPGAATPRSIGSDNESSAAEA-LSEGEEDNIEKNVGHFSVEGYERPSKS--ATSHIFGKRDYSYLSLKPDFQNRPLWIDASKARIFLESFSPLAQQCQDFLITIAEPISRPSFVHEYALSPHSLYAAVSVGLSPADIINTLERFLKTPLPKQIREFIEGCTASFGKVKLVLKNTKYFVESADPVVLQKLLQDPIIGPLRTHGSGAITTTAAPKQAPLVIPGTTNAAGVRQAGQANNAQGADAEKAKED-EVYAALNDDDDEEAEVTHSFEIPDSAVEDVQKRCLDLQYPVLEEYDFRKDEFNANLEIDLRPGAQIRPYQEKSLSKMFGNGRAKSGIIVLPCGAGKTLVGITAACTVKKGVIVLCTSSMSVVQWRNEFLKWSNIKPEDIAAFTSDNKGQTFTGSTGIIVTTYSMVTQTRERSHEAKKMMDFLQHREWGLMLLDEVHVVPANIFRKVTSSIKTHSKLGLTATLLREDDKISDLNFLIGP-----------------------------------------------------KFDRC------------------------------------------------------------------------------------------------------------------------STS---------------------------------------------------------------------------------------------------------------------------------------
>Fusarium_graminearum_PH-1
MSLNIPNAPNAGLFKQGYNNYDSEDGAVLRNIDACRAIASTVQTSLGPYGRNKVVINHLQKMILTSDAATILRELEVVHPAAKLLVMASQQQEAEMGDATNLVIVLAGELLRKAEDLLRMGLKTSDIVIGYEKAQKFALETLEELSVDKVEHMRDQEELSKAISTVIASKQNGNEAFLADLVAEAVLTVLPKNPANFNVDNIRVVKIMGGSLEQSKVVKGMVFPKEPDGSIKKASHAKVGVFTCPIDAGQTETKGTVLLHNAKEMMDFTKGEESQLETSIKELYDSGLRVVICGERVGDLAMHYLNRFGILCIRILSKFELRRVCRVVGATPLARLGAPMPDEMGSIDVVETLEIGGDRVTVFRQEDEVTRTATLVLRGATQNHLDDIERAVDDGVNVVKAITRDPRLVPGAGATEVELVERIQAYGEKTPGLSQYAIKKFGEAFEVVPRTIAESAGLDATEVLSRLYAAHANSDRWDTGIDIENDDNTGLLDAKDEGILDLLISKQWAIKLATEAARTVLSVDQIIVARQAGGPKPPAPNPNWDEDMATATMTVTAVP--TKKKPDMAPESERFLRCCADVANALIEDHEASKA-GRTTRDINLNSLRNKLAKKHKLMNIPPLTAIIASIPEHYKKYILPKLIAKPIRTSSGIAVVAVMCKPHRCPHIAYTGNICVYCPGGPDSDFEYSTQSYTGYEPTSMRAIRARYDPFEQARGRVDQLKSLGHSVDKVEYIIMGGTFMSLSESYREEFIAQLHNALSGYQTTNVDEAVEAGEMSNVKCVGITIETRPDYCLQPHLSDMLRYGCTRLEVGVQSLYEDVARDSNRGHTVAAVAETFCLAKDAGYKVVSHMMPDLPNVGMERDIDQFREYFENPAFRTDGLKIYPTLVIRGTGLYELWRTGRYQNYTPNGLIDLVARIMALIPPWTRIYRVQRDIPMPLVTSGVENGNLRELALARMKDFGTTCRDVRTREVGVNEIKNKIRPNQIELVRRDYVANGGWETFLAYEDPKQDILVALLRLRKCTEKYTYREELIGQPTSMVRELHVYGTAVPVHARDPRKFQHQGFGTLLMEEAERIAIEEHGSDKISVISGVGVRSYYKKLGFWLDGPYMSKWLDGREQPE--MPTTLPSRKRKVLAEPAPVDD-ELAGVELDGILSQSEDDSDFEESDVESSENDLDEHDQDAEGDDDDD-----DAYSEDASSDAGDSFGAPPTLD-ADNSEPNYRVVKDANGGERYEYAEVDPVYDSDDSDAQGPVNTIGDIPLSFYDSYPHIGYDINGKKIMRPATGEALDALLDSIEIPKGWTGLTDPETGKPLDLTQDQLELLKRLQMNEVPNEGYDPYPDMVPYFTNIEEKMPLSAAPEPKRRFVPSKHEAKRVAKLVRAIKEGRILPYKPPEERQREDEEKEESYYDVWANEEPQDPHVMNIPAPKLAPPGYDLSYNPPPEYLPTEEEKEAWKNQDPEEREKEYLPAKFDSLRKVPGYGEFVKERFDRCLDLYLAPRIRKNRLNIDPNSLLPKLPRPEDLKPFPTLNQTIFRGHDGRVRSVAFSPDGEFVASGGDDGTVRVWALNGHQEWMAKLNSEEPVNMVRWRPNKETFILAAAAGEDLFFMIPSVASDAVEKASREVLDVGFGYATNGAQSSAMNGIKKEPPAKWSRPGAKLEAAGVLLMATVRSAIKVINWHKRGEYICTVSPTGQRSSVAIHAISKHLSQLPFRKLPGLAQTAQFHPSRPLFFVATQRMIRCYDLQREELVKVVQPGARWISSFDVHPGGDNLIVGSYDRRLLWHDLDLSARPYKTMRFHPEAIRAVKFHR-TLPLFADASDDGTLQIFHGKVVSDLMENATIVPVKMLRGHKVISKLGVLDVDWHPKHPWCLSAGADGTCRLWTM--TAISANPVANVKATEASRGPSPQPTHFSVPLQNGNGGNGHRILRSATVGYIAPEFTGKSEQKKTVKSLIWAAGYVPEPQIDEQIEWFYENLGIDDVYFELESPDVISSHITSLYAAKVASFAREDKQEEIRLDMEANDHAIYIDTSVAGRTNIAGPRYEERLEAKYIDHPGSSKYRVETFRSPALL--SPQSKATLRCYFVYQCRFATPPEETDPKETNLELIADHGFLQKATVNTKQIYQDIIELAVNRAGPVIEVFDIEGTDEKRMVLAFRSRTAQGLFSALSDLYHYYGVTSTRKYLEQFSNGITVMSVYLRPASETNADQFSWDESIDQISKEVSLLYCLPHNKFHNLFLDGQLSLQESVYAHSAWVFVQHFLNRLGPEYASLAELLDIKNNAQQALLSNLKRRLRSETFTPDYIYEIIQNYPGLVRALYASFANVHLVKDQEDPVKVVSSSLSVEVLSDDALKDKISKNVNNEHDEMVLTAFRVFNNAVLKTNYFTPTKVALSFRLDPSFLPDVEYPKPLYGMFLVISSESRGFHLRFKDISRGGIRIVKSRNKEAYGINARSLFDENYGLASTQQRKNKDIPEGGSKGVILLDPKQQNRAREAFEKYIDSILDLLLPAETPGIKNPIVDLYGKEEILFLGPDENTAELVDWATEHARSRGAPWWKSFFTGKSPKLGGIPHDTYGMTTLSVREYVKGIYRKLELDPSTIRKMQTGGPDGDLGSNEIKLGNEKYTAIVDGSGVLVDPKGLDREELLRLAHGRKMIIEYDVSKLSAEGYRVLCEDVNLTLPSGEVVNNGTSFRNTFHLRDTGAVDVFVPCGGRPASIDLISVNRLIKDGKSVVPYLVEGANLFITQEAKLRLEAAGCILYKDASANKGGVTSSSLEVLASLSFDDEGFVQNMCHDANGQAPQFYQDYVKQVQLKIQENARLEFEAIWREHEQTGTPRSILSDKLSVAITDLDEKLQHSDLWDNEKIRRSILEDALPRLLLEKIGLDTLIARIPDSYLRSIFGSYLASRFVYEFGSSPSQFAFFDFMSKRMAQIEK-MAQNRHWEQDKEATVYIGNIDERATSAMVYEIMLQMGPIHNIHMPRDRVTQTHQGFGFVEFRTPTDAEYAANVMNGIKLYGKSLRVNKASADKQRAAEVGAELFIGNLDSMVDEKILYDTFSRFGPLLSLPKVAREESGASKGFGFVSFADFESSDAAIDTLHGQYILSKEVSVQYAFKKDGKGERHGDQAERSLAAEAKKRNIVPEAQPVPQAFLQQPPAAAAPPAGFDPSVMGR---------MPVGAPPQAPGGFAPPGRGPSPYNAGIPPPGMPPRGAA----PLPPAPSGLPARPPQSQAGYTNPADFHPGSFRPPSGSPA-QGYPVAPPPGFPAPPQAAP---GAPGAPPPGFMPPPGFQPPPGF-RRMRLPRAPFRSVDPR---LPLRAPSTRKISTISLRARPTLPSNIPARLRTYA--SVSASELRFGQPVHETHPHILKAGEITQGITAQEYADRRAALAHSMTDGSVAVLHAASLQYKSGAVFHAYRQESNFLYLTGWMEGDAIAVIQKTGPNYGDYIFHMFVKPKNAREEQWNGYRNGVDAARDIFNADEAHSIYEAEHLLPKVLDRAKLIYADSPPSKAATATWLWRLISGKD-TRPTRTPLYSVMNKLRVVKSEAEVANMRLAGQISGRVITDAMRQPWKREKDLHWFLDYNFAANGCEGPAYIPVVAGGERANCIHYTVNNSTFDEDEFILIDAGGEYGTYITDISRTWPASGRFTPAQRDLYQAVLNVQRSSVSLCRENSKLSLEDIHNVTARGLVDQLRAIGFEVTMANIDQLFPHHVGHYIGLDVHDCPGYSRRETLRRGHCVTIEPGVYVPHDDRWPAAFRGMGVRIEDSVCVDHDSPYILSTEAVKEVDDIEALRMSIDFPKEEEVVLQRWREIDAFLRQVELSEGRPRYTFYDGPPFATGLPHYGHLLTSTIKDVIPRYWSMKGFHVERRFGWDTHGLPIEHEIDKKLGISGKAAVMELGIAKYNEECRSIVMRYAKEWRVTVERLGRWIDFDNDYKTMDPSFMESEWWVFKQLFDKDQVYQGHRVMPYSTVLTTALSNFEANQNYQDVTDPAVVVTFPLVDDPDVNLLAWTTTPWTLPSHLGLAAHPDFEYVKILDEKSGKIYILLEKLLGTLYKDPKKAKFKIVEKILGKDMLGWKYTPPFNYFYDEFKDVAFKVLNATYVTDDSGVGIVHQAPAFGEDDYNVAVAAGIVTENRSPPDPVNDTGHFTDRVSDFKGMHVKEADKHIIKYLKNAGRIANESQLKHSYPMCPRSDTPLIYRAVPSWFIRIPDIIPDMLKNIEETRWVPSFVKEKRFASWIANARDWNVSRNRYWGTPIPLWVSEDLEERVCVGSVQELRDLSGYEGDLSDLHRDKVDHITIPSKMGKGQLKRIEEVFDCWFESGSMPYASQHYPFENVEKFEQSFPGNFIAEGLDQTRGWFYTLTVLGTHLFGKSPFKNCVVNGIVLAEDGKKMSKRLKNYPDPSIIMSKYGSDALRLYLINSPVVRAEPLRFKESGVKEVVQKVLLPLWNSYKFFEGQVALLKKVENVDFVWDPKLEATNTNVMDRWILASCQSLLAFVNQEMEAYRLYTVVPRLLGLIDNTTNWYIRFNRKRLKGENGLDDTLHALNALFEVLFTLCRGLAPFTPFLTDNIYLKLLPHIPKELQGDDFRSVHFLPFPDVRQELFDEEVERRVGRMQRVIELARVSRERRTIGLKQPLKTLVVLHSDPQYLEDVKSLKNYISEELNVQDLVLSSDESKYNVQYSVTADWPVLGKKLKKDMARVKKGLPLLTSDQVKGYLQDKHIDVDGIRLEEGDLVVRRGVKEDDSSKNFETNTDSEVLTILDTEIHPELVAEGLGREIINRVQRLRKKAGLVPTDDIKMEYRVVADPEDVGLSGAFKSQTPAFEKALRRPLEEASAETQTEGLIAEEEQEVQQATFILRLLKLMLRSRPTRQAIRAFGHARARTTLPATQ-----------RTKATATTSAAPQTRPVPSPAFNPESRRHVQPLVNRSNPEMDESFIGKSGGEIFHEMMLRHDVKHIFGYPGGAILPVFDAIYNSKHFDFILPRHEQGAGHMAQGYARATGKPGVVLVTSGPGATNVITPMQDALSDGTPIVVFTGQVVTSAIGSDAFQECDTVGISRSACKWNCMVTSIAELPRRINEAFEIATSGRPGPVLIDLPKDITAGILRKAIPTQTRLPSIPSMASQTAKQVMEKQLNASLSRAADLIKIAKQPIIYAGQGIIQSEGGTELLRELADKCSIPVTTTLQGLGAFDERDEKSLQMLGMHGMAYANMSMQEADLIIALGARFDDRVVLNTSKFAPNAKAAAAEKRGGIIHFDILPKNINKVIQATEAIEGDVATNLKMLMPMLTPTSMEQRSGWFNKISEWKAKWPLSNYEHSDASGLIKPQTLIEELSDLTSKIDKKTIISTGVGQHQMWVAQHYLWREPRSFVTSGGLGTMGFGLPSAIGIAVAKPDALVIDIDGDASFNMTLTELSTAAQFNIGVKVIILNNEEQGMVTQWQNLFYEDRYAHTHQKNPDFIKLADAMGVQARKVTKPDDVRASLEWLINTDGPALLEVVTDKKVPLLPMVPAGAGLHEFLVYDKEKDKARRQLMRERTSGLHGMALRSDINGTSTPTAESNGVASAA----------RPRPNGRSTSNDTTGNDENDQRPLSAPGRRNGSIALETRDDIEHQQQTRPAKPLLLRSKSDYAPRPMDEPEPEEDIPDWGARHGFEDHYQSEDIISQLANNWYMYYTDKRHETTGKPKPPQYELQDWRQRDRLKTVSAALAVCLNIGVEPPDQLKTNPGAKLEAWTDPTVPPIQKALENIGKALQAQYETLAIRARYKQYLDPSVEETKKFCISLRRNAKEERVLLHYNGHGVPKPTASGEIWVFNKNYTQYIPVSLYDLQHWLQAPTIFVWDCSEAGNILNNYHRFVEKHEEEEDEAAERDPNYTKTNFRPYIHLAACAVKENLPTNPLLPADLFTACLTTPIEMALWFFVLQNPLKTKVSPERAKKLPGRLQERRTPLGELNWIFTAITDSIAWTTLPRDLFRKFFRQDLMVAALFRNFLLAQRVMTVYGCHPQSYPKLPDTHQHPLWETWDLAVDMALSQLPALEKKESEGYDYEYQNSSFFTEQLTAFDVYLTRGDAMAQKSPDQLPVVLQVLLSQQHRVRALILLGRFLDLGPWSVQLALSIGIFPYVLKLLQSAAAELKPVMVFIWARLIAVDLSCQQDLIKDSGYSYFAQILKPSEGLPVVDSDEHKAMCAFILAMLCKDYKNGQMVCNQTDIMTYCLTHLQNEENPLLRQWACLCISQLWQDLPEAKWRGIRENAYVKLAYLVRDPC------------------------------------------------------------------FAAYEQLVEEKEYLIFPPQDDGQEHKMGLHYARPENRNKDGTIKPMAHGLSHNTVYMALWKLALVLSVDPHPEVQREATIVVDYVHHALLSSKVGAQTQLVMAEIQKRATR-MANRHMPNTSQRNNTIG--SSISQPLPSPGLLRRTASLLFPSLVINEDKSRP---TTPTLPRSPSMKLVPNQVPVPPEQNDRTSAQALYNVAHEPYSGAFKERDLTKPPTLPLKSRFLEWSIEYFREPQMKPSEADEPGSTEYNERLWRRARNETIFRETQPLKQQAGSHKWNNQLGIVNNGAQPAKMTFHQFEDHLAVADEGNTVYVWDWKKQGRLSRFSNGNPEGSKISDMKFINEDDQAMLLTGSSDGVIRVYRNYESDRAIELASSWRALTHMVPSNVNSGMVFDWQQVTGRVLVAGDVRVIRVWYAAYETCVMDIPARSGSCVTSLTSDQMTGNMFVAGFGDGAVRVFDTRNRPQESMVRKWKDESDRQWVKSVHMQRGGQRELVSASRNGKVKIWDIRMDKPLHSFQTTRDTLRTASTHEHLPVFAVGTSAHTVKVFNLDGHELSSVEPYSSFLQQNRSSAISATAFHPHRPILGCAARGDHHINLFTCEKSESMSSNMALREFKAPVSYEKQQHAFQEFLTGFKTSPEQTITTALGNITIGEDDFED--DLMDEDGQDVNQGQQAKE-RRSPQYKYKNMLQQLSDRTIDEATIDLDDLSTWESQGEESLRLVDSIEMNTKHYVEIFSRAVDEVVPPASADTTFKDDVLDVLMARRQARNRELDEAAER--DPTAADDKFPAELTRRYTLVFKPRSGTSSQPAKALAVRQVRGDHLGHLITVRAIATRVSDVKPIVQVSAYTCDRCGCEIFQPITDKQYGPLTMCPSEDCKQNQAKGQLNPSSRASKFLPFQEVKVQEMAEQVPIGQIPRSLTVFCYGTLVRQINPGDVVDISGIFLPTPYTGFKAMKAGLLTDTYLEAHHVLQHKKAYSEMIVDPTLVRRIEKYRQTGQVYELLAKSIAPEIFGHLDVKKALLLLLI-GVTKEMGDGMKIRGDINICLMGDPGVAKSQLLKYISKVAPRGVYTSGRGSSGVGLTAAVMRDPVTDEMVLEGGALVLADNGICCIDEFDKMDETDRTAIHEVMEQQTISISKAGISTTLNARTSILAAANPVYGRYNPRISPVENINLPAALLSRFDILFLLLDTPTRETDEQLAKHVTFVHMNSRHPDIGTDNVVFSPHEVRSYIAQARTYRPVVPANVSEYMIKTYVRMRDQQQRAEKKGKQFTHTTPRTLLGVVRLAQALARLRFSNEVVQDDVDEALRLVEASKESLNNELDAGRRNMKPTDRIYNLVKNLAETGQCRPDDAADDELGIELSMSKVRDRVLAR-FTLDQWQDALHEHTSLNVWQTTGNGARLVFVVVGGENQNDDDFMAPTPKPGEKKQQSLTSFFTPKTVNGLAIFEKSRAQADKSQSPSKDITGLPSRKRAVED-TEKENEEPKPTSKRARADDAVKDPGTSTFFSKSKDGEQETIGT---RTERYRYDGSDTNAGSSQNNDEDAEERR-QHQELHKKFVKKLGHPDALVSRRNV--QDAAPVGEDEDADDGAEEEAPAPAK-TKKKGSKTGKLTPMEIQFLEIKRKHMDTVLIVEVGYKFRFFGDDARIAAKELSIVCIPGKMRYDEHPSEAHIDRFASASIPVHRLPVHAKRLVAAGHKVGVVRQIETAALKKAGDNRNTPFVRKLTNLYTKGTYIDENGELDQSGGSGAPSGGYLLCITESKAKGSGTDEKVNVGIIAVQPATGDIIYDHFEDGFMRSEIETRLLHISPCEFLIVGDLTKGTDKLVQHLSGSSTNVFGDRSRVERVPKEKTMAADAYSHVTQFYADKLKDNAQDETAAALLGKVLKLPEPVTICLSAMINHLQEYGLEHIFDLTKYFQSFSTRSHMLINGTTLESLEVYRNSTDHSEKGSLFWALDKTLTRPGQRLLRKWVGRPLLDQELLEARLNAVEELLNKQSTAPVSQLESLLANTKTDLERSLIRIYYGKCTRPELLSVLQALQRVASYYSTIKAPSDAPFSSPLLSEAICSLPQILDTVVSYLERINLVAARKDDKYGFFRDEFQTEDMQDHQLGIAHVEHELDGHRAVAAEKIKKKM-VDYVTVAGIEFLIEVPNADIKHVPASWAKISGTKKLSRFHTPEVLRFITERDQHREALAAACDKAFKDLLASIASDYQPLRDAVSALATLDCALSLSKVAAQPGYSRPSFLPSSTDPTISITNGRHAIAEHTLEGGYIPFSTTLAHPSPLAHLITGPNMGGKSSFVRALALIVLLSQVGSYVPADSLSLTLCDAIHTRTGARDNLFAGESTFMVEVSETARILRSAGPRSLVILDELGRGTSTHDGAAIAQAVLQHVVTETRCLTLFITHYQNLARVAEGLDG--VKNVHMKFKAEKGEDGEEEVTFLYEVGEGVAHRSYGLNVARLARIPKKVIDVAALKSSQIEQEMKMRRLRGVCRALSEVMDDGTDHLDQIVSSIEQLM-ASAKLVGMGFELLKRATDEEDPEEGDSAQKELFAAWALFISIMLLIVAFFTSYMLQMKKVTAIHETVISIFAGMVVGLVLMIFGGDSIRTMISFDYQIFFNLLLPPIILSSGYELHQANFFRNIGTILTFAFAGTFLSAVVIGFILYLFTLIP-GSLEMSFVDAISVGATLSATDPVTILAIFNAYKVDPKLYTIIFGESILNDAIAIVIFETAQKYKKGEAAGLSIISFFEGTGIFLLVFFCSLFIGFLVGVATALLLKFTYLRRTPKIESCLMVLIPYATYFFSHGLHMSGIVSLLFCGITLKHYAYFNMSRRTQLTTKFIFQILSQLSENFIFIYLGLALFTDNHLQFQPPLIIVTILAVCAARWVAVFPLSKAINWFIRYRAGRRGQEVGDELPYNYQAMLYWAGLRGAVGVALAALLTGENSPALRATVLVVVVLTVIIFGGTTARMLEILGIRTGVVEEVDSDDEFDIETFGGGLQVKRSGTGIGYNPRRNGSVALGSLEA---GQSASYVSGASSPHTRPTSKVRKNS------PERSDLLRHND-DSDIGSDIDVSDLPPPARPLPRSNTATPSRVDSAYATPISETPGGQPITASNAIRQLWTSEDPASVFHHLDEDFIKPRLLLQGNGGPSM---SHRARLAELKALRASGKKAFDNYKVADVDDLYDEVDEDGYKKVVRERLNQDDFVVDDNGEGYADDGREDWDRVQAYESDSE-EEAGVRGRPSKAAKKSRQEEQTKRDASDRDISEYF-KGANRTQPKPKAVKTKADDDFLSDLLGEVDSNIPEPVRHISKVERSGGRRKARALSPAP---EPISKKKKIIDTRMSSPPPA-LDDEDNFFPPADD-DLLETADVPMSDPAPSSPAAKVAQRKAQIKQEPKDDDDDDMMEVAHTGAIATTSVNLTSKRPIKKIIKADIDPTPASSSPVK-PNVASVNATSWNALTERLNVVSSSPAEVKSIGKIDHKDAIEEDGSLNFFWTDYTELNGSLFLFGKVLNKKTKSYVSCFVKVDNILRKLYFLPREHRMQDGEETGEEVEMMQVYDEIDTMMTKMNVGMYKIKACTRKYAFELRDVPKEAQYMKLLYPYNKPEIDPNRPGETYSHVFGSNTSLFEQFVLWKNIMGPCWLKIEDADFDKLKNASHCKLEVVADHPNMVSVLSESDNLDAPPLTLMSVSLRTAFNEKDNKQEILSISARIYEKVSLADTTPAEKLPCRTFTVIRPHGQSFPLGFDQLAKKRNRGLIVLKKQEADILAFFLAQVDVADPDVILGHQLEGVDYSVLLNRLHEKKIPGWSRLGRLRRTQWPASIGKTGGNVFAERQILSGRLMCDLANDAGKSVMLKCQSWSLTEMCSLYLSGDNRRREFDNEVALKTWAKEKQGLLDYITHMEADTHYIAALALGVQMLPLTKVLTNLAGNSWARTLTGTRAERNEYILLHEFYRNKYICPDKQTFRSRQRAEEAQREGETAEGKKKDKYKGGLVFEPEKGLYDKFVLVMDFNSLYPSIIQEFNICFTTVDRPDTKEGDDEVPEVPTNQDQGILPRLIATLVSRRRQVKSLMKDKKATPEELATWDIKQLALKLTANSMYGCLGYTKSRFYARPLAVLTTFKGREILRSTKELAESNSLQVIYGDTDSVMINANVDNVADAFKVGNEFKKAVNEQYKLLEIDIDNVFRRILLQAKKKYAAINLVEKDGKFIEKMEIKGLDMKRREYCALSKEISQHLLNEILSGDDTEVSIARIHEYLNEIAGKMREQSIPVQKYIIHTQLGKAPQDYPDSNSMPQVQVALREMAKGKTVRKGDVIAYVITGDSNSSEPAPKRAYTPGDLKADSSLLPDVEWYIGKQIFPPVERLCANIVGTSTSQLAEQLGLDIKRYSSFQTQQNSSSNDLEIHPLDSQIPDEVRFGDCTRLSLRCRKCKALSTFEGLAATPERVSQSGILCSSCGTLVSTLSVVAQMEHAIRTQTSRYYEGWLICDDTQCGNRTRQMSVYGSRCLGPKGLARDCLGRMRYEYTEKAIYTQLLYFASLWDVDKAKTKAAITEM---SRPDRENILALAEHNRVRFGNIKGVVDKYLDKCGRQWVAMDTLFTKLGFKPLV---MKTDFKFSNLLGTVYCQGNLLYSPDGTHLFSPVGNRVTVFNLVENKSYTLPFAHRKNIARIGLTPRGNLLLSIDEDGHAILTNVPRRISIYHFSFRSSVTSLSFSPSGRHFAVGLGRRIEVWHVPSTPDASAEGELEFAPFVRYHSHTGHFDTVTNIEWSSDSRFFLTTSKDLTARIWSLTPEEGFTPTVLSGHKQAVIGAWFSENQETIYTISKDGAVFDWQYVKPINRIEDEDKMQDDDDEDMRWRIVQRHYFMQGSAHVRCASFHPETNLLVAGFSNGLFGLYEMPDFNMIHKLSISQNDIDFVTINKSGEWLAFGASKLGQLLVWEWQSESYILKQQGHFDAMNSLVYSPDGQRIITCADDGKIKVWDIQSGFCIVTFTEHTSGVTACEFAKKGNVLFTSSLDGSIRAWDLIRYRNFRTFTAPTRLSFSCMAVDPSGEVVAAGSLDSFDIHIWSVQTGQLLDQLSGHEGPVSSLAFTPNGNSLISGSWDRTARIWSIFSRTQTSEPLQLQADVLDIAVRPDSLQLAISTLDGQLTFWSVTDAEQTSGVDGRRDVSGGRKLTDRRTAANMAGTKSFNTIRYSTDGSCLLAGGNSKYICLYSVTTMVLLKKFTVSVNLSLSGTQEFLNSKLLTEAGPAGELDDQ-EASDREDRVDSTLPGSKR-GDPSARKKVPEVRVTGIGFSPAGTAFCAASTEGLLIYSLDQDIQFDPFDLNMEITPASTLAVLETEQDYLKALVMAFRLNEAGLIKRVFQAIPSHEIPLVVADLPTIYVSRLLRFVAAQTEESPHIEFCLVWIKAIVDKHGAWLSANRAKADIELRVVARAVAKMRDEIRRLADENVYMVDYLLGQA-QEKTEKKDVTALDSGKDVDVKLMAADESDAGSDEWIGLDM-------------------------------------------------------------AGRGVLLAGGPGTGKTALALAISQELGTKIPFCPIVGSEIYSAEVKKTEMLMENFRRAIGLKVRETKEVYEGEVTELTPEEAENPLGGYGKTISTLLIGLKSAKGQKKLRLDPSIYEAIQKERVTVGDVIYIEANTGACKRVGRSDAYATEFDLEAEEYVPIPKGEVHKKKEIVQDVSLHDLDVANSRPQGGQDIMSMMGQLMKPKMTEITDKLRGEINKVVSKYIDQGVAELVPGVLFIDEAHMLDVECFTYLNRALESPIAPIVVLASNRGMCTIRGTDDIVAAHGIPSDFLARMLIIPTTPYEADEIKRIVRIRSTTEGVSVSDAAIDKISEHGVRISLRYCLQLLTPASILAKANGRSQIDVQDVAECEDLFLDASRSAALLSSEAGRGYLAMAAPVMTVSDSKDLRGLNLIAAHSHIRGLGVDATTLEPRASSQGLVGQEKARKAAAVMLQMIKEGKIAGRAVLIAGPPSTGKTAIAMGMAQSLGPDVPFTTLASSEIFSLEMSKTEALTQAFRKSIGVRIKEESEIMEGEVVEIQIDRSVTGSAKQGKLTIKTTDMEAVYDMGSKMIDAMTKERVMAGDIISIDKSSGKITKLGRSYARSRDYDAMGVDTKFLQCPDGELQKRKEVVHTVTLHEIDVINSRTQGFLALFSGDTGEIRSEIRDQINTKVGEWKEEGKAEIVPGVLFIDEVHMLDIECFSYINRALEDDLAPVVIMASNRGNSRIRGTDYRSPHGLPLDFLDRVAIINTHSYTPEEIKQIISIRAQEEEVDVHPDALALLTKIGQEAGLRYASNLITTSQLVSAKRKAKQVEVSDVQRSFQLFYDPARSIKFVAESEKRLIGNTGAVDFSVSNGE----EKMDLSMALVNVRRDVADQFYRYKMERLQTKIEGKGNGIKTVIVNLTSVAQSLARPGAYLIKYFGFELGAQTNIDPADDRWIINGAHDGPKLQDHLDGFISKFVLCKKCKNPETDVIIKDDHIILDCKACGQRTDVDIRLKLSGFILKNQPKKGKKDKAERKAARRAKQQAQANGNGHGSGSGGEGSENGSNDNDD-IDAGSDDEFERLKNEAQDAEQVEVKDHEWAVDMSEEAVKARQAQLPGEFKQKLNIDDEDEDGEGGNTVYDQLGAWIIEQTEEKGSVDKVDSIEIFVKAKELGIEGKHRAVLVLVQTIFDENVLAQITKRAPMLKQFVTSERHEKALLGGTERLIGSLIGEHPDILEKVVKILQLYYNHDLLSEMSP----SNGVARQQEVRRPRHLQEGPQAFLTWLQEASEEEEEDDE--MEQKQPEVDLATRMQVDESVVGNNEIDESLYSRQLYVLGHEAMKRMGASNVLIVGLKGLGVEIAKNIALAGVKSLTLYDPAPVQIADLSSQFFLTPSDVGKPRDEVTVPRVAELNAYTPVKLHQSPGLDGDLSQFDKYQVVVLTNAPIHQQKAIADYCHSKGIYVVVADTFGLFGSVFCDFGEKFTVIDPTGETPLSGIVAGIDEEGMVSALDETRHGLEDGDYVTFSEVEGMEALNGAEPRKITVKGPYTFSIGDVSGLGQYKRGGMYQQVKMPKIINFKDFTTSLKEPEFLISDFAKFDRPQQLHLGFQALHAFQLTHKRLPNPMDDDDAIVVLGAAKTFAEQEGLEIELDEKLLKELSYQAQGDLNPMAAYFGGLVAQEVLKAVSGKFQPIVQWMYFDSLESLPTSTKRSAELCKPTGSRYDGQIAVFGTEYQNKIANLKQFLVGAGAIGCEMLKNWAMIGLGTGPEGKIWVTDMDSIERSNLNRQFLFRADDVGKMKSDRAALAVQRMNPDLEGHMITLKERVSADTESVFNEEFWHNLDGVTNALDNVEARTYVDRRCVFFQKPLLESGTLGTKGNTQVVLPHLTESYSSSQDPPEKEFPMCTIRSFPNKIDHTIAWSKEYMFEKLFVKAPQTVNLYLTQPQFIENSLKQGGNHKETLETIRNYLTTERPRTFEDCIAWARQLFESEFSNKIQQLLYNFPKDSETSSGTPFWSGPKRAPDALKFDPNNPSHFGFIVAAANLHAFNYNIKSPGTDKSIYLRELENVIVPDFTPDSNVKIQADDKEPVEAESSFDDNDEIKKLADSLPSPSSLSGFQLVPVDFEKDDDSNHHIDFITACSNLRAENYKIEPADRHKTKFIAGKIIPAIATTTALVTGLVVLELYKIIDGKDDLEQYKNGFINLALPFFGFSEPIASPKMEYQGPDGKVKLDRIWDRFEIEDITLQELLDTFKAKGLTISMLSSGVSLLYASFFPPSKLKERYALKLSQLVETISKKPIPAHQKDVIFEIVAEDLNEEDVEVPYIKVKVAMSQHALSDQQVNNELSKMTAFIKQEAMEKAREIEIKANEEFEIEKSKLVRQETDAIDSQYEKKFKQATMSQQITRSTVSNKTRLKVLGSRQEMLDNIFEEAQKKLAEGAKDKAKYQKALKGLLLEGFFALNEPELQVRARKKDYDVVKKAIEEAAKDFKKELGKDITAKIQEDDPLPEGIAGGVFIISGSGKIDIDNTFEARLKLLEESAAPAVREALFGKNPNRKFNDMPPKRKAAGAVQGGAKVGRSSRMTTPGAATPRTIDSNEEVPDEDEPVDEALERDLNKNIDIFSLDRYQKRHAIRDPLPHIFGDRDFSYLVLKKDHQNRPLWIDPQKGRIILESFNPLAEQAQDFLITISEPLSRPTFMHEYALTTHSLYAAVSVGLSPEDIINTLDRFLKTPLPDEIRNFITSCTQSYGKVKLVLKNTKYYVESPDPNMLQTLLKNPRIGPLRVQGTEEITTSVAPKIGGLVIPGTQNAAGAKQANGLQSGESGKDGQPVQEGEVFATLNEEDDEDQEVTHSFEIADKDVETVQKECLNLGYPVLEEYDFRRDEANANLDIDLKPGTQIRPYQEKSLSKMFGNGRAKSGLIVLPCGAGKTLVGITAACTIKKGVIVLCTSSMSVVQWRNEFLKWSNINPDDIVAFTSDSKNNVFTGSTGIIVTTYAMVTQSRARSYDAEKMMKFLTGREWGLMLLDEVHVVPANIFRKVTSSIKTHSKLGLTATLLREDDKISDLNFLIGPKLFEANWMELSKQGHIARVQCAEVWCPMPTEFYDQYLKAPSRKKGLLYIMNPRKFQACQYLINYHESRGDKIIVFSDNVYALKAYALKLQKAFIYGGTGQAERLQVLENFQHNPNVNTLFLSKIGDTSLDLPEATCLIQISSHYGSRRQEAQRLGRILRAKRRNDEGFNAFFYSLVSKDTQEMYFSSKRQAFLVDQGYAFKVITQLANIEKTPGLAFADVSERRELLQKVLVENESMEEDDPNDDMFHQGTMGRRKKKGARRTAGTLGELSGGQDMAYIEQNKKMSAK----RKKADSNAFFKKIGRENARRAAAQ
>Trichoderma_reesei_QM6a
MSLNIPNAPNAGLFKKGYNSYDAEDGAVLRNIDACRAITSTVQTSLGPYGRNKVVINHLQKMILTSDAATILRELDVVHPAAKLLVMASQQQEAEMGDATNLVIVLAGELLRKAEDLLRMGLKTSDIVIGYEKAQKIALETLEELAVDKVGDIQNQAELSKALRTVIASKQNGNEEFLSKLVAEAVLAVLPKNPANFNVDNIRVVKIMGGSLDQSRVVKGMVFPKEPDGSIKKASRAKVGVFTCPIDTSQTETKGTVLLHNAKEMMDFTKGEEAQLEKAIKELYDSGLRVVVCGDRIGDLASHYLNRFGILYIRILSKFELRRICRVVGATPLARLGAPMPDEMGSIDVVETLEIGGDRVTVFRQEDEVTRTATLVLRGATQNHLDDIERAVDDGVNVVKAITKDPRLVPGAGATEISLSAKIQAQGEKTPGLSQYAIKKYGEAFEVIPRTLAESCGLDATEVISTLYAAHHKSESGDVGVDVENEEGNGVLNATKAGILDLLASKSWAINLATEAARTVLSVDQIIVARQAGGPKPPGPNPNWDEDMATTTMTAVATS--QKKTVELAPESERFLRCCADLANALIEDHEATKN-GRPGRDINLNSLRAKLAKKHKLANIPPLTAIIAAIPEHYKKYILPRLIAKPIRTSSGIAVVAVMCKPHRCPHIAYTGNICVYCPGGPDSDFEYSTQSYTGYEPTSMRAIRARYDPFEQARGRVDQLKSLGHSVDKVEYIIMGGTFMSLPESYREDFIAQLHNALSGYQTSKVDEAVEAGEMSNIKCVGITIETRPDYCLQPHLSDMLRYGCTRLEIGVQSLYEDVARDTNRGHTVAAVAETFCLAKDAGYKVVSHMMPDLPNVGMERDIDQFREYFENPAFRTDGLKIYPTLVIRGTGLYELWRTGRYQNYTPNQLIDLVARILALIPPWTRIYRVQRDIPMPLVTSGVENGNLRELALARMKDFGTTCRDVRTREVGVNEVKHKIRPNQIELVRRDYTANGGWETFLAYEDPKQDILVALLRLRKCTEKYTYREELIGQPTSMIRELHVYGTAVPIHARDPRKFQHQGFGTLLMEEAERIAREEHGSDKISVISGVGVRSYYKKLGYWLDGPYMSKWLDGRDQKA--MPSLRSRKRKEVSEVVESDDD--LSGAELEGILSQSEDD------------------ESDAEDDDDDK---------------------------------PNYRVVKDANGGVRYEYEEIDPVYDSDDTDAQGPVNTIGNIPLSFYDSYPHIGYDINGKKIMRPATGEALDALLDSIELPEGWTGLTDPETGKPLNLSREELELLKKLQMDEVPSDDYDPYPDMIPYFTSIEEKMPLSAAPEPKRRFVPSKHEAKRVAKLVRAIKEGRILPYRPPEP---EEAEQEDKYYDIWANEEPQERHVMHIPAPKLAPPGYDLSYNPPPEYLPTAEEREAWEKLDPEEREKEYLPAKFDALRKVPAYGDFVKERFERCLDLYLAPRVRKNRLNIDPSSLLPKLPRPEELRPFPTVCQTIFRGHASRVRSVAFSPDGEWIASGSDDGTVRVWALNGHQEWSAQLSSPEPVNVVRWRPAKDTFILAAAAGEDLFLIAPPLVSDAMEQASRDVLDAGFGYAANNNNSSSSSGAKKEPPAKWSRPASSLVSSGVLLKLTVRSAIKALTWHRRGDFFSTVSPSGQRSSVVIHTLSKHLSQVPFRKLPGLAQTAQFHPSRPYFFVATQRMIRCYDLQRQELVKVVQPGARWISSMDIHPGGDNLIVGSYDRRLLWHDLDLSNRPYKTMRFHPEAIRAVRFHR-ALPLFADASDDGTLQIFHGKVVGDLMENATIVPVKQLKGHKVDKKLGVMDIDWHPKHPWIVSAGADMTCRLWAMSSEPPKPKTLAQIRSSDSSRGPSPQPTHVSVPPVPLALRNGHRVLRSATVGYVAPQFEGKTEQIKAVKSIIQQGGWLPENLIDEQIEWFYEKLGIDDVYFHIETPEVIANQITSLYAAKVAAHSREDKQEEIRLDMEANDHAIYIDTSEPGKAHVSGPRYESRLESKYLDHQGKSKYRVETFRSPAAIGASPNSKATVRCYFVYQCHFKQSPESTDPKETRIEVISDVGFWQKATANTKQVYQEIIEIAVNRAGPVIEVFDIEGSAEKRLVVAFRSRTARGIFSTLSDLYHYYGVTSSRKYVEQFSNGITVMSAYLRPAPNLDGYFPSIETSIHQITKEISLLYCLPQNKFHHLFATGELSLQESVYAHSAWVFVQHFLNRLGPEYASLLEILDPKQNAHAALLSKLKRRLRTETFTPDYILEIIQSYPELVRLLYAAFASVHLGVQ---DSNVLLATPAVEVLSDEKLRDKISKTVANEHDEMVMTAFRVFNNAILKTNYFTPTKVALSFRLDPSFLPEAEYPKPLYGMFLVIGAESRGFHLRFRDISRGGIRIVKSRSKEAYGINARNLFDENYGLASTQQRKNKDIPEGGSKGVILLDPKQQDKATEAFEKYIDSILDLLLPAETPGIKNPIVDLYGKQEILFMGPDENTADLVDWATEHAKARGAPWWKSFFTGKSPKLGGIPHDKYGMTTLSVREYVKGIYRKLDLDPSQVRKMQTGGPDGDLGSNEILLSNEKYTAVVDGSGVLADPNGLDKDELIRLARKRVMISEYDLSKLSKDGYRVLCDENNVTLPSGEVVNNGTSFRNTYHLRETNMTDCFVPCGGRPESIDLISVNRLIKDGKSIIPYIVEGANLFITQDAKLRLESAGAILYKDASANKGGVTSSSLEVLASLSFDTEGFIEHMCVDPKGKAPQFYDDYVREVQSKIQENARLEFEAIWREHEQTGIARSILSDKLSGAITDLDEKLQHSDLWENDIIRKGVLREALPKMLLNKIGLDTIISRVPENYLRAIFGSYLASRFVYEFGSEPSQFAFFDFMSKKLADISGQH-----REQDKEATVYIGNIDERATPAMVYEIMLQMGPIHNIHMPRDRVTQTHQGFGFVEFRTPADAEYAANVMNGIKLYGKSLRVNKASADKQKAAEVGAELFIGNLDPMVDEKILYDTFSRFGPLLSIPKVAREDSGASKGFGFVSYGDFESSDAAIANLHGQYILSKEVSVQYAFKKDGKGERHGDPAERALAAQAKARNLLPEAQPLQAFLMNGSAAAAPPPAAAAAAAAAAVPPTAPAGFPPVGVPPPPSGFAAPPPRGPSPYNAG-PGHV--PNGFGRGSAALPPAPSGLPARPPSIPSGYTNPADFHPSAFRPPSGPPGPQGFPAVPPPGFPVPPPPGP--TGTPPVPPP-FMPPPGFQPPPGFGRRS-------------------------------------------------------AADLQFGQPVHETHPHILKAGEITPGITAQEYADRRAALADALPLGSSAILHAAPLQYKSGAVFHPYRQETNFLYLTGWDEPDAVAVIEKTGPQWGDYLFRMFVKPKNPREEQWSGYRNGVQAAQDVWNADEAWSIDSLEAVLPKLLKPAKLIYTDVESAKTQHSSSLWRFISSSSSSTTGNRPLHPVMNKLRAVKSPAEVANMRAAGRISGRAITDAMRRPWTREKDLHAFLDYEFTRNGCDGPAYIPVVAGGPRANCIHYTVNNQVLRGEELILVDAGGQHGTYITDISRTWPASGKFSPAQRDLYEAVLKVQRTSVSLCRESARMSLEDIHGVTVRGLLDQLKAIGFNLTSYNINELFPHHVGHYIGLDVHDCPGYSRREILKRGHCVTVEPGVYVPDDERWPKHFRGMGVRIEDSICVDEDAPYILTTEAVKEVVDIEALRMSIDFPKEEEAIIQRWREIDAFHRQLELSAGRPPYTFYDGPPFATGLPHYGHLLASTIKDIIPRYWSMKGYHVERRFGWDTHGIPIEHEIDKKLGISGKAAVEKLGIGKYNEECRSIVMRYAAEWRTTIERLGRWIDFDNDYKTMDPTFMESLWWVFKQLFDKGQVYQGYRVMPYSTVLTTALSNFEANQNYQDVTDPAVVVSFPLLDDPDTHLLAWTTTPWTLPSHTGLAAHPDFEYLKIKDGKSGKNYIILENLLGTLYKDPKKADFTKIGKVKGSEMLGWKYKPLFDYFYEDFKDVGFRVLNATYVTADSGVGVVHQAPAYGEDDYNVALEAGIISEKRPPPDPINDTGHFTDRVPDFAGMHVKEADKHIIKYLKQAGRLVVESQIRHSYPMCPRSDTPLIYRTVPSWLIRIPEIIPSMLKNIEDSHWVPSFVKERRFASWIQNARDWNVGRNRYWGTPIPLWVSDDLEERVCVGSVEELRELSGYTGELNDIHRDKIDHITIPSKMGKGTLRRVEEVFDCWFESGSMPYASQHYPFENVEKFKNSFPGDFIAEGLDQTRGWFYTLLVLGTHLFGTAPFKNCVVNGIVLAEDGKKMSKRLKNYPDPSIVMSKYGSDALRLYLINSPVVRAEPLRFKESGVREVVQKVLLPLWNSYKFFEGQVALLKKVEGVDYMWNVGLETTNTNVMDKWILASCQSLLKFVNEEMKGYRLYTVVPRLLELIDNTTNWYIRFNRRRLKGENGLNDTLHALNALFDVLFTLCRGLAPFTPFLSDTIYLKLVKHIPKELQGEDARSVHFLAFPEVKEELFDAEVERRVARMQRVIELARVSRERRGIGLKTPLRTLVVLHHDKQYLDDIKSLESYITEELNIRDLVLTDDEAKYNVQYSVTADWPVLGKKLKKDMARVKKALPGLTSEQAQSYLTEKHIIVDGIRLEEGDLVVRRSVKEDEASKKLEINTDSELLTILDSEIYPELAEEGLAREIINRVQRLRKKAGLQPTDDVKMEYQVLSDPENIGLEKVMVSQTSAFEKVLRRPVEQRQ-EGATSELIAEEEQEIQQAMLLLRLVKIMLRSRQTARAVRALGQARAFTSTTKPVMIQSSQ-----RKQAN--ASAAPQVRPVPSPAFNDKDRSHVQPLVNPSKPDMDESFIGKTGGEIFHEMMLRQGVKHIFGYPGGAILPVFDAIYNSKHFDFILPRHEQGAGHMAEGYARASGKPGVVLVTSGPGATNVITPMQDALSDGTPLVVFCGQVPTTAIGSDAFQEADVVGISRACTKWNVMVKSVAELPRRINEAFEIATSGRPGPVLVDLPKDVTAGILRRAIPTETALPSLPSAASRAAMELSSKQLNASIKRAADLINIAKKPVIYAGQGVIQSEGGVELLKQLADKASIPVTTTLHGLGAFDELDEKSLHMLGMHGSAYANMAMQQADLIIALGSRFDDRVTLNVSKFAPAARQAAAEGRGGIIHFEIMPKNINKVIQATEAVEGDVATNLKHLIPQIAEKSMADRGEWFGLINEWKKKWPLSNYQRAERAGLIKPQTVMEEISNLTANRKDKTYIATGVGQHQMWVAQHFRWRHPRSMITSGGLGTMGYGLPAAIGAKVAQPDALVIDVDGDASFNMTLTELSTAAQFNIGVKVVVLNNEEQGMVTQWQNLFYEDRYAHTHQKNPDFMKLADAMGVQHQRVTEPEKLVDALTWLINTDGPALLEVVTDKKVPVLPMVPAGSALHEFLVFEPEKDKQRRELMKERTKGVHSMTQRSGANGSLPSAAAAAAAATLNGNGNGNTSRFKVQSAASSDRDSQSNEPVD-RRPSSAPGRKNG----DAKDDHSIEPPTRPAKPVLQRSKSEYAPRQVEEDHEEDEIREWGARHGFEDHYQSEHIISQLANNWYMYFTDKRHETTAKPKAVQYELQDWRQRDRLKTVSAALAVCLNIGVEPPDQLKTNPGAKLEAWTDPTIPPIQKALENIGKSLQAQYETLAIRARYKQYLDPSVEETKKFCISLRRNAKDERVLLHYNGHGVPKPTASGEIWVFNKTYTQYIPVSLYDLQQWLQAPTIFVWDCSEAGNILNNYHRFVDKHEEEEEEAALRDPHYVKTNYRPYIHLAACAVKENLPTNPLLPADLFTSCLTTPIEMALWFFVLQNPLKTNITPERAKKLPGRLQERRTPLGELNWIFTAITDSIAWTTLPRDLFRKFFRQDLMVAALFRNFLLAQRIMMVYGCHPQSYPALPDTHQHPLWATWDLAVDMALAQLPMLERKENEGIDYEYQNSSFFTEQLTAFDVYLTRGDAMAQKPPDQLPVVLQVLLSQQHRVRALILLGRFLDLGPWSVQLALSIGIFPYVLKLLQSAATELKPVMVFIWARLIAVDISCQQDLIKDSGYSYFAQILKPSEALPVVNGDEHKAMCAFILAMLCKGYRNGQMVCNQTEIMSYCLTHLQNDNNPLLRQWACLCISQLWQDLPEAKWRGIRENAYAKLAFLTKDPCCE--------------------------------------------------------------FLVAAYEQLLEEKEYLVFPPQDDGQDHKMGLHYARPDNRQRDGTIKPTAHGLSHNTVYMAFWKHALILSVDPHPEVQREATIVIDYVHNALINSTLGEAAHAVMAEVQRRANRATRSRSTVSLGQRTN--G--TLAPQPLQSPGLLRRTASLLFQSFITTEDKSRPTTPNSPAPPKSPSAKVSPDRMAAPPEQIDYSGPSATYHTAREPVSGTFEERDLTKEPTLPLTSKFLEWSIEYFREPQMKNTEADEPGSTDYNERLWRRARNENIMRETQPLKHIAGTHRWNNQLGIINNGAQPAKLTFHQFEDHLAVADDANTVYVWDWKKQGRLNRFSNGNPEGSKISDMKFINEDDQGLLMTGSSDGVIRVYRNYDSEQNIELATSWRALTHMVPSNVNSGMVFDWQQATGRVLVAGDVRVIRVWFAGHETCIMDIPARSGSCVTSLTSDQMTGNIFVAGFGDGAVRVFDTRLKPQESMVRKWKDETDRQWIKTVHMQRGGKRELVSASRNGKIKVWDIRMDKALHSFQTTRDTLRTASVHEHLPVFSVGTSAHTVKVFNLSGSELSRLEPYSSFLQQTRGTPISATAFHPHRPILGCAARGDHHINLFTCEKTEPVQLVM----------------------------------------------------------------------------------------------------------------------------------------------------------ARRQARNRELDVLADR--DPTILEDKFPAELTRRYTLVFRPRTAVEDGASKALAVRHVRGEHLGHLITVRAIATRVSDVKPIVQVSAYTCDRCGCEIFQPIADKQYGPLTMCPSSDCKKNQAKGQLHPSSRASKFLPFQEVKVQELAEQVPIGQIPRSLTVHCFGSLVRKVNPGDVVDISGIFLPTPYTGFKAIRAGLLTDTYLEAHHIHQHKKAYSEMIVDPQLVRRIDRYRQSGQVYELLAKSIAPEIFGHLDVKKALLLLLIGGVTKEMGDGMKIRGDINICLMGDPGVAKSQMLKYISKVAPRGVYTSGRGSSGVGLTAAVMRDPVTDEMVLEGGALVLADNGICCIDEFDKMDENDRTAIHEVMEQQTISISKAGISTSLNARTSILAAANPVYGRYNPRISPVENINLPAALLSRFDILFLLLDTPTRDTDEQLAKHVTYVHMNNRHPDLGTDNVVFSPHEVRSYVAQARTYRPVVPESVSEYMIKTYVRLRDQQQRAEKKGKQFTHTTPRTLLGVVRLAQALARLRFSNQVTQDDVDEALRLVEASKESLNTDAGGPRRGLNASSRIYNLVKALADSGACRPDDADEDDLGVELSMRKVKERVIAKGFTEDQWLNALEEYTTLDVWQTAGGGSRLVFVTADDDREDSMEEMAPLSKASEKKQKSLTAFFTPKAVNGTASSSQPAVPSSPTLANESI---LPSRKRPLDKDGEKANGSAEKAPKRAKGDD-ETIDGESSFFRKDSSATAAASNRSPTRAQRYRYDES--NSQEYNGDSDDAETQR-RNEELHRKFVKKLGHPDALSWGLKA--QDSGITGDDEDADDPEEEEPPVASK-AKKKGAKTGKLTPMEIQFLDIKRKHMDTILIVEVGYKFRFFGEDARIAAKELGIVCIPGKMRYDEHPSEAHLDRFASASIPVHRLPVHAKRLVAAGHKVGVVRQIETAALKKAGDNRNAPFVRKLTNLYTKGTYVDENGELDSQ-DASAPSGGYLLCITETASKGAGTDENVNVGILAVQPATGDIIYDNFEDCFMRSEIETRLLHISPCEFLIVGDITKGTDKLIQHLSGSSTNVFGDRARVERVPKSKTMAAEAYSHVTQFYADQVKEASDNETASALLDKVLRLPEAITICLSAMITHLQEYGLEHIFGLTKYFQSFSTRSHMLINGTTLESLEVYRNSTDHSQKGSLFWAVDKTLTRFGQRLLRKWVGRPLLDRERLDERLAAVQELLDKQSTPPVDDLERLLTTTKADLERSLIRIYYGKCTRPELLSVLQTLQKIASHYSSIKSASDVPFDSPVIVNAITSLPQILDSVVSYLDRINAYAAKKDDKYGFFREEYHTEEIQDHQLGIAHVEHELDEHRAVAAQKIKAKS-VEYVTVAGIEYLIAVPNKDIKNVPASWSKISGTKALSRFHTPEVIRLITERDQHREALAAACDKAFKDFLASIASEYQPLRDAISALATLDCLLSLSKVAAQPGYTKPTFLPATSEPSISISQGRHPMAEHMLESSYIPFSTTLSHPSALAHLITGPNMGGKSSFVRAVALIVLLSQIGSFVPADALELTFCDAIHTRAGARDNLFAGESTFMVEVTETARILRSATPRSLVILDELGRGTSTHDGAAIAQAVLHHVVTETRCLTLFITHYQNLAHIADGLPG--VTNVHMKFNAEKGPDGEEEITFLYEVGEGIAHRSYGLNVARLARIPKKVLDVAAEKSRQLENEMRRRRLQGACRTLAHVLESGPDQLDHLITSIEQLMTAAAELAKLGFSLLRRATDEEDPEEGDSAEKEFFAAWALFISIMLLIIAFFTSYMLQQKKVTAIHETVISIFAGMVVGLILLITSGDSIRNLISFDYQIFFNLLLPPIILSSGYELHQANFFRNIGTILTFAFAGTFLSAVVIGLILWIFNLVP-GSLELTLVDAISVGATLSATDPVTILAIFNTYKVDPKLYTIIFGESILNDAIAIVIFETAQKYNKGEA-NYGIISFFEGTGIFLLVFFGSLLIGVIVGVGTALLLKFTYVRRFPKIESCLIILIAYATYFFSHGLHMSGIVSLLFCGITLKHYAYFNMSRRTQLTTKYIFQVMSQLSENFIFIYLGLALFTDNALQFEPPLIIVTICAVCAARWVAVFPLSKAINWFIRYRARRRGLEVGDELPYNYQAMLFWAGLRGAVGVALAALLTGENSYALRATVLVVVVLTVIIFGGTTARMLEILGIRTGVVEEIDSDDEFDIESFGTGLHVKRSGSAIGYNPRRNGTVALNNLSAPRDGSAA-YVSGTSSPHTRPSSLSRKNSLRNPTETERADLLRGANEDSDIGSDIDISDLPPPA-NRRS--PRAPPSTSST---PITS--------ATGAIRQLLSTEDPASLFKQLDEDFIKPHLLLHGGSGAVMPKVDRRAKLAELKALRQAGKKAFESYQVEDVANLYDEVDEAGYKEIVRDRLNQDDFVVDDNGEGYADDGREDWDRVRPYESDSEGDELPTRGRPSKAAKKSRDEEQAKRDANDRSISEYFTKGAGKAQPKPKVVKTKADDDFLADLLGEVDANIPAPAPRAPKAERSGGRRKARDLSPAP---EPSFKKQKRVDIRLPSPPSFDDNDDDGLAPLIDD-EPMGTADFPMSDPAPSSPAAKVAQRKAQIKQEPQSDDDDDMMEVAHAGAVKVASVNLAASRPVRKIIKEEP---AATSSPVK-APDTSVDASSWNQLTEKLNVVSSSMSEPKGIGKIDHRDAIEADGSLNFFWTDYTEVNGSLCLFGKVLNKKTQSYVSCFVKIDNILRKLYFLPRQQRLRDGEETGDEVDMSDVYNEVDELMTKMNVGMYKIKKCQRKYAFDLPDIPKEADYMKLLYPYTKPALNMDTKGETFSHVFGTNTALFEQFVLWKNIMGPCWLKIQDADFGAIKNASHCKLEVLAEHPNMVSTISDSDNMDMPPLTLMSIALRTAFNAAENKQEIIAISARVYDKVSLSDTTPAEKLPCRTFTVIRPHGQAFPMGFDTLARKRNRGPIVLKKQESEVLSYFLAQVDVADPDVILGHQLEGVDYSVLLNRLLEKKVHQWSRLGRLRRTQWPSSIGKVGGNVFAERQVIAGRLLCDLANDAGKSAMFKCQTWSLTEMCSLYLTGDNRRRDVDNEVALNTWAKESQGLMDYVTHMEADTHYIAALAVSVQLLPLTKVLTNLAGNSWARTLTGTRAERNEYILLHEFHRNKYICPDKQTFKGRQKAEEENGDEEAGDGKKKDKYKGGLVFEPEKGLYDKFVLVMDFNSLYPSIIQEFNICFTTVDRTASADNEDAVPEVPVNQEQGILPRLIATLVSRRRQVKNLMKDKKATPEELATWDIKQLALKLTANSMYGCLGYTRSRFYARPLAILTTHKGREILRSTKDLAESKSLQVIYGDTDSVMINANVDNVADAFKVGNEFKKAVNEQYRLLEIDIDNVFRRILLQAKKKYAAINLVEKDGKFIEKMEVKGLDMRRREYCALSKEVSKHLLDEILSGDDIEVAVARIHEYLRDIATKMREFSIPVAKYTIYTQLGKGPKEYPNADSMPQVQVALRDMLRGKTVRKGDVISYVITGTSKSSEPAPKRAYSPADLKADPSLQPDVDWYIAKQIFPPVERLCANIAGTSTSQLAEQLGLDVRRYTSTQTQSGSSSDQLEIHPLESQIPDEVRFVDCKRLKLRCRKCKASSDFEGLTGSPDRVTASGVICPGCSAVLPTLSVVAQVEHAVRLQTSRYYEGWLVCDDPQCGNRTRQMSVYGTCCLGPKGLARDCGGKMQYEYTEKAMYNQLVYFASLWDVDKAKAKAGDASNTDLSAQEREKIRALAEHNRVRFTTVKTVVDKYLEKCGRQWVAMDSLFSKLGFSKMMAPAMKTDFRFSNLLGTVYCQGNLAFSPDGTHLFSPVGNRVTVFNLVDNKSHTLPFAHRKNIVRIGLSPRGNLLLTVDEDGHAILTNVPRRVFIYHFSFKSQVTALSFSPSGRYFVVGLGRKVEVWNVPSTPDTNADGALEFAPFVKRRTLTGHFDSVQHIEWSSDSRFFLTASKDLTARIWSVEYEEGFIPTVLGGHKQTVIGAWFSGDQETIYTVSKDGAVFAWKYVKPLNSTKKMEDDDSDDDSDMRWRIVERHYFMQGSAHVRCAYFHAETNLLVAGMSNGLFSLYEMPDFNNIHKLSISQSDVDFVTINKSGEWLAFGASKLGQLLVWEWQSESYILKQQGHFDSINSLVYSPDGQRIITTADDGKVKVWDIESGFCIVTFTEHTSGVTASEFAKKGNVLFTSSLDGSVRAWDLIRYRNFRTFTAPTRLSFTCMAVDPSGEVVAAGSLDSFDIHIWSVQTGQLLDRLAGHEGPVSSLAFTPNGNSLVSGSWDRTARIWSIFNRTQTSEPLQLQADILDIAVRPDSLQLAVSTIDGQLTFWSVSEAEQTAGLDGRRDVSGGRKASDRRTAANIGGNKNFSTIRYSTDGSCLLAGGNSKYICLYSVSTMVLLKKFTVSVNLSLSGTQEFLNSKLLTEAGPMDDIDMQGEASDREDRIDKSLPGSKRGGDPSARKRRPEVRVTGVAFSPAGTAFCAASTEGLLIYSLDHTLQFDPFDLNIEITPASTLAVLEKEKDYLKALVMAFRLNEAGLIKRVFQAVPPADIPLVVANLPIVYVPRLLRFVAAQTEESPHLEFCLLWIKALVDKHGAWLTANRGKVDVELRVVSRAVAKMKDEIRRLADENVYMVDYLLGQADKKDDGKGGANYLTSAQQKTVDAIMNGDNDDGEDEWMGMEMVQISEVKGNKRDNRTAAHTHIKGLGLKPDGYADTQAAGFVGQVPARESCGVVVDLIRAHKMAGRGVLLAGGPGTGKTALALAISQELGTKIPFCPIVGSEIYSSEVKKTEVLMENFRRAIGLKVRETKEVYEGEVTELTPEEAENPLGGYGKTISTLLIGLKSAKGQKKLRLDPSIYEAIQKERVTVGDVIYIEANTGACKRVGRSDAYATEFDLEAEEYVPIPKGDVHKKKEIVQDVTLHDLDVANARPQGGQDIMSMMGQLLKPKMTEITDKLRAEINKVVGKYIDQGVAELVPGVLFIDEAHMLDIECFTYLNRALESHLAPIVVLASNRGMSTIRGTDDVVAAHGIPPDFLARMLIIPTSPYSADEIKKIVKLRATTEGVAITDAAIDKISEHGVRVSLRYCLQLLTPSSILAKANGRTQIDVQDVAECEDLFLDARRSASLLASEAGRGYL-MAA---------DLRGLNLIAAHSHIRGLGVDATSLEPRAASQGLVGQEKARKAAAVILQMIKDGKIAGRAVLIAGPPSTGKTAIATGMAQSLGSDVPFTTLASSEIFSLEMSKTEALTQAFRKSIGVRIKEESEIMEGEVVEIQIDRSVTGSAKQGKLTIKTTDMEAVYDMGAKMIDAMTKERVMAGDIISIDKSSGKITKLGRSYARSRDYDAMGVDTKFLQCPDGELQKRKEVIHTVTLHEIDVINSRTQGFLALFSGDTGEIRSEIRDQINTKVGEWKEEGKAEIVPGVLFIDEVHMLDIECFSYINRALEDDLAPVVIMASNRGQSRIRGTDYKSPHGLPLDFLDRVVIINTHPYNAEEIQKILSIRAQEEEIDVSADALALLTKIGQEAGLRYASNLITTSQLVSAKRKSKQVGIEDVKRCFQLFYDPARSIEFVNKSEKRLIGNDGGVDLSVQNGSATGSENMDLSMALVNVRRDVSDAFYRYKMERIQTKIEGKGNGIKTVVVNLPSVAQSLARPGSYVIKYFGFELGAQTNIDPKDDRWIINGAHDAAKLQDHLDGFINKFVLCKKCKNPETDVVIKDDHIVLDCKACGQRTDVDLRLKLSGFILKNQPKKGKKDKAERH-----------------------GSENGSNEAAENGD-VSDDEFQKMQAEAITAASVEVKEDEWAVDMSAEAVKARQAQLPDELKQKLNIDDEDEDGEGGNTVYDEFGNWINQQAEEKGGIDNVDSINIYVKAKELGIESKHRSVLVLVQTIFDKNIVAQIPKRASMLKQFVTSEKHEKALLGGTERLIGSLGKENPEMFQQVVKVLQLYYHHDLVSEEVVIPWGSKASKKYVDVSTSRKVRKAAEPFINWLKEADEEESSEEDE-MAAKLPEVDLATRMQVDDSVVGTTEIDESLYSRQLYVLGHEAMRRMGASNILVVGLKGLGVEIAKNIALAGVKSLTLYDPAPVQIADLSAQFFLTPEDVGKPRDEVTAPRVAELNAYTPVKVHQSPSIEENFSQFDKYQVVVLTNAPISTQKAVGDYCHSKGIFVVIVDTFGLFGSIFCDFGEKFTIIDQTGEAPVSGIIAGIDEEGLVSALDDTRHGLEDGDYVTFSEIEGMEGLNGCEPRKITVKGPYTFSIGDVSGLGQYQRGGVYQQVKMPKTVDFKSFTAALKEPDFLISDYAKFDRPQQLHLGFQALHAFQVAEGRLPNPMDEKDALIVLEAAKKFAADEKLEIDIDEKLLKELSFQARGDLSPMAAFFGGIAAQEVLKAVSGKFNPIQQWMYFDSLESLPTTTKRSPELCKPIGSRYDGQIAVFGTEFQKKIANMKQFLVGAGAIGCEMLKNWAMIGLGTGPNGKIYVTDMDSIEKSNLNRQFLFRAADVGSMKSDCAAKAVQRMNPELEGHIETLRERVSPETEHVFDDAFWKSLDGVTNALDNVEARTYVDRKCVFYHKPLLESGTLGTKGNTQVVLPRLTESYSSSHDPPEKEFPMCTIRSFPNKIEHTIAWAKEYMFEKCFVKAPQTVNLYLTQPNFIEATLKQGGNQKETLETIRNYLTTERPRTFEDCIAWARQLFETEFSNKVQQLLYNFPKDSVTSGGTPFWSGPKRAPDALKFDPNNETHLGFIIAAANLHAYNFNIKSPGNDKSIYLKELENVIVPDFTPDSNVKIQADDKEPDPNASSFDDTNELTELSASLPSPSSLAGFQLQPVEFEKDDDTNYHIDFITACSNLRAENYKIEPADRHKTKFIAGKIIPAIATTTALVTGLVVLELYKIIDGKDDIEQYKNGFINLALPFFGFSEPIASPKVEYTGPDGKVTLDKIWDRFEVDNITLKELIDYFEKKGLSVSMLSSGVSLLYASFYPPSKLKERYPLKLSELVELISKKPIPPHQKELIFEIVAEDMEENDVEVPYIKVKLEM-----------------TAFIKQEAMEKAREIEIKANEEFEIEKSKLVRQETDAIDTQYEKKFKQATMSQQITRSTVANKTRLKVLGARQELLDGIFDEARRQLAAVVKDGARYQKTLNGLVLEGFYAMNEPELQVRAKKADYDAVKKAIEGAAKEYKDKVGKDVSATIDEANPLDDSIAGGIVIIGGKGKIDIDNTLEARLQLLEYSAAPAVREDLFGKNPNRKYYDMPPKRKATSATQGGVKAGRSSRISTPGGTTPRSIDSGDEVAEDDDPVDEELEQEIDKNIDRFSLGRYQKKHHIREPLPHIFGNNDFSYLELKKDHRNRPLWIDPQKGRIILESFNPLAEQAQDFLITIAEPLSRPTFMHEYALTTHSLYAAVSVGLSPKDIINTLDRFLKTPLPEEIQSFIESCTQSYGKVKLVLKNTKYYVESPDPNMLQMLLKNPKIGPLRVQGTEEITTSAAPKLGSLVIPGTKNAAGAKQANGLQPANGDPSSDGQSASEIGPRLGEEDDDDQEVTHAFEIADKDVETVQKECLNLGFPVLEEYDFRRDEVNATLDIDLKPGTQIRPYQEKSLSKMFGNGRAKSGLIVLPCGAGKTLVGITAACTIKKGVIVLCTSSMSVVQWRNEFLKWSNINPDDIVAFTSDSKNSVFTGSTGIIVTTYSMVTQSRARSYDAEKMMKFLTGREWGLMLLDEVHVVPANIFRKVTSSIKTHSKLGLTATLLREDDKISDLNFLIGPKLFEANWMELSKQGHIARVQCAEVWCPMPTEFYDEYLRAPSRKKNLLYIMNPRKFQACQYLINYHESRGDKIIVFSDNVYALKAYALKLGKAFIYGGTGQAERLQVLENFQHNPQVNTLFLSKIGDTSLDLPEATCLIQISSHYGSRRQEAQRLGRILRAKRRNDEGFNAFFYSLVSKDTQEMYFSSKRQAFLVDQGYAFKVITQLANIEKTPGLAFATAAERRELLQKVLVENETMDDEDITDDLFHSGTMGRKKKKAARRTAGTLGELSGGQDMAYIEQNKKMNVK----KGKKESSAFFKKIGRENARRAALG
>Pyrenophora_teres_f._teres_0-1
[truncated: 76,880 more chars]
